# Supplementary material for: A macrophage-predominant immunosuppressive microenvironment and therapeutic vulnerabilities in advanced salivary gland cancer
Source: Nat Commun. 2025 Jun 12;16:5303. doi: 10.1038/s41467-025-60421-0 (PMC12162891; doi:10.1038/s41467-025-60421-0)
Supplement: Supplementary file 3 — Supplementary Dataset 1 [file 41467_2025_60421_MOESM3_ESM.xlsx]

## Sheet: Supplemetary_Table1
Pseudonym	Sex	Age at diagnosis	Site of primary tumor	Entity	Metastasized-/ Recurrent disease	Biopsy site	Therapy lines prior to sequencing	Therapies prior to sequencing					Data modalities				Immune cluster	Fusion status	TMB
								CTx	ICI	EGFR	HER2	TKI	WES	WGS	RNA-seq	scRNA-seq
P-1	m	54	large SG NOS	malignant mesenchymal tumor		primary tumor	1	x					x		x		Immune_High		4.9
P-2	f	60	parotid	ACC		primary tumor	0						x						1.16667
P-3	m	65	parotid	SDC	Met	metastasis NOS	2							x	x		Immune_High	CTNNB1-PLAG1	2.73333
P-4	f	12	parotid	ACC	Met/Rec	lung	3	x				x		x	x		Immune_Medium	MYB-NFIB	1.23333
P-5	f	25	nasopharynx NOS	ACC	Met/Rec	primary tumor	1	x						x	x		Immune_Medium	MYB-NFIB	0.8
P-6	f	55	submandibular	malignant mesenchymal tumor	Met	lung	4	x					x		x	x	Immune_High	PLAG1-NTF3	5
P-7	m	46	parotid	AciCC	Met/Rec	metastasis NOS	1	x						x	x		Immune_Medium		0.933333
P-8	m	42	large SG NOS	ACC		metastasis NOS	1						x		x		Immune_Low	MYB-NFIB	0.333333
P-9	m	44	lacrimal gland	ACC		primary tumor	0						x		x		Immune_Medium	MYB-NFIB	0.633333
P-10	f	42	parotid	ACC		primary tumor	4	x	x				x		x		Immune_Medium		0.7
P-11	m	36	submandibular	other	Met	primary tumor	2	x					x	x	x		Immune_Medium		1.4
P-12	m	60	submandibular	ACC	Met	primary tumor	0							x	x		Immune_Low		1.13333
P-13	m	45	parotid	SDC		metastasis NOS	2	x						x	x		Immune_High		8.26667
P-14	m	54	parotid	Adenocarcinoma	Met	lung	3	x		x			x		x	x	Immune_High	BRAF-AGK	5.26667
P-15	f	35	nasopharynx NOS	ACC	Rec	primary tumor	0							x	x		Immune_Low	MYB-NFIB	1.86667
P-16	m	28	parotid	ACC	Met/Rec	metastasis NOS	1		x					x	x		Immune_High	MYB-NFIB	0.6
P-17	m	63	parotid	malignant mesenchymal tumor		primary tumor	3	x					x						3.53333
P-18	m	62	parotid	SDC	Met	lymph node	1						x		x	x	Immune_High		2.63333
P-19	m	19	parotid	ACC	Met/Rec	metastasis NOS	1						x		x		Immune_Medium	MYB-NFIB	0.5
P-20	f	44	submandibular	ACC		primary tumor	2	x					x		x		Immune_Low		1.06667
P-21	m	62	parotid	other	Met	lung	0						x						0.0333333
P-22	f	45	parotid	ACC	Met		2	x				x		x	x		Immune_Low	MYB-NFIB	0.566667
P-23	m	34	submandibular	BCC	Met/Rec	lung	0							x	x		Immune_High		0.866667
P-24	m	39	maxillary sinus	ACC	Rec	primary tumor	0							x	x		Immune_High		0.366667
P-25	m	71	submandibular	BCC	Met	othorhinolaryngologic	1	x					x						0.733333
P-26	m	56	NA	MEC		metastasis NOS	1					x	x		x		Immune_High		1.3
P-27	f	63	parotid	MEC			0						x		x		Immune_Medium	CRTC1-MAML2	1.66667
P-28	m	32	parotid	ACC	Met	lung	2	x						x	x		Immune_Medium	MYB-NFIB	1.2
P-29	f	54	parotid	SDC	Met/Rec	primary tumor	1	x			x		x		x		Immune_High		3.33333
P-30	m	49	parotid	AciCC	Met	other	1	x					x		x		Immune_Low		*
P-31	m	47	parotid	CEPA	Rec	primary tumor	0									x
P-32	f	48	parotid	ACC	Rec	primary tumor	0						x		x	x	Immune_Low		0.933333
P-33	m	50	submandibular	ACC	Met/Rec	skin	1		x				x		x	x	Immune_Low		1.03333
P-34	m	43	outer ear	ACC	Met		0							x	x		Immune_Medium	MYB-NFIB	1.23333
P-35	f	59	CUP-syndrome	ACC		metastasis NOS	3	x						x	x		Immune_Low	MYB-NFIB	0.433333
P-36	f	56	labia majora	ACC	Met	metastasis NOS	1						x		x		Immune_High		0.6
P-37	m	26	parotid	malignant mesenchymal tumor	Met	metastasis NOS	1	x						x	x		Immune_Low		2.83333
P-38	m	45	submandibular	MEC	Rec	primary tumor	1		x				x		x		Immune_High	CRTC3-MAML2	0.866667
P-39	f	66	parotid	ACC	Met	primary tumor	2	x					x						4.76667
P-40	m	60	trachea NOS	ACC	Met/Rec	lung	1	x						x	x		Immune_Medium	MYBL1-NFIB	2.26667
P-41	f	28	hard palate	ACC	Met/Rec	primary tumor	1							x	x		Immune_Medium	MYB-NFIB	2.26667
P-42	f	22	trachea	ACC	Met/Rec	lung	1						x		x	x	Immune_High	MYB-NFIB	0.566667
P-43	m	61	submandibular	SDC	Met	lung	2	x			x			x	x		Immune_High		2.46667
P-44	m	51	cheek	MEC		primary tumor	0						x		x		Immune_High		3.1
P-45	f	51	parotid	ACC	Met	lung	1					x	x		x		Immune_High	MYB-NFIB	0.866667
P-46	m	59	parotid	BCC	Met/Rec	lung	0						x		x	x	Immune_Low		0.666667
P-47	m	46	maxillary sinus	ACC	Met	metastasis NOS	2	x						x	x		Immune_Medium	MYB-NFIB	1
P-48	m	41	submandibular	CEPA		primary tumor	0							x	x		Immune_Low	FGFR1-PLAG1	1.26667
P-49	f	55	parotid	Adenocarcinoma	Met	skin	3	x			x			x	x		Immune_High		6.3
P-50	f	47	palate NOS	ACC	Met	lung	1	x					x		x		Immune_High	MYB-NFIB	0.2
P-51	m	30	submandibular	malignant mesenchymal tumor	Met/Rec	primary tumor	2	x					x		x		Immune_High		*
P-52	f	50	hard palate	ACC	Met	metastasis NOS	0							x	x		Immune_Low	MYB-NFIB	0.766667
P-53	m	24	parotid	ACC	Met	lung	0						x						*
P-54	f	59	parotid	ACC	Met	lung	1					x		x	x		Immune_High	MYB-NFIB	0.7
P-55	f	32	nasal cavity	ACC	Met/Rec		0							x	x		Immune_High	MYB-NFIB	0.6
P-56	f	66	trachea NOS	ACC		primary tumor	0							x	x		Immune_Medium	MYBL1-NFIB	0.4
P-57	f	47	mammary gland	ACC		metastasis NOS	5	x					x		x		Immune_Medium		1.06667
P-58	f	37	submandibular	ACC		metastasis NOS. primary tumor	3	x				x		x	x		Immune_Medium	MYB-NFIB	0.7
P-59	m	50	parotid	SDC	Met/Rec	primary tumor	2	x			x			x	x		Immune_Medium		7.16667
P-60	m	57	parotid	other		primary tumor	1						x		x		Immune_High		2
P-61	m	58	submandibular	CEPA		metastasis NOS	8	x			x			x	x		Immune_High	PLAG1-RB1CC1	6.3
P-62	f	50	parotid	Adenocarcinoma	Met	liver	6	x	x	x		x	x		x		Immune_Medium		2.33333
P-63	m	25	parotid	CEPA		metastasis NOS	6	x	x		x			x	x		Immune_Low	FGFR1-PLAG1	1.6
P-64	m	46	parotid	ACC	Met/Rec	lung	0						x		x		Immune_Low	FGFR1-PLAG1	0.633333
P-65	m	42	parotid	ACC		primary tumor	2	x				x		x	x		Immune_Medium		1.7
P-66	m	63	submandibular	BCC	Met	lymph node	1	x		x			x		x	x	Immune_High		5.13333
P-67	f	41	submandibular	Adenocarcinoma	Met	other	1	x	x				x		x		Immune_Medium		0.333333
P-68	f	27	nasopharynx NOS	ACC	Met/Rec	primary tumor	0						x		x		Immune_Medium	MYB-NFIB	1.4
P-69	m	57	parotid	ACC	Met	primary tumor	1	x					x		x		Immune_Low		0.7
P-70	f	38	lacrimal gland	ACC	Rec	primary tumor	1	x						x	x		Immune_Low	MYB-NFIB	0.9
P-71	f	35	parotid	ACC	Met/Rec	liver	1					x		x	x		Immune_Low		0.533333
P-72	f	66	sinuses NOS	ACC	Met	skullcap	0							x	x		Immune_Low	MYB-NFIB	0.566667
P-73	f	55	skull with_joints	ACC	Met	temporal fossa	1	x		x			x		x		Immune_Low	MYB-NFIB	0.866667
P-74	m	38	parotid	MEC	Met	primary tumor	0						x		x	x	Immune_High	CRTC1-MAML2	2.76667
P-75	m	26	parotid	MEC		primary tumor	0						x		x		Immune_High	CRTC3-MAML2	1.9
P-76	f	37	parotid	AciCC	Met	metastasis NOS	4	x	x					x	x		Immune_Low		6.56667
P-77	f	24	parotid	ACC	Met/Rec	metastasis NOS	0							x	x		Immune_High	MYB-NFIB	0.166667
P-78	m	53	ethmidal sinus	other	Met	primary tumor	1	x					x		x		Immune_High		1.13
P-79	m	32	parotid	Adenocarcinoma	Met	skin	9	x		x			x		x	x	Immune_Medium		2.5
P-80	f	36	submandibular	ACC	Met	lung	0						x		x		Immune_Medium	MYB-NFIB	0.2
P-81	f	22	submandibular	other	Met/Rec	primary tumor	0						x		x		Immune_Medium		0.433333
P-82	f	62	vulva NOS	ACC	Met/Rec	lung	1	x					x		x		Immune_Medium	MYBL1-NFIB	0.933333
P-83	m	52	parotid	Adenocarcinoma	Met	os ileum	1	x						x	x		Immune_Medium		0.233333
P-84	f	43	parotid	ACC	Met	lung	0						x		x		Immune_Low	MYB-NFIB	0.733333
P-85	f	56	large SG NOS	ACC	Met	lung	0						x		x	x	Immune_High	FUS-MYB	1.16667
P-86	m	34	nasopharynx NOS	ACC	Met/Rec	primary tumor	2	x					x						94.4
P-87	m	40	sinuses NOS	ACC	Met/Rec	primary tumor	0							x	x		Immune_Low	MYB-NFIB	0.866667
P-88	f	38	sinuses NOS	ACC	Met	soft tissue	0							x	x		Immune_Medium		1.86667
P-89	m	22	parotid	MEC	Met/Rec	primary tumor	2	x						x	x		Immune_Medium		4
P-90	f	28	maxillary sinus	ACC	Met/Rec		1	x					x		x		Immune_High	MYB-NFIB	0.3
P-91	f	53	nasopharynx NOS	ACC	Met/Rec	primary tumor	0							x	x		Immune_Low	MYB-NFIB	1.1
P-92	f	31	nasopharynx NOS	ACC	Rec	primary tumor	2	x						x	x		Immune_High	MYB-NFIB	1.26667
P-93	f	34	parotid	ACC	Met/Rec	lung	0							x					0.833333
P-94	f	57	submandibular	ACC	Met	metastasis NOS	0						x		x		Immune_Low	MYB-NFIB	0.766667
P-95	f	41	sublingual	Adenocarcinoma	Rec	primary tumor	7	x	x	x		x	x	x	x		Immune_High	EWSR1-CREM	1
P-96	m	29	trachea NOS	ACC	Met	lung	2	x					x		x		Immune_Medium	MYB-NFIB	1.33333
P-97	m	47	submandibular	ACC	Met	primary tumor	1	x						x	x		Immune_Medium	MYB-NFIB	0.666667
P-98	m	53	submandibular	ACC	Met	primary tumor	2	x				x		x	x		Immune_Low	MYBL1-NFIB	0.833333
P-99	m	33	parotid	ACC	Met/Rec	primary tumor	1	x						x	x		Immune_Low	MYB-NFIB	1.26667
P-100	m	38	parotid	BCC	Rec	primary tumor	0						x		x		Immune_Low		1.36667
P-101	m	25	parotid	BCC	Met/Rec	primary tumor	0							x					2.3
P-102	f	61	parotid	Adenocarcinoma	Met/Rec		0						x						0.1
P-103	m	49	parotid	ACC		lung	1	x						x	x	x	Immune_Medium	MYB-NFIB	0.666667
P-104	f	59	submandibular	ACC			1							x	x		Immune_Medium		0.733333
																			* NA after applying quality filtering (see methods)
