# Supplementary material for: A macrophage-predominant immunosuppressive microenvironment and therapeutic vulnerabilities in advanced salivary gland cancer
Source: Nat Commun. 2025 Jun 12;16:5303. doi: 10.1038/s41467-025-60421-0 (PMC12162891; doi:10.1038/s41467-025-60421-0)
Supplement: Supplementary file 4 — Supplementary Dataset 2 [file 41467_2025_60421_MOESM4_ESM.xlsx]

## Sheet: Tabelle1
Pseudonym	Immune Checkpoint Inhibitor	Clinical Benefit?	Histology	MSH6	CD3	CD4	CD8	CD20	CD68	CD163	PAS	Ratio CD3/CD68	FOXP3	MLH1	MSH2	PMS2	PD-L1			VTCN1
				1=yes, 0=no	0 to 3	0 to 3	0 to 3	0 to 3	0 to 3	0 to 3	0 to 3		0 to 3	1=yes, 0=no	1=yes, 0=no	1=yes, 0=no	tumor cells	immune cells	CPS	% of cells	intensity
P-38	yes		MEC	1	2		2	0	2	1	0	1	0	1	1	1	40	0	40	20	2-3
P-33	yes		ACC	1	0		0	0	1	0	0	0	0	1	1	1	0	0	0	100	3
IHC-1				1	2		1	1	3	3	0	0.666667	3	1	1	1	0	0	0	100	3
P-27	no		MEC	1	1		1	0	1	1	0	1	0	1	1	1	0	0	0	0	0
P-44	no		MEC	1	1		1	1	2	1	0	0.5	0	1	1	1	20	2	22	0	0
P-32	yes		ACC	1	1		0	0	2	1		0.5	?	1	1	1	0	0	0	100	3
IHC-2				1	3		3*	3*	1	1	0	3	0	1	1	1	0	0	0	100	3
P-53	yes		ACC	1	1		1	0	1	1	0	1	0	1	1	1	0	0	0	100	3
P-66	no		BCC	1	3		3	3	3	2	0	1	1	1	1	1	10	20	30	100	3
P-96	no		ACC	1	1		0	0	2	1	0	0.5	0	1	1	1	0	1	1	0	0
P-16	yes		ACC	1	2		1	0	2	3	one cell	1	1	1	1	1	5	5	10	90	3
P-25	no		BCC	1	0		1	0	1	0	0	0	1	1	1	1	0	0	0	100	3
IHC-3				1	2		1	0	2	0	0	1	2	1	1	1	0	1	1	100	2-3
P-9	no		ACC	1	1		0	0	1	1	0	1		1	1	1	0	0	0	80	3
P-74	no		MEC																	5	2
IHC-4				1	2		1	1	0	no material	no material		1	1	1	0	0	0	0		limited
IHC-5				1	1		1	1	1	1	0	1	1	1	1	1	0	0	0	100	3
P-73	no		ACC	1	0		0	0	1	1	0	0	0	1	1	1	0	0	0	100	3
P-50	no		ACC	1	2		2	0	1	1	0	2	0	1	1	1	1	2	3	100	3
P-30	no		AciCC	1	1		1	1	2	2	0	0.5	2	1	1	1	0	0	0	0	0
P-85	no		ACC	1	2		2	1	1	1	0	2	1	1	1	1	5	2	7	100	3
P-64	no		ACC	1	1		1	0	2	1	0	0.5	0	1	1	1	0	0	0	100	3
IHC-6	yes	no	Adenocarcinoma		1	0	1		2	2	0	0.5
IHC-7			ACC		0	0	0		1	0	0	0
IHC-8	no		CEPA		1	0	1		3	2	0	0.333333
IHC-9			ACC		no material	no material	0		1	1	0
IHC-10	no		SDC		1	1	1		2	2	0	0.5
IHC-11	no		SCC		2	2	1		2	3	0	1
IHC-12	no		ACC		1	1	1		1	1	0	1
IHC-13	no		ACC		0	0	1		1	1	0	0
IHC-14	no		ACC		0	0	1		2	1	0	0
IHC-15	no				0	0	2		1	1	0	0
IHC-16	no		Invasive ductal carcinoma		2	0	1		3	2	0	0.666667
IHC-17	no		Myoepithelial carcinoma		0	0	0		0	0	0
IHC-18	no		Adenocarcinoma		1	1	1		1	1	0	1
IHC-19	no		MEC		2	2	1		2	2	0	1
IHC-20	no		Adenocarcinoma		2	0	2		1	1	0	2
IHC-21	no		Adenocarcinoma		0	1	1		1	1	0	0
IHC-22	yes	no	Adenocarcinoma		1	0	1		1	1	0	1
IHC-23	yes	no	ACC		3		3		3	3		1
IHC-24	no		SDC		3		2		3	3		1
IHC-25	no		ACC		1		1		2	2		0.5
IHC-26	yes	no	Clear Cell carcinoma		2	1	2		3	3		0.666667
IHC-27	yes	yes	Adenocarcinoma		3	1	1		2	2		1.5
Legend: the green part represents the extended IHC analysis in the main cohort (P-XX), the orange part the IHC analysis in the ICI validation cohort (samples starting with IHC-XX only have IHC data)
