# Supplementary material for: A macrophage-predominant immunosuppressive microenvironment and therapeutic vulnerabilities in advanced salivary gland cancer
Source: Nat Commun. 2025 Jun 12;16:5303. doi: 10.1038/s41467-025-60421-0 (PMC12162891; doi:10.1038/s41467-025-60421-0)
Supplement: Supplementary file 5 — Supplementary Dataset 3 [file 41467_2025_60421_MOESM5_ESM.xlsx]

## Sheet: Sheet1
Bulk scores
IFNG_Ayers	CXCL9 CXCL10 HLA-DRA IDO1 IFNG STAT1
TIS_Danaher	PSMB10 HLA-DQA1 HLA-DRB1 CMKLR1 HLA-E NKG7 CD8A CCL5 CXCL9 CD27 CXCR6 IDO1 STAT1 TIGIT LAG3 CD274 PDCD1LG2 CD276”
Cytotoxic_Bindea	APBA2 APOL3 CTSW DUSP2 GNLY GZMA GZMH KLRB1 KLRD1 KLRF1 KLRK1 NKG7 RORA RUNX3 SIGIRR WHAMMP3 ZBTB16
IS_Ayers	CD3D IDO1 IL2RG NKG7 CIITA HLA-E CD3E CXCR6 CCL5 LAG3 GZMK TAGAP CD2 CXCL10 HLA-DRA STAT1 CXCL13 GZMB
APM_Şenbabaoğlu	HLA−C TAP2 HLA−B HLA−A B2M TAP1 TAPBP
ICR_Roelands	IFNG TXB21 CD8B CD8A IL12B STAT1 IRF1 CXCL9 CXCL10 CCL5 GNLY PRF1 GZMA GZMB GZMH CD274 PDCD1 CTLA4 FOXP3 IDO1”
Immunotherapy genes	HLA-A B2M MLANA SOX10 MIR101-2 CD58 TAPBP TAP2 SEC14L3 TAF3 SRP54 MAD2L1 MIR548S RNPS1 PSMB5 RPL10A CRKL APLNR TAP1 SEC14L2 COL17A1 RPL23 RPL17 MIR1299 PLD3 RIPK1 SUPT6H RPL38 EEF2 KIF11 EQTN RPL24 RSL24D1 MIR654 MIPOL1 SEC61A1 TM4SF1 RBM18 NIPBL TAF5 EPS15L1 KCNMA1 GABPA AURKA KHDRBS1 FAM86B1 VHL PRPF40A DNTTIP2 ASH2L RTF1 ACTG1 CASP8 SRPRA FCHO2 SLC25A51 CFAP73 SLC1A7 PSMA6 FADD MIR1268B ZNF716…
Single cell scores
M2 Macrophages	CD80 CD86 FCGR1A FCGR2A FCGR3A
M1 Macrophages	MRC1 CD163 CD68
T cell Exhaustion	PDCD1 HAVCR2 LAG3 TOX ENTPD1
