# Supplementary material for: A macrophage-predominant immunosuppressive microenvironment and therapeutic vulnerabilities in advanced salivary gland cancer
Source: Nat Commun. 2025 Jun 12;16:5303. doi: 10.1038/s41467-025-60421-0 (PMC12162891; doi:10.1038/s41467-025-60421-0)
Supplement: Supplementary file 8 — Source Data [file 41467_2025_60421_MOESM8_ESM.zip]

Archive with 8 entries (7 files):
- Source_Data/
- Source_Data/Figure_1_source_data.xlsx
- Source_Data/Figure_6_Source_data.xlsx
- Source_Data/Figure_5_Source_data.xlsx
- Source_Data/Figure_3_source_data.xlsx
- Source_Data/Figure_7_Source Data.xlsx
- Source_Data/Figure_2_Source_Data.xlsx
- Source_Data/Figure_4_Source_data.xlsx
