# Supplementary material for: A macrophage-predominant immunosuppressive microenvironment and therapeutic vulnerabilities in advanced salivary gland cancer
Source: Nat Commun. 2025 Jun 12;16:5303. doi: 10.1038/s41467-025-60421-0 (PMC12162891; doi:10.1038/s41467-025-60421-0)
Supplement: Supplementary file 8 — Source Data [file 41467_2025_60421_MOESM8_ESM.zip › Source_Data/Figure_1_source_data.xlsx]

## Sheet: Panel_A
Tumor entity			Therapy			Biopsy site
Adenoid cystic carcinoma	60		Single	44		Primary	43
Adenocarcinoma NOS	8		Mutliple	20		Metastasis NOS	18
Mucoepidermoid carcinoma	7		None	39		Lung metastasis	22
Basal cell carcinoma	6		NA	1		Skin metastasis	3
Salivary duct carcinoma	6					Lymphnode metastasis	2
Other	17					Other metastasis sites	9
						NA	7
