# Supplementary material for: A macrophage-predominant immunosuppressive microenvironment and therapeutic vulnerabilities in advanced salivary gland cancer
Source: Nat Commun. 2025 Jun 12;16:5303. doi: 10.1038/s41467-025-60421-0 (PMC12162891; doi:10.1038/s41467-025-60421-0)
Supplement: Supplementary file 8 — Source Data [file 41467_2025_60421_MOESM8_ESM.zip › Source_Data/Figure_6_Source_data.xlsx]

## Sheet: Panel_A
PID	Percentage	Celltype		Response	Entity	Prior_ICI	Absolute_immune_score
P-1	0.223379	T_cells		NR	malignant_mesenchymal_tumor	FALSE	2.39543
P-3	0.270189	T_cells		NR	SDC	FALSE	2.25306
P-4	0.177369	T_cells		NR	ACC	FALSE	2.1629
P-5	0.260381	T_cells		NR	ACC	FALSE	0.290324
P-7	0.110243	T_cells		NR	acinic_cell_carc	FALSE	1.39939
P-8	0.0328719	T_cells		NR	ACC	FALSE	0.864053
P-10	0.281658	T_cells		NR	ACC	TRUE	2.55709
P-11	0.247666	T_cells		NR	other	FALSE	2.00786
P-12	0.164709	T_cells		NR	ACC	FALSE	0.854892
P-14	0.28369	T_cells		NR	adenocarc	FALSE	5.30165
P-15	0.322216	T_cells		NR	ACC	FALSE	0.419121
P-16	0.401139	T_cells		NR	ACC	TRUE	1.3043
P-18	0.331292	T_cells		NR	SDC	FALSE	2.32905
P-19	0.106507	T_cells		NR	ACC	FALSE	0.143901
P-23	0.255686	T_cells		NR	basal_cell_carc	FALSE	2.46739
P-24	0.37732	T_cells		NR	ACC	FALSE	3.31658
P-26	0.308922	T_cells		NR	mucoepidermoid_carc	FALSE	3.01489
P-27	0.326433	T_cells		NR	mucoepidermoid_carc	FALSE	1.07723
P-28	0.267464	T_cells		NR	ACC	TRUE	0.668261
P-34	0.324905	T_cells		NR	ACC	FALSE	0.61663
P-36	0.392853	T_cells		NR	ACC	FALSE	3.07394
P-38	0.243344	T_cells		NR	mucoepidermoid_carc	TRUE	2.89699
P-40	0.330835	T_cells		NR	ACC	FALSE	0.509329
P-41	0.138975	T_cells		NR	ACC	FALSE	1.3155
P-42	0.411808	T_cells		NR	ACC	FALSE	2.30347
P-43	0.388013	T_cells		NR	SDC	FALSE	1.00055
P-45	0.303527	T_cells		NR	ACC	FALSE	2.12834
P-46	0.188353	T_cells		NR	basal_cell_carc	FALSE	1.47579
P-47	0.0960967	T_cells		NR	ACC	FALSE	0.173369
P-48	0.139112	T_cells		NR	carcinoma_ex_pleomorphic_adenoma	FALSE	0.668159
P-50	0.232792	T_cells		NR	ACC	FALSE	0.398769
P-51	0.135558	T_cells		NR	malignant_mesenchymal_tumor	FALSE	2.14389
P-52	0.208127	T_cells		NR	ACC	FALSE	0.300409
P-54	0.29687	T_cells		NR	ACC	FALSE	1.29283
P-55	0.215792	T_cells		NR	ACC	FALSE	2.85625
P-58	0.38399	T_cells		NR	ACC	NA	0.235425
P-59	0.0888054	T_cells		NR	SDC	FALSE	0.73838
P-60	0.212102	T_cells		NR	other	NA	2.88772
P-62	0.162736	T_cells		NR	adenocarc	TRUE	1.52403
P-64	0.122894	T_cells		NR	ACC	FALSE	0.890425
P-66	0.401823	T_cells		NR	basal_cell_carc	FALSE	4.54777
P-68	0.227926	T_cells		NR	ACC	FALSE	1.41412
P-72	0.189318	T_cells		NR	ACC	FALSE	1.03656
P-73	0.223295	T_cells		NR	ACC	FALSE	1.04348
P-74	0.300819	T_cells		NR	mucoepidermoid_carc	FALSE	1.83295
P-75	0.116473	T_cells		NR	mucoepidermoid_carc	FALSE	3.64261
P-77	0.298894	T_cells		NR	ACC	FALSE	3.60477
P-77	0.331472	T_cells		NR	ACC	NA	2.84269
P-78	0.107205	T_cells		NR	other	FALSE	2.41351
P-79	0.259276	T_cells		NR	adenocarc	FALSE	0.634315
P-80	0.31034	T_cells		NR	ACC	FALSE	1.48649
P-81	0.139987	T_cells		NR	other	FALSE	0.496076
P-82	0.321161	T_cells		NR	ACC	FALSE	2.01769
P-83	0.0729679	T_cells		NR	adenocarc	FALSE	1.16476
P-84	0.275789	T_cells		NR	ACC	FALSE	0.858056
P-87	0.246445	T_cells		NR	ACC	FALSE	0.889136
P-95	0.430409	T_cells		R	adenocarc	TRUE	1.84575
P-96	0.355249	T_cells		NR	ACC	FALSE	1.56398
P-99	0.24039	T_cells		NR	ACC	FALSE	0.4533
P-103	0.299725	T_cells		NR	ACC	FALSE	0.431592
P-104	0.0711504	T_cells		NR	ACC	FALSE	1.02158
V-1	0.232977	T_cells		NR	ACC	TRUE	0.296754
V-2	0.0707284	T_cells		NR	basal_cell_carc	TRUE	0.521411
V-3	0.21072	T_cells		NR	myoepithelial_carcinoma	TRUE	1.36432
V-6	0.190863	T_cells		NR	ACC	TRUE	1.34196
P-1	0.00877462	B_cells		NR	malignant_mesenchymal_tumor	FALSE	2.39543
P-3	0.17618	B_cells		NR	SDC	FALSE	2.25306
P-4	0.122603	B_cells		NR	ACC	FALSE	2.1629
P-5	0.0326739	B_cells		NR	ACC	FALSE	0.290324
P-7	0.0297877	B_cells		NR	acinic_cell_carc	FALSE	1.39939
P-8	0.01765	B_cells		NR	ACC	FALSE	0.864053
P-10	0.0367301	B_cells		NR	ACC	TRUE	2.55709
P-11	0.0163571	B_cells		NR	other	FALSE	2.00786
P-12	0.0665221	B_cells		NR	ACC	FALSE	0.854892
P-14	0.111308	B_cells		NR	adenocarc	FALSE	5.30165
P-15	0.0490515	B_cells		NR	ACC	FALSE	0.419121
P-16	0.0711419	B_cells		NR	ACC	TRUE	1.3043
P-18	0.0305893	B_cells		NR	SDC	FALSE	2.32905
P-19	0.0651699	B_cells		NR	ACC	FALSE	0.143901
P-23	0.0212561	B_cells		NR	basal_cell_carc	FALSE	2.46739
P-24	0.0567002	B_cells		NR	ACC	FALSE	3.31658
P-26	0.0135914	B_cells		NR	mucoepidermoid_carc	FALSE	3.01489
P-27	0.141352	B_cells		NR	mucoepidermoid_carc	FALSE	1.07723
P-28	0.0154386	B_cells		NR	ACC	TRUE	0.668261
P-34	0	B_cells		NR	ACC	FALSE	0.61663
P-36	0.0529072	B_cells		NR	ACC	FALSE	3.07394
P-38	0.00999044	B_cells		NR	mucoepidermoid_carc	TRUE	2.89699
P-40	0.138425	B_cells		NR	ACC	FALSE	0.509329
P-41	0.00801462	B_cells		NR	ACC	FALSE	1.3155
P-42	0.00659237	B_cells		NR	ACC	FALSE	2.30347
P-43	0.104537	B_cells		NR	SDC	FALSE	1.00055
P-45	0.0372713	B_cells		NR	ACC	FALSE	2.12834
P-46	0.215551	B_cells		NR	basal_cell_carc	FALSE	1.47579
P-47	0.0353817	B_cells		NR	ACC	FALSE	0.173369
P-48	0.0785489	B_cells		NR	carcinoma_ex_pleomorphic_adenoma	FALSE	0.668159
P-50	0.0340515	B_cells		NR	ACC	FALSE	0.398769
P-51	0.0144847	B_cells		NR	malignant_mesenchymal_tumor	FALSE	2.14389
P-52	0.0703812	B_cells		NR	ACC	FALSE	0.300409
P-54	0.0503652	B_cells		NR	ACC	FALSE	1.29283
P-55	0.0456246	B_cells		NR	ACC	FALSE	2.85625
P-58	0.0473202	B_cells		NR	ACC	NA	0.235425
P-59	0.00442446	B_cells		NR	SDC	FALSE	0.73838
P-60	0.0164185	B_cells		NR	other	NA	2.88772
P-62	0.572426	B_cells		NR	adenocarc	TRUE	1.52403
P-64	0.00706029	B_cells		NR	ACC	FALSE	0.890425
P-66	0.226273	B_cells		NR	basal_cell_carc	FALSE	4.54777
P-68	0.0151895	B_cells		NR	ACC	FALSE	1.41412
P-72	0	B_cells		NR	ACC	FALSE	1.03656
P-73	0.010527	B_cells		NR	ACC	FALSE	1.04348
P-74	0.0501204	B_cells		NR	mucoepidermoid_carc	FALSE	1.83295
P-75	0.0270317	B_cells		NR	mucoepidermoid_carc	FALSE	3.64261
P-77	0.0917048	B_cells		NR	ACC	FALSE	3.60477
P-77	0.21496	B_cells		NR	ACC	NA	2.84269
P-78	0.0773011	B_cells		NR	other	FALSE	2.41351
P-79	0.0910158	B_cells		NR	adenocarc	FALSE	0.634315
P-80	0.0116823	B_cells		NR	ACC	FALSE	1.48649
P-81	0.0793302	B_cells		NR	other	FALSE	0.496076
P-82	0.106681	B_cells		NR	ACC	FALSE	2.01769
P-83	0.016735	B_cells		NR	adenocarc	FALSE	1.16476
P-84	0.094275	B_cells		NR	ACC	FALSE	0.858056
P-87	2.26281e-06	B_cells		NR	ACC	FALSE	0.889136
P-95	0.026301	B_cells		R	adenocarc	TRUE	1.84575
P-96	0.0508556	B_cells		NR	ACC	FALSE	1.56398
P-99	0.0732219	B_cells		NR	ACC	FALSE	0.4533
P-103	0.107623	B_cells		NR	ACC	FALSE	0.431592
P-104	0.0085162	B_cells		NR	ACC	FALSE	1.02158
V-1	0.111013	B_cells		NR	ACC	TRUE	0.296754
V-2	0.0329383	B_cells		NR	basal_cell_carc	TRUE	0.521411
V-3	0.0946566	B_cells		NR	myoepithelial_carcinoma	TRUE	1.36432
V-6	0.0515087	B_cells		NR	ACC	TRUE	1.34196
P-1	0.665757	Macrophages		NR	malignant_mesenchymal_tumor	FALSE	2.39543
P-3	0.284621	Macrophages		NR	SDC	FALSE	2.25306
P-4	0.426635	Macrophages		NR	ACC	FALSE	2.1629
P-5	0.142832	Macrophages		NR	ACC	FALSE	0.290324
P-7	0.69195	Macrophages		NR	acinic_cell_carc	FALSE	1.39939
P-8	0.850934	Macrophages		NR	ACC	FALSE	0.864053
P-10	0.388855	Macrophages		NR	ACC	TRUE	2.55709
P-11	0.531516	Macrophages		NR	other	FALSE	2.00786
P-12	0.286299	Macrophages		NR	ACC	FALSE	0.854892
P-14	0.439548	Macrophages		NR	adenocarc	FALSE	5.30165
P-15	0.22734	Macrophages		NR	ACC	FALSE	0.419121
P-16	0.272741	Macrophages		NR	ACC	TRUE	1.3043
P-18	0.455221	Macrophages		NR	SDC	FALSE	2.32905
P-19	0.541637	Macrophages		NR	ACC	FALSE	0.143901
P-23	0.396656	Macrophages		NR	basal_cell_carc	FALSE	2.46739
P-24	0.192784	Macrophages		NR	ACC	FALSE	3.31658
P-26	0.495219	Macrophages		NR	mucoepidermoid_carc	FALSE	3.01489
P-27	0.308321	Macrophages		NR	mucoepidermoid_carc	FALSE	1.07723
P-28	0.376553	Macrophages		NR	ACC	TRUE	0.668261
P-34	0.409127	Macrophages		NR	ACC	FALSE	0.61663
P-36	0.279694	Macrophages		NR	ACC	FALSE	3.07394
P-38	0.619516	Macrophages		NR	mucoepidermoid_carc	TRUE	2.89699
P-40	0.23983	Macrophages		NR	ACC	FALSE	0.509329
P-41	0.837767	Macrophages		NR	ACC	FALSE	1.3155
P-42	0.38536	Macrophages		NR	ACC	FALSE	2.30347
P-43	0.39386	Macrophages		NR	SDC	FALSE	1.00055
P-45	0.407865	Macrophages		NR	ACC	FALSE	2.12834
P-46	0.300968	Macrophages		NR	basal_cell_carc	FALSE	1.47579
P-47	0.255806	Macrophages		NR	ACC	FALSE	0.173369
P-48	0.666359	Macrophages		NR	carcinoma_ex_pleomorphic_adenoma	FALSE	0.668159
P-50	0.474136	Macrophages		NR	ACC	FALSE	0.398769
P-51	0.782975	Macrophages		NR	malignant_mesenchymal_tumor	FALSE	2.14389
P-52	0.546362	Macrophages		NR	ACC	FALSE	0.300409
P-54	0.496601	Macrophages		NR	ACC	FALSE	1.29283
P-55	0.207034	Macrophages		NR	ACC	FALSE	2.85625
P-58	0.339763	Macrophages		NR	ACC	NA	0.235425
P-59	0.554142	Macrophages		NR	SDC	FALSE	0.73838
P-60	0.326677	Macrophages		NR	other	NA	2.88772
P-62	0.183491	Macrophages		NR	adenocarc	TRUE	1.52403
P-64	0.833482	Macrophages		NR	ACC	FALSE	0.890425
P-66	0.262011	Macrophages		NR	basal_cell_carc	FALSE	4.54777
P-68	0.527185	Macrophages		NR	ACC	FALSE	1.41412
P-72	0.763769	Macrophages		NR	ACC	FALSE	1.03656
P-73	0.468989	Macrophages		NR	ACC	FALSE	1.04348
P-74	0.42813	Macrophages		NR	mucoepidermoid_carc	FALSE	1.83295
P-75	0.523621	Macrophages		NR	mucoepidermoid_carc	FALSE	3.64261
P-77	0.373071	Macrophages		NR	ACC	FALSE	3.60477
P-77	0.330243	Macrophages		NR	ACC	NA	2.84269
P-78	0.302405	Macrophages		NR	other	FALSE	2.41351
P-79	0.38363	Macrophages		NR	adenocarc	FALSE	0.634315
P-80	0.368968	Macrophages		NR	ACC	FALSE	1.48649
P-81	0.673779	Macrophages		NR	other	FALSE	0.496076
P-82	0.376253	Macrophages		NR	ACC	FALSE	2.01769
P-83	0.752351	Macrophages		NR	adenocarc	FALSE	1.16476
P-84	0.314073	Macrophages		NR	ACC	FALSE	0.858056
P-87	0.340857	Macrophages		NR	ACC	FALSE	0.889136
P-95	0.210601	Macrophages		R	adenocarc	TRUE	1.84575
P-96	0.371086	Macrophages		NR	ACC	FALSE	1.56398
P-99	0.194319	Macrophages		NR	ACC	FALSE	0.4533
P-103	0.319737	Macrophages		NR	ACC	FALSE	0.431592
P-104	0.560112	Macrophages		NR	ACC	FALSE	1.02158
V-1	0.470464	Macrophages		NR	ACC	TRUE	0.296754
V-2	0.796976	Macrophages		NR	basal_cell_carc	TRUE	0.521411
V-3	0.418717	Macrophages		NR	myoepithelial_carcinoma	TRUE	1.36432
V-6	0.488768	Macrophages		NR	ACC	TRUE	1.34196
P-1	0.0208907	NK_cells		NR	malignant_mesenchymal_tumor	FALSE	2.39543
P-3	0.0465764	NK_cells		NR	SDC	FALSE	2.25306
P-4	0.0510831	NK_cells		NR	ACC	FALSE	2.1629
P-5	0.00498102	NK_cells		NR	ACC	FALSE	0.290324
P-7	0.0388162	NK_cells		NR	acinic_cell_carc	FALSE	1.39939
P-8	0.0200382	NK_cells		NR	ACC	FALSE	0.864053
P-10	0.0241959	NK_cells		NR	ACC	TRUE	2.55709
P-11	0.0336639	NK_cells		NR	other	FALSE	2.00786
P-12	0.0127376	NK_cells		NR	ACC	FALSE	0.854892
P-14	0.0374867	NK_cells		NR	adenocarc	FALSE	5.30165
P-15	0.0466505	NK_cells		NR	ACC	FALSE	0.419121
P-16	0.0897598	NK_cells		NR	ACC	TRUE	1.3043
P-18	0.0241432	NK_cells		NR	SDC	FALSE	2.32905
P-19	0.0144325	NK_cells		NR	ACC	FALSE	0.143901
P-23	0.0340515	NK_cells		NR	basal_cell_carc	FALSE	2.46739
P-24	0.043115	NK_cells		NR	ACC	FALSE	3.31658
P-26	0.126883	NK_cells		NR	mucoepidermoid_carc	FALSE	3.01489
P-27	0.001839	NK_cells		NR	mucoepidermoid_carc	FALSE	1.07723
P-28	0.011393	NK_cells		NR	ACC	TRUE	0.668261
P-34	0.0814646	NK_cells		NR	ACC	FALSE	0.61663
P-36	0.0545551	NK_cells		NR	ACC	FALSE	3.07394
P-38	0.03971	NK_cells		NR	mucoepidermoid_carc	TRUE	2.89699
P-40	0.0380674	NK_cells		NR	ACC	FALSE	0.509329
P-41	0.00956445	NK_cells		NR	ACC	FALSE	1.3155
P-42	0.0598755	NK_cells		NR	ACC	FALSE	2.30347
P-43	0.0486198	NK_cells		NR	SDC	FALSE	1.00055
P-45	0.0186053	NK_cells		NR	ACC	FALSE	2.12834
P-46	0.0120494	NK_cells		NR	basal_cell_carc	FALSE	1.47579
P-47	0.0792389	NK_cells		NR	ACC	FALSE	0.173369
P-48	0.0213571	NK_cells		NR	carcinoma_ex_pleomorphic_adenoma	FALSE	0.668159
P-50	0.0456941	NK_cells		NR	ACC	FALSE	0.398769
P-51	0.044897	NK_cells		NR	malignant_mesenchymal_tumor	FALSE	2.14389
P-52	0.0294376	NK_cells		NR	ACC	FALSE	0.300409
P-54	0.0398744	NK_cells		NR	ACC	FALSE	1.29283
P-55	0.052039	NK_cells		NR	ACC	FALSE	2.85625
P-58	0.064109	NK_cells		NR	ACC	NA	0.235425
P-59	0.0463689	NK_cells		NR	SDC	FALSE	0.73838
P-60	0.0577449	NK_cells		NR	other	NA	2.88772
P-62	0.0707625	NK_cells		NR	adenocarc	TRUE	1.52403
P-64	0	NK_cells		NR	ACC	FALSE	0.890425
P-66	0.0574876	NK_cells		NR	basal_cell_carc	FALSE	4.54777
P-68	0.0392955	NK_cells		NR	ACC	FALSE	1.41412
P-72	0.0276405	NK_cells		NR	ACC	FALSE	1.03656
P-73	0.0140587	NK_cells		NR	ACC	FALSE	1.04348
P-74	0.0350887	NK_cells		NR	mucoepidermoid_carc	FALSE	1.83295
P-75	0.0346752	NK_cells		NR	mucoepidermoid_carc	FALSE	3.64261
P-77	0.0709424	NK_cells		NR	ACC	FALSE	3.60477
P-77	0.027773	NK_cells		NR	ACC	NA	2.84269
P-78	0.0383789	NK_cells		NR	other	FALSE	2.41351
P-79	0.0609517	NK_cells		NR	adenocarc	FALSE	0.634315
P-80	0.0339779	NK_cells		NR	ACC	FALSE	1.48649
P-81	0.0582581	NK_cells		NR	other	FALSE	0.496076
P-82	0.0142033	NK_cells		NR	ACC	FALSE	2.01769
P-83	0.0417905	NK_cells		NR	adenocarc	FALSE	1.16476
P-84	0.0575019	NK_cells		NR	ACC	FALSE	0.858056
P-87	0.025218	NK_cells		NR	ACC	FALSE	0.889136
P-95	0.0194761	NK_cells		R	adenocarc	TRUE	1.84575
P-96	0.0819054	NK_cells		NR	ACC	FALSE	1.56398
P-99	0.0701934	NK_cells		NR	ACC	FALSE	0.4533
P-103	0.0349175	NK_cells		NR	ACC	FALSE	0.431592
P-104	0.056104	NK_cells		NR	ACC	FALSE	1.02158
V-1	0.01814	NK_cells		NR	ACC	TRUE	0.296754
V-2	0.00121868	NK_cells		NR	basal_cell_carc	TRUE	0.521411
V-3	0.0257552	NK_cells		NR	myoepithelial_carcinoma	TRUE	1.36432
V-6	0.0177762	NK_cells		NR	ACC	TRUE	1.34196
P-1	0.000199344	DC		NR	malignant_mesenchymal_tumor	FALSE	2.39543
P-3	0.0136521	DC		NR	SDC	FALSE	2.25306
P-4	0.00715385	DC		NR	ACC	FALSE	2.1629
P-5	0.0320503	DC		NR	ACC	FALSE	0.290324
P-7	0	DC		NR	acinic_cell_carc	FALSE	1.39939
P-8	0	DC		NR	ACC	FALSE	0.864053
P-10	0.0398999	DC		NR	ACC	TRUE	2.55709
P-11	0	DC		NR	other	FALSE	2.00786
P-12	0.0635268	DC		NR	ACC	FALSE	0.854892
P-14	0	DC		NR	adenocarc	FALSE	5.30165
P-15	0.142142	DC		NR	ACC	FALSE	0.419121
P-16	0.0256895	DC		NR	ACC	TRUE	1.3043
P-18	0.00594702	DC		NR	SDC	FALSE	2.32905
P-19	0.0435722	DC		NR	ACC	FALSE	0.143901
P-23	0.0730376	DC		NR	basal_cell_carc	FALSE	2.46739
P-24	0.000319744	DC		NR	ACC	FALSE	3.31658
P-26	0.0066412	DC		NR	mucoepidermoid_carc	FALSE	3.01489
P-27	0.00637866	DC		NR	mucoepidermoid_carc	FALSE	1.07723
P-28	0.00660274	DC		NR	ACC	TRUE	0.668261
P-34	0.00359543	DC		NR	ACC	FALSE	0.61663
P-36	0.0177667	DC		NR	ACC	FALSE	3.07394
P-38	0	DC		NR	mucoepidermoid_carc	TRUE	2.89699
P-40	0.0244822	DC		NR	ACC	FALSE	0.509329
P-41	0.0013743	DC		NR	ACC	FALSE	1.3155
P-42	0.021969	DC		NR	ACC	FALSE	2.30347
P-43	0.014909	DC		NR	SDC	FALSE	1.00055
P-45	0.0138391	DC		NR	ACC	FALSE	2.12834
P-46	0.00468658	DC		NR	basal_cell_carc	FALSE	1.47579
P-47	0.000729138	DC		NR	ACC	FALSE	0.173369
P-48	0	DC		NR	carcinoma_ex_pleomorphic_adenoma	FALSE	0.668159
P-50	0.0304418	DC		NR	ACC	FALSE	0.398769
P-51	0	DC		NR	malignant_mesenchymal_tumor	FALSE	2.14389
P-52	0.0127331	DC		NR	ACC	FALSE	0.300409
P-54	0	DC		NR	ACC	FALSE	1.29283
P-55	0.00301987	DC		NR	ACC	FALSE	2.85625
P-58	0	DC		NR	ACC	NA	0.235425
P-59	0.00367884	DC		NR	SDC	FALSE	0.73838
P-60	0.00969512	DC		NR	other	NA	2.88772
P-62	0	DC		NR	adenocarc	TRUE	1.52403
P-64	0	DC		NR	ACC	FALSE	0.890425
P-66	0	DC		NR	basal_cell_carc	FALSE	4.54777
P-68	0	DC		NR	ACC	FALSE	1.41412
P-72	0	DC		NR	ACC	FALSE	1.03656
P-73	0	DC		NR	ACC	FALSE	1.04348
P-74	0.0402576	DC		NR	mucoepidermoid_carc	FALSE	1.83295
P-75	0	DC		NR	mucoepidermoid_carc	FALSE	3.64261
P-77	0.00370845	DC		NR	ACC	FALSE	3.60477
P-77	0	DC		NR	ACC	NA	2.84269
P-78	0.000752244	DC		NR	other	FALSE	2.41351
P-79	0.0566337	DC		NR	adenocarc	FALSE	0.634315
P-80	0	DC		NR	ACC	FALSE	1.48649
P-81	0.00968841	DC		NR	other	FALSE	0.496076
P-82	0.00675869	DC		NR	ACC	FALSE	2.01769
P-83	0	DC		NR	adenocarc	FALSE	1.16476
P-84	0	DC		NR	ACC	FALSE	0.858056
P-87	0	DC		NR	ACC	FALSE	0.889136
P-95	0.0736449	DC		R	adenocarc	TRUE	1.84575
P-96	0.0086112	DC		NR	ACC	FALSE	1.56398
P-99	0.171764	DC		NR	ACC	FALSE	0.4533
P-103	0.00715323	DC		NR	ACC	FALSE	0.431592
P-104	0	DC		NR	ACC	FALSE	1.02158
V-1	0.0236234	DC		NR	ACC	TRUE	0.296754
V-2	0	DC		NR	basal_cell_carc	TRUE	0.521411
V-3	0	DC		NR	myoepithelial_carcinoma	TRUE	1.36432
V-6	0.0401339	DC		NR	ACC	TRUE	1.34196
P-1	0.0792306	Mast_cells		NR	malignant_mesenchymal_tumor	FALSE	2.39543
P-3	0.0784102	Mast_cells		NR	SDC	FALSE	2.25306
P-4	0.0531905	Mast_cells		NR	ACC	FALSE	2.1629
P-5	0.202449	Mast_cells		NR	ACC	FALSE	0.290324
P-7	0.117201	Mast_cells		NR	acinic_cell_carc	FALSE	1.39939
P-8	0.0200298	Mast_cells		NR	ACC	FALSE	0.864053
P-10	0.11707	Mast_cells		NR	ACC	TRUE	2.55709
P-11	0.0049714	Mast_cells		NR	other	FALSE	2.00786
P-12	0.0107718	Mast_cells		NR	ACC	FALSE	0.854892
P-14	0.0584831	Mast_cells		NR	adenocarc	FALSE	5.30165
P-15	0.0137063	Mast_cells		NR	ACC	FALSE	0.419121
P-16	0.0526325	Mast_cells		NR	ACC	TRUE	1.3043
P-18	0.0208272	Mast_cells		NR	SDC	FALSE	2.32905
P-19	0.0910513	Mast_cells		NR	ACC	FALSE	0.143901
P-23	0.133784	Mast_cells		NR	basal_cell_carc	FALSE	2.46739
P-24	0.0649279	Mast_cells		NR	ACC	FALSE	3.31658
P-26	0.0246483	Mast_cells		NR	mucoepidermoid_carc	FALSE	3.01489
P-27	0.12265	Mast_cells		NR	mucoepidermoid_carc	FALSE	1.07723
P-28	0.137131	Mast_cells		NR	ACC	TRUE	0.668261
P-34	0.0518971	Mast_cells		NR	ACC	FALSE	0.61663
P-36	0.0582919	Mast_cells		NR	ACC	FALSE	3.07394
P-38	0.023029	Mast_cells		NR	mucoepidermoid_carc	TRUE	2.89699
P-40	0.0113765	Mast_cells		NR	ACC	FALSE	0.509329
P-41	0	Mast_cells		NR	ACC	FALSE	1.3155
P-42	0.0368166	Mast_cells		NR	ACC	FALSE	2.30347
P-43	0.00863624	Mast_cells		NR	SDC	FALSE	1.00055
P-45	0.0800191	Mast_cells		NR	ACC	FALSE	2.12834
P-46	0.0370661	Mast_cells		NR	basal_cell_carc	FALSE	1.47579
P-47	0.152364	Mast_cells		NR	ACC	FALSE	0.173369
P-48	0.0786679	Mast_cells		NR	carcinoma_ex_pleomorphic_adenoma	FALSE	0.668159
P-50	0.0946741	Mast_cells		NR	ACC	FALSE	0.398769
P-51	0.0128293	Mast_cells		NR	malignant_mesenchymal_tumor	FALSE	2.14389
P-52	0.00988962	Mast_cells		NR	ACC	FALSE	0.300409
P-54	0	Mast_cells		NR	ACC	FALSE	1.29283
P-55	0.0765592	Mast_cells		NR	ACC	FALSE	2.85625
P-58	0.0686179	Mast_cells		NR	ACC	NA	0.235425
P-59	0.113991	Mast_cells		NR	SDC	FALSE	0.73838
P-60	0.102952	Mast_cells		NR	other	NA	2.88772
P-62	0	Mast_cells		NR	adenocarc	TRUE	1.52403
P-64	0.0360581	Mast_cells		NR	ACC	FALSE	0.890425
P-66	0.0335068	Mast_cells		NR	basal_cell_carc	FALSE	4.54777
P-68	0.0453213	Mast_cells		NR	ACC	FALSE	1.41412
P-72	0.0151493	Mast_cells		NR	ACC	FALSE	1.03656
P-73	0.13955	Mast_cells		NR	ACC	FALSE	1.04348
P-74	0.0885643	Mast_cells		NR	mucoepidermoid_carc	FALSE	1.83295
P-75	0.185184	Mast_cells		NR	mucoepidermoid_carc	FALSE	3.64261
P-77	0.0401407	Mast_cells		NR	ACC	FALSE	3.60477
P-77	0.0229673	Mast_cells		NR	ACC	NA	2.84269
P-78	0.0861587	Mast_cells		NR	other	FALSE	2.41351
P-79	0.0920904	Mast_cells		NR	adenocarc	FALSE	0.634315
P-80	0.0300742	Mast_cells		NR	ACC	FALSE	1.48649
P-81	0.0252484	Mast_cells		NR	other	FALSE	0.496076
P-82	0.0788703	Mast_cells		NR	ACC	FALSE	2.01769
P-83	0.0309047	Mast_cells		NR	adenocarc	FALSE	1.16476
P-84	0.122131	Mast_cells		NR	ACC	FALSE	0.858056
P-87	0.0231236	Mast_cells		NR	ACC	FALSE	0.889136
P-95	0.0712669	Mast_cells		R	adenocarc	TRUE	1.84575
P-96	0.0233132	Mast_cells		NR	ACC	FALSE	1.56398
P-99	0.0191093	Mast_cells		NR	ACC	FALSE	0.4533
P-103	0.0603986	Mast_cells		NR	ACC	FALSE	0.431592
P-104	0.00513042	Mast_cells		NR	ACC	FALSE	1.02158
V-1	0.0427738	Mast_cells		NR	ACC	TRUE	0.296754
V-2	0.0951952	Mast_cells		NR	basal_cell_carc	TRUE	0.521411
V-3	0.0301887	Mast_cells		NR	myoepithelial_carcinoma	TRUE	1.36432
V-6	0.0296386	Mast_cells		NR	ACC	TRUE	1.34196
P-1	0	Plasma,cells		NR	malignant_mesenchymal_tumor	FALSE	2.39543
P-3	0.103253	Plasma,cells		NR	SDC	FALSE	2.25306
P-4	0.114126	Plasma,cells		NR	ACC	FALSE	2.1629
P-5	0.221271	Plasma,cells		NR	ACC	FALSE	0.290324
P-7	0.00419568	Plasma,cells		NR	acinic_cell_carc	FALSE	1.39939
P-8	0.0584764	Plasma,cells		NR	ACC	FALSE	0.864053
P-10	0.0868556	Plasma,cells		NR	ACC	TRUE	2.55709
P-11	0.0436856	Plasma,cells		NR	other	FALSE	2.00786
P-12	0.393271	Plasma,cells		NR	ACC	FALSE	0.854892
P-14	0.0685187	Plasma,cells		NR	adenocarc	FALSE	5.30165
P-15	0.178317	Plasma,cells		NR	ACC	FALSE	0.419121
P-16	0.0813582	Plasma,cells		NR	ACC	TRUE	1.3043
P-18	0.122312	Plasma,cells		NR	SDC	FALSE	2.32905
P-19	0	Plasma,cells		NR	ACC	FALSE	0.143901
P-23	0.0855285	Plasma,cells		NR	basal_cell_carc	FALSE	2.46739
P-24	0.180749	Plasma,cells		NR	ACC	FALSE	3.31658
P-26	0.0078134	Plasma,cells		NR	mucoepidermoid_carc	FALSE	3.01489
P-27	0.0764802	Plasma,cells		NR	mucoepidermoid_carc	FALSE	1.07723
P-28	0.17409	Plasma,cells		NR	ACC	TRUE	0.668261
P-34	0.115522	Plasma,cells		NR	ACC	FALSE	0.61663
P-36	0.122611	Plasma,cells		NR	ACC	FALSE	3.07394
P-38	0.0137274	Plasma,cells		NR	mucoepidermoid_carc	TRUE	2.89699
P-40	0.207494	Plasma,cells		NR	ACC	FALSE	0.509329
P-41	0	Plasma,cells		NR	ACC	FALSE	1.3155
P-42	0.0616011	Plasma,cells		NR	ACC	FALSE	2.30347
P-43	0.0308858	Plasma,cells		NR	SDC	FALSE	1.00055
P-45	0.101233	Plasma,cells		NR	ACC	FALSE	2.12834
P-46	0.22463	Plasma,cells		NR	basal_cell_carc	FALSE	1.47579
P-47	0	Plasma,cells		NR	ACC	FALSE	0.173369
P-48	0.0159546	Plasma,cells		NR	carcinoma_ex_pleomorphic_adenoma	FALSE	0.668159
P-50	0.0626243	Plasma,cells		NR	ACC	FALSE	0.398769
P-51	0	Plasma,cells		NR	malignant_mesenchymal_tumor	FALSE	2.14389
P-52	0.117164	Plasma,cells		NR	ACC	FALSE	0.300409
P-54	0.0920262	Plasma,cells		NR	ACC	FALSE	1.29283
P-55	0.330954	Plasma,cells		NR	ACC	FALSE	2.85625
P-58	0.0957276	Plasma,cells		NR	ACC	NA	0.235425
P-59	0.0554532	Plasma,cells		NR	SDC	FALSE	0.73838
P-60	0.148266	Plasma,cells		NR	other	NA	2.88772
P-62	0	Plasma,cells		NR	adenocarc	TRUE	1.52403
P-64	0.000506242	Plasma,cells		NR	ACC	FALSE	0.890425
P-66	0.0151637	Plasma,cells		NR	basal_cell_carc	FALSE	4.54777
P-68	0.1271	Plasma,cells		NR	ACC	FALSE	1.41412
P-72	0.0029573	Plasma,cells		NR	ACC	FALSE	1.03656
P-73	0.14358	Plasma,cells		NR	ACC	FALSE	1.04348
P-74	0.0570196	Plasma,cells		NR	mucoepidermoid_carc	FALSE	1.83295
P-75	0	Plasma,cells		NR	mucoepidermoid_carc	FALSE	3.64261
P-77	0.0821836	Plasma,cells		NR	ACC	FALSE	3.60477
P-77	0.0532814	Plasma,cells		NR	ACC	NA	2.84269
P-78	0.307167	Plasma,cells		NR	other	FALSE	2.41351
P-79	0.0500701	Plasma,cells		NR	adenocarc	FALSE	0.634315
P-80	0.224096	Plasma,cells		NR	ACC	FALSE	1.48649
P-81	0	Plasma,cells		NR	other	FALSE	0.496076
P-82	0.0901537	Plasma,cells		NR	ACC	FALSE	2.01769
P-83	0.0845866	Plasma,cells		NR	adenocarc	FALSE	1.16476
P-84	0.130744	Plasma,cells		NR	ACC	FALSE	0.858056
P-87	0.273488	Plasma,cells		NR	ACC	FALSE	0.889136
P-95	0.152246	Plasma,cells		R	adenocarc	TRUE	1.84575
P-96	0.0593001	Plasma,cells		NR	ACC	FALSE	1.56398
P-99	0.20362	Plasma,cells		NR	ACC	FALSE	0.4533
P-103	0.123647	Plasma,cells		NR	ACC	FALSE	0.431592
P-104	0.00826186	Plasma,cells		NR	ACC	FALSE	1.02158
V-1	0.067881	Plasma,cells		NR	ACC	TRUE	0.296754
V-2	0	Plasma,cells		NR	basal_cell_carc	TRUE	0.521411
V-3	0.208268	Plasma,cells		NR	myoepithelial_carcinoma	TRUE	1.36432
V-6	0.0755841	Plasma,cells		NR	ACC	TRUE	1.34196
P-1	0.00176881	Monocytes		NR	malignant_mesenchymal_tumor	FALSE	2.39543
P-3	0.0181863	Monocytes		NR	SDC	FALSE	2.25306
P-4	0.0268304	Monocytes		NR	ACC	FALSE	2.1629
P-5	0.0776402	Monocytes		NR	ACC	FALSE	0.290324
P-7	0	Monocytes		NR	acinic_cell_carc	FALSE	1.39939
P-8	0	Monocytes		NR	ACC	FALSE	0.864053
P-10	0.00491424	Monocytes		NR	ACC	TRUE	2.55709
P-11	0.12214	Monocytes		NR	other	FALSE	2.00786
P-12	0	Monocytes		NR	ACC	FALSE	0.854892
P-14	0.000965193	Monocytes		NR	adenocarc	FALSE	5.30165
P-15	0.0163897	Monocytes		NR	ACC	FALSE	0.419121
P-16	0.00553811	Monocytes		NR	ACC	TRUE	1.3043
P-18	0.00116978	Monocytes		NR	SDC	FALSE	2.32905
P-19	0.0577228	Monocytes		NR	ACC	FALSE	0.143901
P-23	0	Monocytes		NR	basal_cell_carc	FALSE	2.46739
P-24	0.0457775	Monocytes		NR	ACC	FALSE	3.31658
P-26	0.0162822	Monocytes		NR	mucoepidermoid_carc	FALSE	3.01489
P-27	0.0164614	Monocytes		NR	mucoepidermoid_carc	FALSE	1.07723
P-28	0	Monocytes		NR	ACC	TRUE	0.668261
P-34	0.0134886	Monocytes		NR	ACC	FALSE	0.61663
P-36	0.0191785	Monocytes		NR	ACC	FALSE	3.07394
P-38	0.000327338	Monocytes		NR	mucoepidermoid_carc	TRUE	2.89699
P-40	0.00948979	Monocytes		NR	ACC	FALSE	0.509329
P-41	0	Monocytes		NR	ACC	FALSE	1.3155
P-42	0.0159779	Monocytes		NR	ACC	FALSE	2.30347
P-43	0.00343717	Monocytes		NR	SDC	FALSE	1.00055
P-45	0.0376396	Monocytes		NR	ACC	FALSE	2.12834
P-46	0.0154619	Monocytes		NR	basal_cell_carc	FALSE	1.47579
P-47	0.338321	Monocytes		NR	ACC	FALSE	0.173369
P-48	0	Monocytes		NR	carcinoma_ex_pleomorphic_adenoma	FALSE	0.668159
P-50	0.0138935	Monocytes		NR	ACC	FALSE	0.398769
P-51	0	Monocytes		NR	malignant_mesenchymal_tumor	FALSE	2.14389
P-52	0.00409992	Monocytes		NR	ACC	FALSE	0.300409
P-54	0.00253825	Monocytes		NR	ACC	FALSE	1.29283
P-55	0.0412795	Monocytes		NR	ACC	FALSE	2.85625
P-58	0.000472812	Monocytes		NR	ACC	NA	0.235425
P-59	0.11838	Monocytes		NR	SDC	FALSE	0.73838
P-60	0.0332955	Monocytes		NR	other	NA	2.88772
P-62	0.0105834	Monocytes		NR	adenocarc	TRUE	1.52403
P-64	0	Monocytes		NR	ACC	FALSE	0.890425
P-66	0.0037353	Monocytes		NR	basal_cell_carc	FALSE	4.54777
P-68	0.0174204	Monocytes		NR	ACC	FALSE	1.41412
P-72	0.0011655	Monocytes		NR	ACC	FALSE	1.03656
P-73	0	Monocytes		NR	ACC	FALSE	1.04348
P-74	0	Monocytes		NR	mucoepidermoid_carc	FALSE	1.83295
P-75	0	Monocytes		NR	mucoepidermoid_carc	FALSE	3.64261
P-77	0.0217925	Monocytes		NR	ACC	FALSE	3.60477
P-77	0.0193026	Monocytes		NR	ACC	NA	2.84269
P-78	0.00238251	Monocytes		NR	other	FALSE	2.41351
P-79	0.00633254	Monocytes		NR	adenocarc	FALSE	0.634315
P-80	0.0208615	Monocytes		NR	ACC	FALSE	1.48649
P-81	0.0137086	Monocytes		NR	other	FALSE	0.496076
P-82	0.00115934	Monocytes		NR	ACC	FALSE	2.01769
P-83	0.000664516	Monocytes		NR	adenocarc	FALSE	1.16476
P-84	0.00548556	Monocytes		NR	ACC	FALSE	0.858056
P-87	0	Monocytes		NR	ACC	FALSE	0.889136
P-95	0.00633294	Monocytes		R	adenocarc	TRUE	1.84575
P-96	0.0439638	Monocytes		NR	ACC	FALSE	1.56398
P-99	0.0246614	Monocytes		NR	ACC	FALSE	0.4533
P-103	0.0434338	Monocytes		NR	ACC	FALSE	0.431592
P-104	0	Monocytes		NR	ACC	FALSE	1.02158
V-1	0.0331276	Monocytes		NR	ACC	TRUE	0.296754
V-2	0	Monocytes		NR	basal_cell_carc	TRUE	0.521411
V-3	0	Monocytes		NR	myoepithelial_carcinoma	TRUE	1.36432
V-6	0.105727	Monocytes		NR	ACC	TRUE	1.34196
P-1	0	Eosinophils		NR	malignant_mesenchymal_tumor	FALSE	2.39543
P-3	0	Eosinophils		NR	SDC	FALSE	2.25306
P-4	0	Eosinophils		NR	ACC	FALSE	2.1629
P-5	0	Eosinophils		NR	ACC	FALSE	0.290324
P-7	0	Eosinophils		NR	acinic_cell_carc	FALSE	1.39939
P-8	0	Eosinophils		NR	ACC	FALSE	0.864053
P-10	0	Eosinophils		NR	ACC	TRUE	2.55709
P-11	0	Eosinophils		NR	other	FALSE	2.00786
P-12	0	Eosinophils		NR	ACC	FALSE	0.854892
P-14	0	Eosinophils		NR	adenocarc	FALSE	5.30165
P-15	0	Eosinophils		NR	ACC	FALSE	0.419121
P-16	0	Eosinophils		NR	ACC	TRUE	1.3043
P-18	0	Eosinophils		NR	SDC	FALSE	2.32905
P-19	0	Eosinophils		NR	ACC	FALSE	0.143901
P-23	0	Eosinophils		NR	basal_cell_carc	FALSE	2.46739
P-24	0	Eosinophils		NR	ACC	FALSE	3.31658
P-26	0	Eosinophils		NR	mucoepidermoid_carc	FALSE	3.01489
P-27	0	Eosinophils		NR	mucoepidermoid_carc	FALSE	1.07723
P-28	0.001308	Eosinophils		NR	ACC	TRUE	0.668261
P-34	0	Eosinophils		NR	ACC	FALSE	0.61663
P-36	0	Eosinophils		NR	ACC	FALSE	3.07394
P-38	0	Eosinophils		NR	mucoepidermoid_carc	TRUE	2.89699
P-40	0	Eosinophils		NR	ACC	FALSE	0.509329
P-41	0	Eosinophils		NR	ACC	FALSE	1.3155
P-42	0	Eosinophils		NR	ACC	FALSE	2.30347
P-43	0	Eosinophils		NR	SDC	FALSE	1.00055
P-45	0	Eosinophils		NR	ACC	FALSE	2.12834
P-46	0	Eosinophils		NR	basal_cell_carc	FALSE	1.47579
P-47	0	Eosinophils		NR	ACC	FALSE	0.173369
P-48	0	Eosinophils		NR	carcinoma_ex_pleomorphic_adenoma	FALSE	0.668159
P-50	0	Eosinophils		NR	ACC	FALSE	0.398769
P-51	0	Eosinophils		NR	malignant_mesenchymal_tumor	FALSE	2.14389
P-52	0	Eosinophils		NR	ACC	FALSE	0.300409
P-54	0	Eosinophils		NR	ACC	FALSE	1.29283
P-55	0	Eosinophils		NR	ACC	FALSE	2.85625
P-58	0	Eosinophils		NR	ACC	NA	0.235425
P-59	0	Eosinophils		NR	SDC	FALSE	0.73838
P-60	0	Eosinophils		NR	other	NA	2.88772
P-62	0	Eosinophils		NR	adenocarc	TRUE	1.52403
P-64	0	Eosinophils		NR	ACC	FALSE	0.890425
P-66	0	Eosinophils		NR	basal_cell_carc	FALSE	4.54777
P-68	0	Eosinophils		NR	ACC	FALSE	1.41412
P-72	0	Eosinophils		NR	ACC	FALSE	1.03656
P-73	0	Eosinophils		NR	ACC	FALSE	1.04348
P-74	0	Eosinophils		NR	mucoepidermoid_carc	FALSE	1.83295
P-75	0	Eosinophils		NR	mucoepidermoid_carc	FALSE	3.64261
P-77	0	Eosinophils		NR	ACC	FALSE	3.60477
P-77	0	Eosinophils		NR	ACC	NA	2.84269
P-78	0	Eosinophils		NR	other	FALSE	2.41351
P-79	0	Eosinophils		NR	adenocarc	FALSE	0.634315
P-80	0	Eosinophils		NR	ACC	FALSE	1.48649
P-81	0	Eosinophils		NR	other	FALSE	0.496076
P-82	0	Eosinophils		NR	ACC	FALSE	2.01769
P-83	0	Eosinophils		NR	adenocarc	FALSE	1.16476
P-84	0	Eosinophils		NR	ACC	FALSE	0.858056
P-87	0	Eosinophils		NR	ACC	FALSE	0.889136
P-95	0.00755194	Eosinophils		R	adenocarc	TRUE	1.84575
P-96	0	Eosinophils		NR	ACC	FALSE	1.56398
P-99	0.00271981	Eosinophils		NR	ACC	FALSE	0.4533
P-103	0	Eosinophils		NR	ACC	FALSE	0.431592
P-104	0	Eosinophils		NR	ACC	FALSE	1.02158
V-1	0	Eosinophils		NR	ACC	TRUE	0.296754
V-2	0	Eosinophils		NR	basal_cell_carc	TRUE	0.521411
V-3	0	Eosinophils		NR	myoepithelial_carcinoma	TRUE	1.36432
V-6	0	Eosinophils		NR	ACC	TRUE	1.34196
P-1	0	Neutrophils		NR	malignant_mesenchymal_tumor	FALSE	2.39543
P-3	0.00893198	Neutrophils		NR	SDC	FALSE	2.25306
P-4	0.0210089	Neutrophils		NR	ACC	FALSE	2.1629
P-5	0.0257204	Neutrophils		NR	ACC	FALSE	0.290324
P-7	0.00780755	Neutrophils		NR	acinic_cell_carc	FALSE	1.39939
P-8	0	Neutrophils		NR	ACC	FALSE	0.864053
P-10	0.0198215	Neutrophils		NR	ACC	TRUE	2.55709
P-11	0	Neutrophils		NR	other	FALSE	2.00786
P-12	0.00216353	Neutrophils		NR	ACC	FALSE	0.854892
P-14	0	Neutrophils		NR	adenocarc	FALSE	5.30165
P-15	0.00418711	Neutrophils		NR	ACC	FALSE	0.419121
P-16	0	Neutrophils		NR	ACC	TRUE	1.3043
P-18	0.00849874	Neutrophils		NR	SDC	FALSE	2.32905
P-19	0.0799076	Neutrophils		NR	ACC	FALSE	0.143901
P-23	0	Neutrophils		NR	basal_cell_carc	FALSE	2.46739
P-24	0.0383063	Neutrophils		NR	ACC	FALSE	3.31658
P-26	0	Neutrophils		NR	mucoepidermoid_carc	FALSE	3.01489
P-27	8.48169e-05	Neutrophils		NR	mucoepidermoid_carc	FALSE	1.07723
P-28	0.0100194	Neutrophils		NR	ACC	TRUE	0.668261
P-34	0	Neutrophils		NR	ACC	FALSE	0.61663
P-36	0.00214226	Neutrophils		NR	ACC	FALSE	3.07394
P-38	0.0503553	Neutrophils		NR	mucoepidermoid_carc	TRUE	2.89699
P-40	0	Neutrophils		NR	ACC	FALSE	0.509329
P-41	0.00430463	Neutrophils		NR	ACC	FALSE	1.3155
P-42	0	Neutrophils		NR	ACC	FALSE	2.30347
P-43	0.0071026	Neutrophils		NR	SDC	FALSE	1.00055
P-45	0	Neutrophils		NR	ACC	FALSE	2.12834
P-46	0.00123507	Neutrophils		NR	basal_cell_carc	FALSE	1.47579
P-47	0.0420627	Neutrophils		NR	ACC	FALSE	0.173369
P-48	0	Neutrophils		NR	carcinoma_ex_pleomorphic_adenoma	FALSE	0.668159
P-50	0.0116936	Neutrophils		NR	ACC	FALSE	0.398769
P-51	0.0092556	Neutrophils		NR	malignant_mesenchymal_tumor	FALSE	2.14389
P-52	0.00180648	Neutrophils		NR	ACC	FALSE	0.300409
P-54	0.0217254	Neutrophils		NR	ACC	FALSE	1.29283
P-55	0.0276973	Neutrophils		NR	ACC	FALSE	2.85625
P-58	0	Neutrophils		NR	ACC	NA	0.235425
P-59	0.0147564	Neutrophils		NR	SDC	FALSE	0.73838
P-60	0.0928498	Neutrophils		NR	other	NA	2.88772
P-62	0	Neutrophils		NR	adenocarc	TRUE	1.52403
P-64	0	Neutrophils		NR	ACC	FALSE	0.890425
P-66	0	Neutrophils		NR	basal_cell_carc	FALSE	4.54777
P-68	0.000562295	Neutrophils		NR	ACC	FALSE	1.41412
P-72	0	Neutrophils		NR	ACC	FALSE	1.03656
P-73	0	Neutrophils		NR	ACC	FALSE	1.04348
P-74	0	Neutrophils		NR	mucoepidermoid_carc	FALSE	1.83295
P-75	0.113014	Neutrophils		NR	mucoepidermoid_carc	FALSE	3.64261
P-77	0.0175621	Neutrophils		NR	ACC	FALSE	3.60477
P-77	0	Neutrophils		NR	ACC	NA	2.84269
P-78	0.07825	Neutrophils		NR	other	FALSE	2.41351
P-79	0	Neutrophils		NR	adenocarc	FALSE	0.634315
P-80	0	Neutrophils		NR	ACC	FALSE	1.48649
P-81	0	Neutrophils		NR	other	FALSE	0.496076
P-82	0.00475965	Neutrophils		NR	ACC	FALSE	2.01769
P-83	0	Neutrophils		NR	adenocarc	FALSE	1.16476
P-84	0	Neutrophils		NR	ACC	FALSE	0.858056
P-87	0.0908666	Neutrophils		NR	ACC	FALSE	0.889136
P-95	0.00216935	Neutrophils		R	adenocarc	TRUE	1.84575
P-96	0.00571528	Neutrophils		NR	ACC	FALSE	1.56398
P-99	0	Neutrophils		NR	ACC	FALSE	0.4533
P-103	0.00336423	Neutrophils		NR	ACC	FALSE	0.431592
P-104	0.290725	Neutrophils		NR	ACC	FALSE	1.02158
V-1	0	Neutrophils		NR	ACC	TRUE	0.296754
V-2	0.00294341	Neutrophils		NR	basal_cell_carc	TRUE	0.521411
V-3	0.0116952	Neutrophils		NR	myoepithelial_carcinoma	TRUE	1.36432
V-6	0	Neutrophils		NR	ACC	TRUE	1.34196

## Sheet: Panel_B
Percentage	Celltype	Pat_ID		Abs_immune_score	Entity	Response
0.151681	T_cells	TrialID_18		0.584062	Adenoid Cystic Carcinoma	NR
0.103698	T_cells	TrialID_9		0.449393	Adenoid Cystic Carcinoma	NR
0.183481	T_cells	TrialID_13		0.981944	Myoepithelial Carcinoma	NR
0.0486744	T_cells	TrialID_3		0.601328	Adenoid Cystic Carcinoma	NR
0.160631	T_cells	TrialID_53		0.302655	Salivary Duct Carcinoma	NR
0.303312	T_cells	TrialID_48		1.57362	Mucoepidermoid Carcinoma	NR
0.0757186	T_cells	TrialID_46		2.0884	Secretory Carcinoma	NR
0.315932	T_cells	TrialID_44		1.3181	Salivary Duct Carcinoma	R
0.163445	T_cells	TrialID_43		0.726737	Salivary Duct Carcinoma	NR
0.176333	T_cells	TrialID_39		1.68734	Adenoid Cystic Carcinoma	NR
0.245113	T_cells	TrialID_27		2.06671	Adenoid Cystic Carcinoma	NR
0.210794	T_cells	TrialID_15		0.745168	Salivary Duct Carcinoma	NR
0.206082	T_cells	TrialID_12		0.606494	Adenoid Cystic Carcinoma	NR
0.218	T_cells	TrialID_30		0.775178	Adenoid Cystic Carcinoma	NR
0.257569	B_cells	TrialID_18		0.584062	Adenoid Cystic Carcinoma	NR
0.0859769	B_cells	TrialID_9		0.449393	Adenoid Cystic Carcinoma	NR
0.0277934	B_cells	TrialID_13		0.981944	Myoepithelial Carcinoma	NR
0.00778112	B_cells	TrialID_3		0.601328	Adenoid Cystic Carcinoma	NR
0.019316	B_cells	TrialID_53		0.302655	Salivary Duct Carcinoma	NR
0.219108	B_cells	TrialID_48		1.57362	Mucoepidermoid Carcinoma	NR
0.0470625	B_cells	TrialID_46		2.0884	Secretory Carcinoma	NR
0.10603	B_cells	TrialID_44		1.3181	Salivary Duct Carcinoma	R
0.00220094	B_cells	TrialID_43		0.726737	Salivary Duct Carcinoma	NR
0.010247	B_cells	TrialID_39		1.68734	Adenoid Cystic Carcinoma	NR
0.0126584	B_cells	TrialID_27		2.06671	Adenoid Cystic Carcinoma	NR
0.0423189	B_cells	TrialID_15		0.745168	Salivary Duct Carcinoma	NR
0.149132	B_cells	TrialID_12		0.606494	Adenoid Cystic Carcinoma	NR
0.00364553	B_cells	TrialID_30		0.775178	Adenoid Cystic Carcinoma	NR
0.207173	Macrophages	TrialID_18		0.584062	Adenoid Cystic Carcinoma	NR
0.32701	Macrophages	TrialID_9		0.449393	Adenoid Cystic Carcinoma	NR
0.238251	Macrophages	TrialID_13		0.981944	Myoepithelial Carcinoma	NR
0.679556	Macrophages	TrialID_3		0.601328	Adenoid Cystic Carcinoma	NR
0.685187	Macrophages	TrialID_53		0.302655	Salivary Duct Carcinoma	NR
0.360563	Macrophages	TrialID_48		1.57362	Mucoepidermoid Carcinoma	NR
0.515144	Macrophages	TrialID_46		2.0884	Secretory Carcinoma	NR
0.380587	Macrophages	TrialID_44		1.3181	Salivary Duct Carcinoma	R
0.552043	Macrophages	TrialID_43		0.726737	Salivary Duct Carcinoma	NR
0.540684	Macrophages	TrialID_39		1.68734	Adenoid Cystic Carcinoma	NR
0.568221	Macrophages	TrialID_27		2.06671	Adenoid Cystic Carcinoma	NR
0.285361	Macrophages	TrialID_15		0.745168	Salivary Duct Carcinoma	NR
0.480063	Macrophages	TrialID_12		0.606494	Adenoid Cystic Carcinoma	NR
0.602449	Macrophages	TrialID_30		0.775178	Adenoid Cystic Carcinoma	NR
0.0377609	NK_cells	TrialID_18		0.584062	Adenoid Cystic Carcinoma	NR
0.00517851	NK_cells	TrialID_9		0.449393	Adenoid Cystic Carcinoma	NR
0.0487499	NK_cells	TrialID_13		0.981944	Myoepithelial Carcinoma	NR
0.0427653	NK_cells	TrialID_3		0.601328	Adenoid Cystic Carcinoma	NR
0.0252402	NK_cells	TrialID_53		0.302655	Salivary Duct Carcinoma	NR
0.0117974	NK_cells	TrialID_48		1.57362	Mucoepidermoid Carcinoma	NR
0.0337397	NK_cells	TrialID_46		2.0884	Secretory Carcinoma	NR
0.00852557	NK_cells	TrialID_44		1.3181	Salivary Duct Carcinoma	R
0.142043	NK_cells	TrialID_43		0.726737	Salivary Duct Carcinoma	NR
0.0414419	NK_cells	TrialID_39		1.68734	Adenoid Cystic Carcinoma	NR
0.0328629	NK_cells	TrialID_27		2.06671	Adenoid Cystic Carcinoma	NR
0.0338101	NK_cells	TrialID_15		0.745168	Salivary Duct Carcinoma	NR
0.00840142	NK_cells	TrialID_12		0.606494	Adenoid Cystic Carcinoma	NR
0.0202393	NK_cells	TrialID_30		0.775178	Adenoid Cystic Carcinoma	NR
0.0187138	DC	TrialID_18		0.584062	Adenoid Cystic Carcinoma	NR
0.03997	DC	TrialID_9		0.449393	Adenoid Cystic Carcinoma	NR
0.265632	DC	TrialID_13		0.981944	Myoepithelial Carcinoma	NR
0	DC	TrialID_3		0.601328	Adenoid Cystic Carcinoma	NR
0.0081195	DC	TrialID_53		0.302655	Salivary Duct Carcinoma	NR
0	DC	TrialID_48		1.57362	Mucoepidermoid Carcinoma	NR
0.214926	DC	TrialID_46		2.0884	Secretory Carcinoma	NR
0.0235694	DC	TrialID_44		1.3181	Salivary Duct Carcinoma	R
0.0157402	DC	TrialID_43		0.726737	Salivary Duct Carcinoma	NR
0.0927521	DC	TrialID_39		1.68734	Adenoid Cystic Carcinoma	NR
0.00254206	DC	TrialID_27		2.06671	Adenoid Cystic Carcinoma	NR
0.0379062	DC	TrialID_15		0.745168	Salivary Duct Carcinoma	NR
0.0261423	DC	TrialID_12		0.606494	Adenoid Cystic Carcinoma	NR
0.00196956	DC	TrialID_30		0.775178	Adenoid Cystic Carcinoma	NR
0.0736213	Mast_cells	TrialID_18		0.584062	Adenoid Cystic Carcinoma	NR
0.112635	Mast_cells	TrialID_9		0.449393	Adenoid Cystic Carcinoma	NR
0.0565416	Mast_cells	TrialID_13		0.981944	Myoepithelial Carcinoma	NR
0.0531208	Mast_cells	TrialID_3		0.601328	Adenoid Cystic Carcinoma	NR
0.0792742	Mast_cells	TrialID_53		0.302655	Salivary Duct Carcinoma	NR
0.0252494	Mast_cells	TrialID_48		1.57362	Mucoepidermoid Carcinoma	NR
0.0475468	Mast_cells	TrialID_46		2.0884	Secretory Carcinoma	NR
0.0523233	Mast_cells	TrialID_44		1.3181	Salivary Duct Carcinoma	R
0.0471203	Mast_cells	TrialID_43		0.726737	Salivary Duct Carcinoma	NR
0.0662364	Mast_cells	TrialID_39		1.68734	Adenoid Cystic Carcinoma	NR
0.0758716	Mast_cells	TrialID_27		2.06671	Adenoid Cystic Carcinoma	NR
0.0768179	Mast_cells	TrialID_15		0.745168	Salivary Duct Carcinoma	NR
0	Mast_cells	TrialID_12		0.606494	Adenoid Cystic Carcinoma	NR
0.0700889	Mast_cells	TrialID_30		0.775178	Adenoid Cystic Carcinoma	NR
0.239316	Plasma,cells	TrialID_18		0.584062	Adenoid Cystic Carcinoma	NR
0.317935	Plasma,cells	TrialID_9		0.449393	Adenoid Cystic Carcinoma	NR
0.0755116	Plasma,cells	TrialID_13		0.981944	Myoepithelial Carcinoma	NR
0.0156794	Plasma,cells	TrialID_3		0.601328	Adenoid Cystic Carcinoma	NR
0.0222321	Plasma,cells	TrialID_53		0.302655	Salivary Duct Carcinoma	NR
0.0799707	Plasma,cells	TrialID_48		1.57362	Mucoepidermoid Carcinoma	NR
0	Plasma,cells	TrialID_46		2.0884	Secretory Carcinoma	NR
0.110862	Plasma,cells	TrialID_44		1.3181	Salivary Duct Carcinoma	R
0.00374667	Plasma,cells	TrialID_43		0.726737	Salivary Duct Carcinoma	NR
0.0372992	Plasma,cells	TrialID_39		1.68734	Adenoid Cystic Carcinoma	NR
0.0617843	Plasma,cells	TrialID_27		2.06671	Adenoid Cystic Carcinoma	NR
0.263881	Plasma,cells	TrialID_15		0.745168	Salivary Duct Carcinoma	NR
0.0925045	Plasma,cells	TrialID_12		0.606494	Adenoid Cystic Carcinoma	NR
0.0836077	Plasma,cells	TrialID_30		0.775178	Adenoid Cystic Carcinoma	NR
0.0125019	Monocytes	TrialID_18		0.584062	Adenoid Cystic Carcinoma	NR
0	Monocytes	TrialID_9		0.449393	Adenoid Cystic Carcinoma	NR
0.034614	Monocytes	TrialID_13		0.981944	Myoepithelial Carcinoma	NR
0.113877	Monocytes	TrialID_3		0.601328	Adenoid Cystic Carcinoma	NR
0	Monocytes	TrialID_53		0.302655	Salivary Duct Carcinoma	NR
0	Monocytes	TrialID_48		1.57362	Mucoepidermoid Carcinoma	NR
0.0658634	Monocytes	TrialID_46		2.0884	Secretory Carcinoma	NR
0	Monocytes	TrialID_44		1.3181	Salivary Duct Carcinoma	R
0.0304389	Monocytes	TrialID_43		0.726737	Salivary Duct Carcinoma	NR
0.028259	Monocytes	TrialID_39		1.68734	Adenoid Cystic Carcinoma	NR
0.00094744	Monocytes	TrialID_27		2.06671	Adenoid Cystic Carcinoma	NR
0.0491108	Monocytes	TrialID_15		0.745168	Salivary Duct Carcinoma	NR
0.037674	Monocytes	TrialID_12		0.606494	Adenoid Cystic Carcinoma	NR
0	Monocytes	TrialID_30		0.775178	Adenoid Cystic Carcinoma	NR
0	Eosinophils	TrialID_18		0.584062	Adenoid Cystic Carcinoma	NR
0	Eosinophils	TrialID_9		0.449393	Adenoid Cystic Carcinoma	NR
0	Eosinophils	TrialID_13		0.981944	Myoepithelial Carcinoma	NR
0	Eosinophils	TrialID_3		0.601328	Adenoid Cystic Carcinoma	NR
0	Eosinophils	TrialID_53		0.302655	Salivary Duct Carcinoma	NR
0	Eosinophils	TrialID_48		1.57362	Mucoepidermoid Carcinoma	NR
0	Eosinophils	TrialID_46		2.0884	Secretory Carcinoma	NR
0	Eosinophils	TrialID_44		1.3181	Salivary Duct Carcinoma	R
0	Eosinophils	TrialID_43		0.726737	Salivary Duct Carcinoma	NR
0	Eosinophils	TrialID_39		1.68734	Adenoid Cystic Carcinoma	NR
0	Eosinophils	TrialID_27		2.06671	Adenoid Cystic Carcinoma	NR
0	Eosinophils	TrialID_15		0.745168	Salivary Duct Carcinoma	NR
0	Eosinophils	TrialID_12		0.606494	Adenoid Cystic Carcinoma	NR
0	Eosinophils	TrialID_30		0.775178	Adenoid Cystic Carcinoma	NR
0.00166331	Neutrophils	TrialID_18		0.584062	Adenoid Cystic Carcinoma	NR
0.00759648	Neutrophils	TrialID_9		0.449393	Adenoid Cystic Carcinoma	NR
0.0694261	Neutrophils	TrialID_13		0.981944	Myoepithelial Carcinoma	NR
0.038546	Neutrophils	TrialID_3		0.601328	Adenoid Cystic Carcinoma	NR
0	Neutrophils	TrialID_53		0.302655	Salivary Duct Carcinoma	NR
0	Neutrophils	TrialID_48		1.57362	Mucoepidermoid Carcinoma	NR
0	Neutrophils	TrialID_46		2.0884	Secretory Carcinoma	NR
0.00217134	Neutrophils	TrialID_44		1.3181	Salivary Duct Carcinoma	R
0.0432224	Neutrophils	TrialID_43		0.726737	Salivary Duct Carcinoma	NR
0.00674742	Neutrophils	TrialID_39		1.68734	Adenoid Cystic Carcinoma	NR
0	Neutrophils	TrialID_27		2.06671	Adenoid Cystic Carcinoma	NR
0	Neutrophils	TrialID_15		0.745168	Salivary Duct Carcinoma	NR
0	Neutrophils	TrialID_12		0.606494	Adenoid Cystic Carcinoma	NR
0	Neutrophils	TrialID_30		0.775178	Adenoid Cystic Carcinoma	NR

## Sheet: Panel_C
PID	Celltype	Percentage	Entity	Response
IHC_6	T_cells	0.333333	Adenocarcinoma NOS	NR
IHC_22	T_cells	0.5	Adenocarcinoma NOS	NR
IHC_23	T_cells	0.5	ACC	NR
IHC_26	T_cells	0.4	Salivary carcinoma	NR
IHC_27	T_cells	0.6	Adenocarcinoma NOS	R
IHC_6	Macrophages	0.666667	Adenocarcinoma NOS	NR
IHC_22	Macrophages	0.5	Adenocarcinoma NOS	NR
IHC_23	Macrophages	0.5	ACC	NR
IHC_26	Macrophages	0.6	Salivary carcinoma	NR
IHC_27	Macrophages	0.4	Adenocarcinoma NOS	R

## Sheet: Panel_F_and_G
T_cells	T_to_macrophage	PID	Prior_ICI
22337889	33552614	P-1	FALSE
27018864	94929323	P-3	FALSE
17736936	41574005	P-4	FALSE
26038140	182298558	P-5	FALSE
11024254	15932162	P-7	FALSE
3287189	3863038	P-8	FALSE
28165806	72432743	P-10	TRUE
24766598	46596137	P-11	FALSE
16470852	57530275	P-12	FALSE
28368998	64541242	P-14	FALSE
32221636	141733335	P-15	FALSE
40113854	147076487	P-16	TRUE
33129160	72776022	P-18	FALSE
10650678	19663871	P-19	FALSE
25568613	64460376	P-23	FALSE
37731980	195721307	P-24	FALSE
30892163	62380780	P-26	FALSE
32643287	105874371	P-27	FALSE
26746377	71029483	P-28	TRUE
32490464	79414052	P-34	FALSE
39285285	140458018	P-36	FALSE
24334403	39279669	P-38	TRUE
33083518	137945803	P-40	FALSE
13897476	16588708	P-41	FALSE
41180793	106863303	P-42	FALSE
38801296	98515524	P-43	FALSE
30352749	74418607	P-45	FALSE
18835255	62582321	P-46	FALSE
9609670	37566179	P-47	FALSE
13911237	20876487	P-48	FALSE
23279169	49098134	P-50	FALSE
13555810	17313202	P-51	FALSE
20812668	38093217	P-52	FALSE
29686971	59780333	P-54	FALSE
21579190	104230069	P-55	FALSE
38398990	113017121	P-58	FALSE
8880538	16025757	P-59	FALSE
21210169	64927132	P-60	NA
16273640	88688824	P-62	TRUE
12289354	14744596	P-64	FALSE
40182327	153361366	P-66	FALSE
22792649	43234663	P-68	FALSE
18931790	24787309	P-72	FALSE
22329482	47611933	P-73	FALSE
30081892	70263377	P-74	FALSE
11647341	22243846	P-75	FALSE
29889423	80117222	P-77	FALSE
33147194	100372044	P-77	FALSE
10720521	35450914	P-78	FALSE
25927579	67584852	P-79	FALSE
31034001	84110312	P-80	FALSE
13998733	20776448	P-81	FALSE
32116141	85357849	P-82	FALSE
7296793	9698659	P-83	FALSE
27578937	87810573	P-84	FALSE
24644474	72301608	P-87	FALSE
43040922	204371487	P-95	TRUE
35524895	95732115	P-96	FALSE
24039049	123709083	P-99	FALSE
29972534	93741230	P-103	FALSE
7115036	12702877	P-104	FALSE
