# Supplementary material for: A macrophage-predominant immunosuppressive microenvironment and therapeutic vulnerabilities in advanced salivary gland cancer
Source: Nat Commun. 2025 Jun 12;16:5303. doi: 10.1038/s41467-025-60421-0 (PMC12162891; doi:10.1038/s41467-025-60421-0)
Supplement: Supplementary file 8 — Source Data [file 41467_2025_60421_MOESM8_ESM.zip › Source_Data/Figure_5_Source_data.xlsx]

## Sheet: Panel_A
PID	Percentage	Celltype		ACC	Cell_of_origin	Immune_cluster
P-1	0.223379	T_cells		Other	ED	Immune_High
P-3	0.270189	T_cells		Other	ED	Immune_High
P-4	0.177369	T_cells		ACC	ID	Immune_Medium
P-5	0.260381	T_cells		ACC	ID	Immune_Medium
P-7	0.110243	T_cells		Other	ID	Immune_Medium
P-8	0.0328719	T_cells		ACC	ID	Immune_Low
P-10	0.281658	T_cells		ACC	ID	Immune_Medium
P-11	0.247666	T_cells		Other	ED	Immune_Medium
P-12	0.164709	T_cells		ACC	ID	Immune_Low
P-14	0.28369	T_cells		Other	ED	Immune_High
P-15	0.322216	T_cells		ACC	ID	Immune_Low
P-16	0.401139	T_cells		ACC	ID	Immune_High
P-18	0.331292	T_cells		Other	ED	Immune_High
P-19	0.106507	T_cells		ACC	ID	Immune_Medium
P-23	0.255686	T_cells		Other	ID	Immune_High
P-24	0.37732	T_cells		ACC	ID	Immune_High
P-26	0.308922	T_cells		Other	ED	Immune_High
P-27	0.326433	T_cells		Other	ED	Immune_Medium
P-28	0.267464	T_cells		ACC	ID	Immune_Medium
P-34	0.324905	T_cells		ACC	ID	Immune_Medium
P-36	0.392853	T_cells		ACC	ID	Immune_High
P-38	0.243344	T_cells		Other	ED	Immune_High
P-40	0.330835	T_cells		ACC	ID	Immune_Medium
P-41	0.138975	T_cells		ACC	ID	Immune_Medium
P-42	0.411808	T_cells		ACC	ID	Immune_High
P-43	0.388013	T_cells		Other	ED	Immune_High
P-45	0.303527	T_cells		ACC	ID	Immune_High
P-46	0.188353	T_cells		Other	ID	Immune_Low
P-47	0.0960967	T_cells		ACC	ID	Immune_Medium
P-48	0.139112	T_cells		Other	ID	Immune_Low
P-50	0.232792	T_cells		ACC	ID	Immune_High
P-51	0.135558	T_cells		Other	ED	Immune_High
P-52	0.208127	T_cells		ACC	ID	Immune_Low
P-54	0.29687	T_cells		ACC	ID	Immune_High
P-55	0.215792	T_cells		ACC	ID	Immune_High
P-58	0.38399	T_cells		ACC	ID	Immune_Medium
P-59	0.0888054	T_cells		Other	ED	Immune_Medium
P-60	0.212102	T_cells		Other	ED	Immune_High
P-62	0.162736	T_cells		Other	ED	Immune_Medium
P-64	0.122894	T_cells		ACC	ID	Immune_Low
P-66	0.401823	T_cells		Other	ID	Immune_High
P-68	0.227926	T_cells		ACC	ID	Immune_Medium
P-72	0.189318	T_cells		ACC	ID	Immune_Low
P-73	0.223295	T_cells		ACC	ID	Immune_Low
P-74	0.300819	T_cells		Other	ED	Immune_High
P-75	0.116473	T_cells		Other	ED	Immune_High
P-77	0.298894	T_cells		ACC	ID	Immune_High
P-77	0.331472	T_cells		ACC	ID	Immune_Medium
P-78	0.107205	T_cells		Other	ID	Immune_High
P-79	0.259276	T_cells		Other	ED	Immune_Medium
P-80	0.31034	T_cells		ACC	ID	Immune_Medium
P-81	0.139987	T_cells		Other	ED	Immune_Medium
P-82	0.321161	T_cells		ACC	ID	Immune_Medium
P-83	0.0729679	T_cells		Other	ED	Immune_Medium
P-84	0.275789	T_cells		ACC	ID	Immune_Low
P-87	0.246445	T_cells		ACC	ID	Immune_Low
P-95	0.430409	T_cells		Other	ED	Immune_High
P-96	0.355249	T_cells		ACC	ID	Immune_Medium
P-99	0.24039	T_cells		ACC	ID	Immune_Low
P-103	0.299725	T_cells		ACC	ID	Immune_Medium
P-104	0.0711504	T_cells		ACC	ID	Immune_Medium
P-1	0.00877462	B_cells		Other	ED	Immune_High
P-3	0.17618	B_cells		Other	ED	Immune_High
P-4	0.122603	B_cells		ACC	ID	Immune_Medium
P-5	0.0326739	B_cells		ACC	ID	Immune_Medium
P-7	0.0297877	B_cells		Other	ID	Immune_Medium
P-8	0.01765	B_cells		ACC	ID	Immune_Low
P-10	0.0367301	B_cells		ACC	ID	Immune_Medium
P-11	0.0163571	B_cells		Other	ED	Immune_Medium
P-12	0.0665221	B_cells		ACC	ID	Immune_Low
P-14	0.111308	B_cells		Other	ED	Immune_High
P-15	0.0490515	B_cells		ACC	ID	Immune_Low
P-16	0.0711419	B_cells		ACC	ID	Immune_High
P-18	0.0305893	B_cells		Other	ED	Immune_High
P-19	0.0651699	B_cells		ACC	ID	Immune_Medium
P-23	0.0212561	B_cells		Other	ID	Immune_High
P-24	0.0567002	B_cells		ACC	ID	Immune_High
P-26	0.0135914	B_cells		Other	ED	Immune_High
P-27	0.141352	B_cells		Other	ED	Immune_Medium
P-28	0.0154386	B_cells		ACC	ID	Immune_Medium
P-34	0	B_cells		ACC	ID	Immune_Medium
P-36	0.0529072	B_cells		ACC	ID	Immune_High
P-38	0.00999044	B_cells		Other	ED	Immune_High
P-40	0.138425	B_cells		ACC	ID	Immune_Medium
P-41	0.00801462	B_cells		ACC	ID	Immune_Medium
P-42	0.00659237	B_cells		ACC	ID	Immune_High
P-43	0.104537	B_cells		Other	ED	Immune_High
P-45	0.0372713	B_cells		ACC	ID	Immune_High
P-46	0.215551	B_cells		Other	ID	Immune_Low
P-47	0.0353817	B_cells		ACC	ID	Immune_Medium
P-48	0.0785489	B_cells		Other	ID	Immune_Low
P-50	0.0340515	B_cells		ACC	ID	Immune_High
P-51	0.0144847	B_cells		Other	ED	Immune_High
P-52	0.0703812	B_cells		ACC	ID	Immune_Low
P-54	0.0503652	B_cells		ACC	ID	Immune_High
P-55	0.0456246	B_cells		ACC	ID	Immune_High
P-58	0.0473202	B_cells		ACC	ID	Immune_Medium
P-59	0.00442446	B_cells		Other	ED	Immune_Medium
P-60	0.0164185	B_cells		Other	ED	Immune_High
P-62	0.572426	B_cells		Other	ED	Immune_Medium
P-64	0.00706029	B_cells		ACC	ID	Immune_Low
P-66	0.226273	B_cells		Other	ID	Immune_High
P-68	0.0151895	B_cells		ACC	ID	Immune_Medium
P-72	0	B_cells		ACC	ID	Immune_Low
P-73	0.010527	B_cells		ACC	ID	Immune_Low
P-74	0.0501204	B_cells		Other	ED	Immune_High
P-75	0.0270317	B_cells		Other	ED	Immune_High
P-77	0.0917048	B_cells		ACC	ID	Immune_High
P-77	0.21496	B_cells		ACC	ID	Immune_Medium
P-78	0.0773011	B_cells		Other	ID	Immune_High
P-79	0.0910158	B_cells		Other	ED	Immune_Medium
P-80	0.0116823	B_cells		ACC	ID	Immune_Medium
P-81	0.0793302	B_cells		Other	ED	Immune_Medium
P-82	0.106681	B_cells		ACC	ID	Immune_Medium
P-83	0.016735	B_cells		Other	ED	Immune_Medium
P-84	0.094275	B_cells		ACC	ID	Immune_Low
P-87	2.26281e-06	B_cells		ACC	ID	Immune_Low
P-95	0.026301	B_cells		Other	ED	Immune_High
P-96	0.0508556	B_cells		ACC	ID	Immune_Medium
P-99	0.0732219	B_cells		ACC	ID	Immune_Low
P-103	0.107623	B_cells		ACC	ID	Immune_Medium
P-104	0.0085162	B_cells		ACC	ID	Immune_Medium
P-1	0.665757	Macrophages		Other	ED	Immune_High
P-3	0.284621	Macrophages		Other	ED	Immune_High
P-4	0.426635	Macrophages		ACC	ID	Immune_Medium
P-5	0.142832	Macrophages		ACC	ID	Immune_Medium
P-7	0.69195	Macrophages		Other	ID	Immune_Medium
P-8	0.850934	Macrophages		ACC	ID	Immune_Low
P-10	0.388855	Macrophages		ACC	ID	Immune_Medium
P-11	0.531516	Macrophages		Other	ED	Immune_Medium
P-12	0.286299	Macrophages		ACC	ID	Immune_Low
P-14	0.439548	Macrophages		Other	ED	Immune_High
P-15	0.22734	Macrophages		ACC	ID	Immune_Low
P-16	0.272741	Macrophages		ACC	ID	Immune_High
P-18	0.455221	Macrophages		Other	ED	Immune_High
P-19	0.541637	Macrophages		ACC	ID	Immune_Medium
P-23	0.396656	Macrophages		Other	ID	Immune_High
P-24	0.192784	Macrophages		ACC	ID	Immune_High
P-26	0.495219	Macrophages		Other	ED	Immune_High
P-27	0.308321	Macrophages		Other	ED	Immune_Medium
P-28	0.376553	Macrophages		ACC	ID	Immune_Medium
P-34	0.409127	Macrophages		ACC	ID	Immune_Medium
P-36	0.279694	Macrophages		ACC	ID	Immune_High
P-38	0.619516	Macrophages		Other	ED	Immune_High
P-40	0.23983	Macrophages		ACC	ID	Immune_Medium
P-41	0.837767	Macrophages		ACC	ID	Immune_Medium
P-42	0.38536	Macrophages		ACC	ID	Immune_High
P-43	0.39386	Macrophages		Other	ED	Immune_High
P-45	0.407865	Macrophages		ACC	ID	Immune_High
P-46	0.300968	Macrophages		Other	ID	Immune_Low
P-47	0.255806	Macrophages		ACC	ID	Immune_Medium
P-48	0.666359	Macrophages		Other	ID	Immune_Low
P-50	0.474136	Macrophages		ACC	ID	Immune_High
P-51	0.782975	Macrophages		Other	ED	Immune_High
P-52	0.546362	Macrophages		ACC	ID	Immune_Low
P-54	0.496601	Macrophages		ACC	ID	Immune_High
P-55	0.207034	Macrophages		ACC	ID	Immune_High
P-58	0.339763	Macrophages		ACC	ID	Immune_Medium
P-59	0.554142	Macrophages		Other	ED	Immune_Medium
P-60	0.326677	Macrophages		Other	ED	Immune_High
P-62	0.183491	Macrophages		Other	ED	Immune_Medium
P-64	0.833482	Macrophages		ACC	ID	Immune_Low
P-66	0.262011	Macrophages		Other	ID	Immune_High
P-68	0.527185	Macrophages		ACC	ID	Immune_Medium
P-72	0.763769	Macrophages		ACC	ID	Immune_Low
P-73	0.468989	Macrophages		ACC	ID	Immune_Low
P-74	0.42813	Macrophages		Other	ED	Immune_High
P-75	0.523621	Macrophages		Other	ED	Immune_High
P-77	0.373071	Macrophages		ACC	ID	Immune_High
P-77	0.330243	Macrophages		ACC	ID	Immune_Medium
P-78	0.302405	Macrophages		Other	ID	Immune_High
P-79	0.38363	Macrophages		Other	ED	Immune_Medium
P-80	0.368968	Macrophages		ACC	ID	Immune_Medium
P-81	0.673779	Macrophages		Other	ED	Immune_Medium
P-82	0.376253	Macrophages		ACC	ID	Immune_Medium
P-83	0.752351	Macrophages		Other	ED	Immune_Medium
P-84	0.314073	Macrophages		ACC	ID	Immune_Low
P-87	0.340857	Macrophages		ACC	ID	Immune_Low
P-95	0.210601	Macrophages		Other	ED	Immune_High
P-96	0.371086	Macrophages		ACC	ID	Immune_Medium
P-99	0.194319	Macrophages		ACC	ID	Immune_Low
P-103	0.319737	Macrophages		ACC	ID	Immune_Medium
P-104	0.560112	Macrophages		ACC	ID	Immune_Medium
P-1	0.0208907	NK_cells		Other	ED	Immune_High
P-3	0.0465764	NK_cells		Other	ED	Immune_High
P-4	0.0510831	NK_cells		ACC	ID	Immune_Medium
P-5	0.00498102	NK_cells		ACC	ID	Immune_Medium
P-7	0.0388162	NK_cells		Other	ID	Immune_Medium
P-8	0.0200382	NK_cells		ACC	ID	Immune_Low
P-10	0.0241959	NK_cells		ACC	ID	Immune_Medium
P-11	0.0336639	NK_cells		Other	ED	Immune_Medium
P-12	0.0127376	NK_cells		ACC	ID	Immune_Low
P-14	0.0374867	NK_cells		Other	ED	Immune_High
P-15	0.0466505	NK_cells		ACC	ID	Immune_Low
P-16	0.0897598	NK_cells		ACC	ID	Immune_High
P-18	0.0241432	NK_cells		Other	ED	Immune_High
P-19	0.0144325	NK_cells		ACC	ID	Immune_Medium
P-23	0.0340515	NK_cells		Other	ID	Immune_High
P-24	0.043115	NK_cells		ACC	ID	Immune_High
P-26	0.126883	NK_cells		Other	ED	Immune_High
P-27	0.001839	NK_cells		Other	ED	Immune_Medium
P-28	0.011393	NK_cells		ACC	ID	Immune_Medium
P-34	0.0814646	NK_cells		ACC	ID	Immune_Medium
P-36	0.0545551	NK_cells		ACC	ID	Immune_High
P-38	0.03971	NK_cells		Other	ED	Immune_High
P-40	0.0380674	NK_cells		ACC	ID	Immune_Medium
P-41	0.00956445	NK_cells		ACC	ID	Immune_Medium
P-42	0.0598755	NK_cells		ACC	ID	Immune_High
P-43	0.0486198	NK_cells		Other	ED	Immune_High
P-45	0.0186053	NK_cells		ACC	ID	Immune_High
P-46	0.0120494	NK_cells		Other	ID	Immune_Low
P-47	0.0792389	NK_cells		ACC	ID	Immune_Medium
P-48	0.0213571	NK_cells		Other	ID	Immune_Low
P-50	0.0456941	NK_cells		ACC	ID	Immune_High
P-51	0.044897	NK_cells		Other	ED	Immune_High
P-52	0.0294376	NK_cells		ACC	ID	Immune_Low
P-54	0.0398744	NK_cells		ACC	ID	Immune_High
P-55	0.052039	NK_cells		ACC	ID	Immune_High
P-58	0.064109	NK_cells		ACC	ID	Immune_Medium
P-59	0.0463689	NK_cells		Other	ED	Immune_Medium
P-60	0.0577449	NK_cells		Other	ED	Immune_High
P-62	0.0707625	NK_cells		Other	ED	Immune_Medium
P-64	0	NK_cells		ACC	ID	Immune_Low
P-66	0.0574876	NK_cells		Other	ID	Immune_High
P-68	0.0392955	NK_cells		ACC	ID	Immune_Medium
P-72	0.0276405	NK_cells		ACC	ID	Immune_Low
P-73	0.0140587	NK_cells		ACC	ID	Immune_Low
P-74	0.0350887	NK_cells		Other	ED	Immune_High
P-75	0.0346752	NK_cells		Other	ED	Immune_High
P-77	0.0709424	NK_cells		ACC	ID	Immune_High
P-77	0.027773	NK_cells		ACC	ID	Immune_Medium
P-78	0.0383789	NK_cells		Other	ID	Immune_High
P-79	0.0609517	NK_cells		Other	ED	Immune_Medium
P-80	0.0339779	NK_cells		ACC	ID	Immune_Medium
P-81	0.0582581	NK_cells		Other	ED	Immune_Medium
P-82	0.0142033	NK_cells		ACC	ID	Immune_Medium
P-83	0.0417905	NK_cells		Other	ED	Immune_Medium
P-84	0.0575019	NK_cells		ACC	ID	Immune_Low
P-87	0.025218	NK_cells		ACC	ID	Immune_Low
P-95	0.0194761	NK_cells		Other	ED	Immune_High
P-96	0.0819054	NK_cells		ACC	ID	Immune_Medium
P-99	0.0701934	NK_cells		ACC	ID	Immune_Low
P-103	0.0349175	NK_cells		ACC	ID	Immune_Medium
P-104	0.056104	NK_cells		ACC	ID	Immune_Medium
P-1	0.000199344	DC		Other	ED	Immune_High
P-3	0.0136521	DC		Other	ED	Immune_High
P-4	0.00715385	DC		ACC	ID	Immune_Medium
P-5	0.0320503	DC		ACC	ID	Immune_Medium
P-7	0	DC		Other	ID	Immune_Medium
P-8	0	DC		ACC	ID	Immune_Low
P-10	0.0398999	DC		ACC	ID	Immune_Medium
P-11	0	DC		Other	ED	Immune_Medium
P-12	0.0635268	DC		ACC	ID	Immune_Low
P-14	0	DC		Other	ED	Immune_High
P-15	0.142142	DC		ACC	ID	Immune_Low
P-16	0.0256895	DC		ACC	ID	Immune_High
P-18	0.00594702	DC		Other	ED	Immune_High
P-19	0.0435722	DC		ACC	ID	Immune_Medium
P-23	0.0730376	DC		Other	ID	Immune_High
P-24	0.000319744	DC		ACC	ID	Immune_High
P-26	0.0066412	DC		Other	ED	Immune_High
P-27	0.00637866	DC		Other	ED	Immune_Medium
P-28	0.00660274	DC		ACC	ID	Immune_Medium
P-34	0.00359543	DC		ACC	ID	Immune_Medium
P-36	0.0177667	DC		ACC	ID	Immune_High
P-38	0	DC		Other	ED	Immune_High
P-40	0.0244822	DC		ACC	ID	Immune_Medium
P-41	0.0013743	DC		ACC	ID	Immune_Medium
P-42	0.021969	DC		ACC	ID	Immune_High
P-43	0.014909	DC		Other	ED	Immune_High
P-45	0.0138391	DC		ACC	ID	Immune_High
P-46	0.00468658	DC		Other	ID	Immune_Low
P-47	0.000729138	DC		ACC	ID	Immune_Medium
P-48	0	DC		Other	ID	Immune_Low
P-50	0.0304418	DC		ACC	ID	Immune_High
P-51	0	DC		Other	ED	Immune_High
P-52	0.0127331	DC		ACC	ID	Immune_Low
P-54	0	DC		ACC	ID	Immune_High
P-55	0.00301987	DC		ACC	ID	Immune_High
P-58	0	DC		ACC	ID	Immune_Medium
P-59	0.00367884	DC		Other	ED	Immune_Medium
P-60	0.00969512	DC		Other	ED	Immune_High
P-62	0	DC		Other	ED	Immune_Medium
P-64	0	DC		ACC	ID	Immune_Low
P-66	0	DC		Other	ID	Immune_High
P-68	0	DC		ACC	ID	Immune_Medium
P-72	0	DC		ACC	ID	Immune_Low
P-73	0	DC		ACC	ID	Immune_Low
P-74	0.0402576	DC		Other	ED	Immune_High
P-75	0	DC		Other	ED	Immune_High
P-77	0.00370845	DC		ACC	ID	Immune_High
P-77	0	DC		ACC	ID	Immune_Medium
P-78	0.000752244	DC		Other	ID	Immune_High
P-79	0.0566337	DC		Other	ED	Immune_Medium
P-80	0	DC		ACC	ID	Immune_Medium
P-81	0.00968841	DC		Other	ED	Immune_Medium
P-82	0.00675869	DC		ACC	ID	Immune_Medium
P-83	0	DC		Other	ED	Immune_Medium
P-84	0	DC		ACC	ID	Immune_Low
P-87	0	DC		ACC	ID	Immune_Low
P-95	0.0736449	DC		Other	ED	Immune_High
P-96	0.0086112	DC		ACC	ID	Immune_Medium
P-99	0.171764	DC		ACC	ID	Immune_Low
P-103	0.00715323	DC		ACC	ID	Immune_Medium
P-104	0	DC		ACC	ID	Immune_Medium
P-1	0.0792306	Mast_cells		Other	ED	Immune_High
P-3	0.0784102	Mast_cells		Other	ED	Immune_High
P-4	0.0531905	Mast_cells		ACC	ID	Immune_Medium
P-5	0.202449	Mast_cells		ACC	ID	Immune_Medium
P-7	0.117201	Mast_cells		Other	ID	Immune_Medium
P-8	0.0200298	Mast_cells		ACC	ID	Immune_Low
P-10	0.11707	Mast_cells		ACC	ID	Immune_Medium
P-11	0.0049714	Mast_cells		Other	ED	Immune_Medium
P-12	0.0107718	Mast_cells		ACC	ID	Immune_Low
P-14	0.0584831	Mast_cells		Other	ED	Immune_High
P-15	0.0137063	Mast_cells		ACC	ID	Immune_Low
P-16	0.0526325	Mast_cells		ACC	ID	Immune_High
P-18	0.0208272	Mast_cells		Other	ED	Immune_High
P-19	0.0910513	Mast_cells		ACC	ID	Immune_Medium
P-23	0.133784	Mast_cells		Other	ID	Immune_High
P-24	0.0649279	Mast_cells		ACC	ID	Immune_High
P-26	0.0246483	Mast_cells		Other	ED	Immune_High
P-27	0.12265	Mast_cells		Other	ED	Immune_Medium
P-28	0.137131	Mast_cells		ACC	ID	Immune_Medium
P-34	0.0518971	Mast_cells		ACC	ID	Immune_Medium
P-36	0.0582919	Mast_cells		ACC	ID	Immune_High
P-38	0.023029	Mast_cells		Other	ED	Immune_High
P-40	0.0113765	Mast_cells		ACC	ID	Immune_Medium
P-41	0	Mast_cells		ACC	ID	Immune_Medium
P-42	0.0368166	Mast_cells		ACC	ID	Immune_High
P-43	0.00863624	Mast_cells		Other	ED	Immune_High
P-45	0.0800191	Mast_cells		ACC	ID	Immune_High
P-46	0.0370661	Mast_cells		Other	ID	Immune_Low
P-47	0.152364	Mast_cells		ACC	ID	Immune_Medium
P-48	0.0786679	Mast_cells		Other	ID	Immune_Low
P-50	0.0946741	Mast_cells		ACC	ID	Immune_High
P-51	0.0128293	Mast_cells		Other	ED	Immune_High
P-52	0.00988962	Mast_cells		ACC	ID	Immune_Low
P-54	0	Mast_cells		ACC	ID	Immune_High
P-55	0.0765592	Mast_cells		ACC	ID	Immune_High
P-58	0.0686179	Mast_cells		ACC	ID	Immune_Medium
P-59	0.113991	Mast_cells		Other	ED	Immune_Medium
P-60	0.102952	Mast_cells		Other	ED	Immune_High
P-62	0	Mast_cells		Other	ED	Immune_Medium
P-64	0.0360581	Mast_cells		ACC	ID	Immune_Low
P-66	0.0335068	Mast_cells		Other	ID	Immune_High
P-68	0.0453213	Mast_cells		ACC	ID	Immune_Medium
P-72	0.0151493	Mast_cells		ACC	ID	Immune_Low
P-73	0.13955	Mast_cells		ACC	ID	Immune_Low
P-74	0.0885643	Mast_cells		Other	ED	Immune_High
P-75	0.185184	Mast_cells		Other	ED	Immune_High
P-77	0.0401407	Mast_cells		ACC	ID	Immune_High
P-77	0.0229673	Mast_cells		ACC	ID	Immune_Medium
P-78	0.0861587	Mast_cells		Other	ID	Immune_High
P-79	0.0920904	Mast_cells		Other	ED	Immune_Medium
P-80	0.0300742	Mast_cells		ACC	ID	Immune_Medium
P-81	0.0252484	Mast_cells		Other	ED	Immune_Medium
P-82	0.0788703	Mast_cells		ACC	ID	Immune_Medium
P-83	0.0309047	Mast_cells		Other	ED	Immune_Medium
P-84	0.122131	Mast_cells		ACC	ID	Immune_Low
P-87	0.0231236	Mast_cells		ACC	ID	Immune_Low
P-95	0.0712669	Mast_cells		Other	ED	Immune_High
P-96	0.0233132	Mast_cells		ACC	ID	Immune_Medium
P-99	0.0191093	Mast_cells		ACC	ID	Immune_Low
P-103	0.0603986	Mast_cells		ACC	ID	Immune_Medium
P-104	0.00513042	Mast_cells		ACC	ID	Immune_Medium
P-1	0	Plasma,cells		Other	ED	Immune_High
P-3	0.103253	Plasma,cells		Other	ED	Immune_High
P-4	0.114126	Plasma,cells		ACC	ID	Immune_Medium
P-5	0.221271	Plasma,cells		ACC	ID	Immune_Medium
P-7	0.00419568	Plasma,cells		Other	ID	Immune_Medium
P-8	0.0584764	Plasma,cells		ACC	ID	Immune_Low
P-10	0.0868556	Plasma,cells		ACC	ID	Immune_Medium
P-11	0.0436856	Plasma,cells		Other	ED	Immune_Medium
P-12	0.393271	Plasma,cells		ACC	ID	Immune_Low
P-14	0.0685187	Plasma,cells		Other	ED	Immune_High
P-15	0.178317	Plasma,cells		ACC	ID	Immune_Low
P-16	0.0813582	Plasma,cells		ACC	ID	Immune_High
P-18	0.122312	Plasma,cells		Other	ED	Immune_High
P-19	0	Plasma,cells		ACC	ID	Immune_Medium
P-23	0.0855285	Plasma,cells		Other	ID	Immune_High
P-24	0.180749	Plasma,cells		ACC	ID	Immune_High
P-26	0.0078134	Plasma,cells		Other	ED	Immune_High
P-27	0.0764802	Plasma,cells		Other	ED	Immune_Medium
P-28	0.17409	Plasma,cells		ACC	ID	Immune_Medium
P-34	0.115522	Plasma,cells		ACC	ID	Immune_Medium
P-36	0.122611	Plasma,cells		ACC	ID	Immune_High
P-38	0.0137274	Plasma,cells		Other	ED	Immune_High
P-40	0.207494	Plasma,cells		ACC	ID	Immune_Medium
P-41	0	Plasma,cells		ACC	ID	Immune_Medium
P-42	0.0616011	Plasma,cells		ACC	ID	Immune_High
P-43	0.0308858	Plasma,cells		Other	ED	Immune_High
P-45	0.101233	Plasma,cells		ACC	ID	Immune_High
P-46	0.22463	Plasma,cells		Other	ID	Immune_Low
P-47	0	Plasma,cells		ACC	ID	Immune_Medium
P-48	0.0159546	Plasma,cells		Other	ID	Immune_Low
P-50	0.0626243	Plasma,cells		ACC	ID	Immune_High
P-51	0	Plasma,cells		Other	ED	Immune_High
P-52	0.117164	Plasma,cells		ACC	ID	Immune_Low
P-54	0.0920262	Plasma,cells		ACC	ID	Immune_High
P-55	0.330954	Plasma,cells		ACC	ID	Immune_High
P-58	0.0957276	Plasma,cells		ACC	ID	Immune_Medium
P-59	0.0554532	Plasma,cells		Other	ED	Immune_Medium
P-60	0.148266	Plasma,cells		Other	ED	Immune_High
P-62	0	Plasma,cells		Other	ED	Immune_Medium
P-64	0.000506242	Plasma,cells		ACC	ID	Immune_Low
P-66	0.0151637	Plasma,cells		Other	ID	Immune_High
P-68	0.1271	Plasma,cells		ACC	ID	Immune_Medium
P-72	0.0029573	Plasma,cells		ACC	ID	Immune_Low
P-73	0.14358	Plasma,cells		ACC	ID	Immune_Low
P-74	0.0570196	Plasma,cells		Other	ED	Immune_High
P-75	0	Plasma,cells		Other	ED	Immune_High
P-77	0.0821836	Plasma,cells		ACC	ID	Immune_High
P-77	0.0532814	Plasma,cells		ACC	ID	Immune_Medium
P-78	0.307167	Plasma,cells		Other	ID	Immune_High
P-79	0.0500701	Plasma,cells		Other	ED	Immune_Medium
P-80	0.224096	Plasma,cells		ACC	ID	Immune_Medium
P-81	0	Plasma,cells		Other	ED	Immune_Medium
P-82	0.0901537	Plasma,cells		ACC	ID	Immune_Medium
P-83	0.0845866	Plasma,cells		Other	ED	Immune_Medium
P-84	0.130744	Plasma,cells		ACC	ID	Immune_Low
P-87	0.273488	Plasma,cells		ACC	ID	Immune_Low
P-95	0.152246	Plasma,cells		Other	ED	Immune_High
P-96	0.0593001	Plasma,cells		ACC	ID	Immune_Medium
P-99	0.20362	Plasma,cells		ACC	ID	Immune_Low
P-103	0.123647	Plasma,cells		ACC	ID	Immune_Medium
P-104	0.00826186	Plasma,cells		ACC	ID	Immune_Medium
P-1	0.00176881	Monocytes		Other	ED	Immune_High
P-3	0.0181863	Monocytes		Other	ED	Immune_High
P-4	0.0268304	Monocytes		ACC	ID	Immune_Medium
P-5	0.0776402	Monocytes		ACC	ID	Immune_Medium
P-7	0	Monocytes		Other	ID	Immune_Medium
P-8	0	Monocytes		ACC	ID	Immune_Low
P-10	0.00491424	Monocytes		ACC	ID	Immune_Medium
P-11	0.12214	Monocytes		Other	ED	Immune_Medium
P-12	0	Monocytes		ACC	ID	Immune_Low
P-14	0.000965193	Monocytes		Other	ED	Immune_High
P-15	0.0163897	Monocytes		ACC	ID	Immune_Low
P-16	0.00553811	Monocytes		ACC	ID	Immune_High
P-18	0.00116978	Monocytes		Other	ED	Immune_High
P-19	0.0577228	Monocytes		ACC	ID	Immune_Medium
P-23	0	Monocytes		Other	ID	Immune_High
P-24	0.0457775	Monocytes		ACC	ID	Immune_High
P-26	0.0162822	Monocytes		Other	ED	Immune_High
P-27	0.0164614	Monocytes		Other	ED	Immune_Medium
P-28	0	Monocytes		ACC	ID	Immune_Medium
P-34	0.0134886	Monocytes		ACC	ID	Immune_Medium
P-36	0.0191785	Monocytes		ACC	ID	Immune_High
P-38	0.000327338	Monocytes		Other	ED	Immune_High
P-40	0.00948979	Monocytes		ACC	ID	Immune_Medium
P-41	0	Monocytes		ACC	ID	Immune_Medium
P-42	0.0159779	Monocytes		ACC	ID	Immune_High
P-43	0.00343717	Monocytes		Other	ED	Immune_High
P-45	0.0376396	Monocytes		ACC	ID	Immune_High
P-46	0.0154619	Monocytes		Other	ID	Immune_Low
P-47	0.338321	Monocytes		ACC	ID	Immune_Medium
P-48	0	Monocytes		Other	ID	Immune_Low
P-50	0.0138935	Monocytes		ACC	ID	Immune_High
P-51	0	Monocytes		Other	ED	Immune_High
P-52	0.00409992	Monocytes		ACC	ID	Immune_Low
P-54	0.00253825	Monocytes		ACC	ID	Immune_High
P-55	0.0412795	Monocytes		ACC	ID	Immune_High
P-58	0.000472812	Monocytes		ACC	ID	Immune_Medium
P-59	0.11838	Monocytes		Other	ED	Immune_Medium
P-60	0.0332955	Monocytes		Other	ED	Immune_High
P-62	0.0105834	Monocytes		Other	ED	Immune_Medium
P-64	0	Monocytes		ACC	ID	Immune_Low
P-66	0.0037353	Monocytes		Other	ID	Immune_High
P-68	0.0174204	Monocytes		ACC	ID	Immune_Medium
P-72	0.0011655	Monocytes		ACC	ID	Immune_Low
P-73	0	Monocytes		ACC	ID	Immune_Low
P-74	0	Monocytes		Other	ED	Immune_High
P-75	0	Monocytes		Other	ED	Immune_High
P-77	0.0217925	Monocytes		ACC	ID	Immune_High
P-77	0.0193026	Monocytes		ACC	ID	Immune_Medium
P-78	0.00238251	Monocytes		Other	ID	Immune_High
P-79	0.00633254	Monocytes		Other	ED	Immune_Medium
P-80	0.0208615	Monocytes		ACC	ID	Immune_Medium
P-81	0.0137086	Monocytes		Other	ED	Immune_Medium
P-82	0.00115934	Monocytes		ACC	ID	Immune_Medium
P-83	0.000664516	Monocytes		Other	ED	Immune_Medium
P-84	0.00548556	Monocytes		ACC	ID	Immune_Low
P-87	0	Monocytes		ACC	ID	Immune_Low
P-95	0.00633294	Monocytes		Other	ED	Immune_High
P-96	0.0439638	Monocytes		ACC	ID	Immune_Medium
P-99	0.0246614	Monocytes		ACC	ID	Immune_Low
P-103	0.0434338	Monocytes		ACC	ID	Immune_Medium
P-104	0	Monocytes		ACC	ID	Immune_Medium
P-1	0	Eosinophils		Other	ED	Immune_High
P-3	0	Eosinophils		Other	ED	Immune_High
P-4	0	Eosinophils		ACC	ID	Immune_Medium
P-5	0	Eosinophils		ACC	ID	Immune_Medium
P-7	0	Eosinophils		Other	ID	Immune_Medium
P-8	0	Eosinophils		ACC	ID	Immune_Low
P-10	0	Eosinophils		ACC	ID	Immune_Medium
P-11	0	Eosinophils		Other	ED	Immune_Medium
P-12	0	Eosinophils		ACC	ID	Immune_Low
P-14	0	Eosinophils		Other	ED	Immune_High
P-15	0	Eosinophils		ACC	ID	Immune_Low
P-16	0	Eosinophils		ACC	ID	Immune_High
P-18	0	Eosinophils		Other	ED	Immune_High
P-19	0	Eosinophils		ACC	ID	Immune_Medium
P-23	0	Eosinophils		Other	ID	Immune_High
P-24	0	Eosinophils		ACC	ID	Immune_High
P-26	0	Eosinophils		Other	ED	Immune_High
P-27	0	Eosinophils		Other	ED	Immune_Medium
P-28	0.001308	Eosinophils		ACC	ID	Immune_Medium
P-34	0	Eosinophils		ACC	ID	Immune_Medium
P-36	0	Eosinophils		ACC	ID	Immune_High
P-38	0	Eosinophils		Other	ED	Immune_High
P-40	0	Eosinophils		ACC	ID	Immune_Medium
P-41	0	Eosinophils		ACC	ID	Immune_Medium
P-42	0	Eosinophils		ACC	ID	Immune_High
P-43	0	Eosinophils		Other	ED	Immune_High
P-45	0	Eosinophils		ACC	ID	Immune_High
P-46	0	Eosinophils		Other	ID	Immune_Low
P-47	0	Eosinophils		ACC	ID	Immune_Medium
P-48	0	Eosinophils		Other	ID	Immune_Low
P-50	0	Eosinophils		ACC	ID	Immune_High
P-51	0	Eosinophils		Other	ED	Immune_High
P-52	0	Eosinophils		ACC	ID	Immune_Low
P-54	0	Eosinophils		ACC	ID	Immune_High
P-55	0	Eosinophils		ACC	ID	Immune_High
P-58	0	Eosinophils		ACC	ID	Immune_Medium
P-59	0	Eosinophils		Other	ED	Immune_Medium
P-60	0	Eosinophils		Other	ED	Immune_High
P-62	0	Eosinophils		Other	ED	Immune_Medium
P-64	0	Eosinophils		ACC	ID	Immune_Low
P-66	0	Eosinophils		Other	ID	Immune_High
P-68	0	Eosinophils		ACC	ID	Immune_Medium
P-72	0	Eosinophils		ACC	ID	Immune_Low
P-73	0	Eosinophils		ACC	ID	Immune_Low
P-74	0	Eosinophils		Other	ED	Immune_High
P-75	0	Eosinophils		Other	ED	Immune_High
P-77	0	Eosinophils		ACC	ID	Immune_High
P-77	0	Eosinophils		ACC	ID	Immune_Medium
P-78	0	Eosinophils		Other	ID	Immune_High
P-79	0	Eosinophils		Other	ED	Immune_Medium
P-80	0	Eosinophils		ACC	ID	Immune_Medium
P-81	0	Eosinophils		Other	ED	Immune_Medium
P-82	0	Eosinophils		ACC	ID	Immune_Medium
P-83	0	Eosinophils		Other	ED	Immune_Medium
P-84	0	Eosinophils		ACC	ID	Immune_Low
P-87	0	Eosinophils		ACC	ID	Immune_Low
P-95	0.00755194	Eosinophils		Other	ED	Immune_High
P-96	0	Eosinophils		ACC	ID	Immune_Medium
P-99	0.00271981	Eosinophils		ACC	ID	Immune_Low
P-103	0	Eosinophils		ACC	ID	Immune_Medium
P-104	0	Eosinophils		ACC	ID	Immune_Medium
P-1	0	Neutrophils		Other	ED	Immune_High
P-3	0.00893198	Neutrophils		Other	ED	Immune_High
P-4	0.0210089	Neutrophils		ACC	ID	Immune_Medium
P-5	0.0257204	Neutrophils		ACC	ID	Immune_Medium
P-7	0.00780755	Neutrophils		Other	ID	Immune_Medium
P-8	0	Neutrophils		ACC	ID	Immune_Low
P-10	0.0198215	Neutrophils		ACC	ID	Immune_Medium
P-11	0	Neutrophils		Other	ED	Immune_Medium
P-12	0.00216353	Neutrophils		ACC	ID	Immune_Low
P-14	0	Neutrophils		Other	ED	Immune_High
P-15	0.00418711	Neutrophils		ACC	ID	Immune_Low
P-16	0	Neutrophils		ACC	ID	Immune_High
P-18	0.00849874	Neutrophils		Other	ED	Immune_High
P-19	0.0799076	Neutrophils		ACC	ID	Immune_Medium
P-23	0	Neutrophils		Other	ID	Immune_High
P-24	0.0383063	Neutrophils		ACC	ID	Immune_High
P-26	0	Neutrophils		Other	ED	Immune_High
P-27	8.48169e-05	Neutrophils		Other	ED	Immune_Medium
P-28	0.0100194	Neutrophils		ACC	ID	Immune_Medium
P-34	0	Neutrophils		ACC	ID	Immune_Medium
P-36	0.00214226	Neutrophils		ACC	ID	Immune_High
P-38	0.0503553	Neutrophils		Other	ED	Immune_High
P-40	0	Neutrophils		ACC	ID	Immune_Medium
P-41	0.00430463	Neutrophils		ACC	ID	Immune_Medium
P-42	0	Neutrophils		ACC	ID	Immune_High
P-43	0.0071026	Neutrophils		Other	ED	Immune_High
P-45	0	Neutrophils		ACC	ID	Immune_High
P-46	0.00123507	Neutrophils		Other	ID	Immune_Low
P-47	0.0420627	Neutrophils		ACC	ID	Immune_Medium
P-48	0	Neutrophils		Other	ID	Immune_Low
P-50	0.0116936	Neutrophils		ACC	ID	Immune_High
P-51	0.0092556	Neutrophils		Other	ED	Immune_High
P-52	0.00180648	Neutrophils		ACC	ID	Immune_Low
P-54	0.0217254	Neutrophils		ACC	ID	Immune_High
P-55	0.0276973	Neutrophils		ACC	ID	Immune_High
P-58	0	Neutrophils		ACC	ID	Immune_Medium
P-59	0.0147564	Neutrophils		Other	ED	Immune_Medium
P-60	0.0928498	Neutrophils		Other	ED	Immune_High
P-62	0	Neutrophils		Other	ED	Immune_Medium
P-64	0	Neutrophils		ACC	ID	Immune_Low
P-66	0	Neutrophils		Other	ID	Immune_High
P-68	0.000562295	Neutrophils		ACC	ID	Immune_Medium
P-72	0	Neutrophils		ACC	ID	Immune_Low
P-73	0	Neutrophils		ACC	ID	Immune_Low
P-74	0	Neutrophils		Other	ED	Immune_High
P-75	0.113014	Neutrophils		Other	ED	Immune_High
P-77	0.0175621	Neutrophils		ACC	ID	Immune_High
P-77	0	Neutrophils		ACC	ID	Immune_Medium
P-78	0.07825	Neutrophils		Other	ID	Immune_High
P-79	0	Neutrophils		Other	ED	Immune_Medium
P-80	0	Neutrophils		ACC	ID	Immune_Medium
P-81	0	Neutrophils		Other	ED	Immune_Medium
P-82	0.00475965	Neutrophils		ACC	ID	Immune_Medium
P-83	0	Neutrophils		Other	ED	Immune_Medium
P-84	0	Neutrophils		ACC	ID	Immune_Low
P-87	0.0908666	Neutrophils		ACC	ID	Immune_Low
P-95	0.00216935	Neutrophils		Other	ED	Immune_High
P-96	0.00571528	Neutrophils		ACC	ID	Immune_Medium
P-99	0	Neutrophils		ACC	ID	Immune_Low
P-103	0.00336423	Neutrophils		ACC	ID	Immune_Medium
P-104	0.290725	Neutrophils		ACC	ID	Immune_Medium

## Sheet: Panel_B
PID	T cells CD8	Immune_cluster
P-1	0.114799	Immune_High
P-3	0.0634698	Immune_High
P-4	0.0572604	Immune_Medium
P-5	0.149387	Immune_Medium
P-7	0.01587	Immune_Medium
P-8	0.00462882	Immune_Low
P-10	0.0665198	Immune_Medium
P-11	0.115238	Immune_Medium
P-12	0.0492434	Immune_Low
P-14	0.112997	Immune_High
P-15	0.0567527	Immune_Low
P-16	0.132943	Immune_High
P-18	0.146883	Immune_High
P-19	0.0514491	Immune_Medium
P-23	0.0300852	Immune_High
P-24	0.170564	Immune_High
P-26	0.190548	Immune_High
P-27	0.0688795	Immune_Medium
P-28	0.16155	Immune_Medium
P-34	0.143593	Immune_Medium
P-36	0.153759	Immune_High
P-38	0.0653307	Immune_High
P-40	0.0857826	Immune_Medium
P-41	0.0144571	Immune_Medium
P-42	0.192284	Immune_High
P-43	0.139858	Immune_High
P-45	0.152199	Immune_High
P-46	0.0805001	Immune_Low
P-47	0.0166483	Immune_Medium
P-48	0.0386025	Immune_Low
P-50	0.0850827	Immune_High
P-51	0.0504275	Immune_High
P-52	0.0731495	Immune_Low
P-54	0.151102	Immune_High
P-55	0.0755744	Immune_High
P-58	0.226445	Immune_Medium
P-59	0.0539804	Immune_Medium
P-60	0.148286	Immune_High
P-62	0.113945	Immune_Medium
P-64	0.0178787	Immune_Low
P-66	0.0803976	Immune_High
P-68	0.0838729	Immune_Medium
P-72	0.0325964	Immune_Low
P-73	0.0295768	Immune_Low
P-74	0.0672151	Immune_High
P-75	0.0257665	Immune_High
P-77	0.075475	Immune_High
P-77	0.0924255	Immune_Medium
P-78	0.0714727	Immune_High
P-79	0.0583339	Immune_Medium
P-80	0.113106	Immune_Medium
P-81	0	Immune_Medium
P-82	0.0817266	Immune_Medium
P-83	0.0148084	Immune_Medium
P-84	0.0740998	Immune_Low
P-87	0.0642598	Immune_Low
P-95	0.244085	Immune_High
P-96	0.05315	Immune_Medium
P-99	0.0501643	Immune_Low
P-103	0.148308	Immune_Medium
P-104	0.04302	Immune_Medium

## Sheet: Panel_C and Panel_D
cohort	T_cell_to_Macro	M2_Macro	ACC
Our_Cohort	0.159322	0.647463	Other
Our_Cohort	0.465961	0.839162	Other
Our_Cohort	0.645412	0.790949	Other
Our_Cohort	0.675849	0.840934	Other
Our_Cohort	0.886888	0.87409	Other
Our_Cohort	2.04371	0.672425	Other
Our_Cohort	0.0969866	0.674684	Other
Our_Cohort	0.0386304	0.523532	ACC
Our_Cohort	1.47076	0.836368	ACC
Our_Cohort	0.724327	0.882622	ACC
Our_Cohort	1.41733	0.744002	ACC
Our_Cohort	0.380932	0.973423	ACC
Our_Cohort	0.41574	0.858625	ACC
Our_Cohort	1.82299	0.943847	ACC
Our_Cohort	1.95721	0.797462	ACC
Our_Cohort	0.432347	0.976009	ACC
Our_Cohort	0.794141	0.964701	ACC
Our_Cohort	0.247873	0.560845	ACC
Our_Cohort	1.40458	0.764619	ACC
Vos_et_al	0.326131	0.572545	ACC
Our_Cohort	0.196639	0.906948	ACC
Our_Cohort	0.165887	0.400993	ACC
Our_Cohort	1.06863	0.701201	ACC
Our_Cohort	0.575303	0.866993	ACC
Our_Cohort	1.37946	0.952383	ACC
Our_Cohort	0.744186	0.855416	ACC
Our_Cohort	0.375662	0.91948	ACC
Vos_et_al	0.732147	0.812681	ACC
Our_Cohort	0.490981	0.957218	ACC
Our_Cohort	0.597803	0.878496	ACC
Our_Cohort	1.0423	0.870051	ACC
Our_Cohort	1.23709	0.749602	ACC
Our_Cohort	0.878106	0.953774	ACC
Our_Cohort	0.937412	0.985287	ACC
Our_Cohort	0.127029	0.633099	ACC
Vos_et_al	0.361856	0.85301	ACC
Our_Cohort	0.147446	0.276317	ACC
Our_Cohort	0.710295	0.823188	ACC
Vos_et_al	0.0716268	0.944212	ACC
Our_Cohort	0.723016	0.479396	ACC
Our_Cohort	0.476119	0.50595	ACC
Vos_et_al	0.317109	0.970163	ACC
Our_Cohort	0.853578	0.722934	ACC
Our_Cohort	0.801172	0.812168	ACC
Our_Cohort	0.841103	0.946596	ACC
Our_Cohort	0.957321	0.978409	ACC
Vos_et_al	0.431369	0.860951	ACC
Vos_et_al	0.429282	0.81652	ACC
linxweiler_et_al	1.02543	0.86755	ACC
linxweiler_et_al	0.845986	1	ACC
linxweiler_et_al	1.74346	0.546162	ACC
linxweiler_et_al	0.974526	1	ACC
Our_Cohort	0.625823	0.765583	Other
Our_Cohort	1.53361	0.642051	Other
Our_Cohort	0.644604	0.518629	Other
Our_Cohort	0.208765	0.433093	Other
Our_Cohort	0.335526	0.829964	Other
Our_Cohort	0.173132	0.384883	Other
Our_Cohort	1.05874	0.773942	Other
Our_Cohort	0.702634	0.616841	Other
Our_Cohort	0.222438	0.638367	Other
Our_Cohort	0.623808	0.364026	Other
Our_Cohort	0.392797	0.796667	Other
Vos_et_al	0.841218	0.470337	Other
Vos_et_al	0.770116	0.788308	Other
Our_Cohort	0.354509	0.292371	Other
linxweiler_et_al	0.973344	0.722508	Other
linxweiler_et_al	0.389195	0.922405	Other
linxweiler_et_al	1.33622	0.487245	Other
linxweiler_et_al	0.844227	0.954191	Other
linxweiler_et_al	1.69769	0.899327	Other
linxweiler_et_al	0.27638	0.397396	Other
linxweiler_et_al	3.5235	0.725374	Other
Our_Cohort	0.207764	0.436924	Other
Our_Cohort	0.949293	0.880789	Other
Our_Cohort	0.72776	0.70687	Other
Vos_et_al	0.830118	0.604507	Other
Vos_et_al	0.296073	0.411872	Other
Vos_et_al	0.234434	0.239045	Other
Our_Cohort	0.160258	0.808716	Other
Our_Cohort	0.985155	0.882185	Other
Vos_et_al	0.738691	0.691826	Other
linxweiler_et_al	2.97373	0.624973	Other
linxweiler_et_al	0.726413	0.67585	Other
linxweiler_et_al	0.563743	0.373022	Other
linxweiler_et_al	0.845789	0.631721	Other
linxweiler_et_al	1.41413	0.477775	Other
linxweiler_et_al	1.35731	0.606589	Other
linxweiler_et_al	0.867376	0.612408	Other
linxweiler_et_al	0.69215	0.622809	Other
linxweiler_et_al	0.94162	0.483147	Other
linxweiler_et_al	0.985511	0.569047	Other
linxweiler_et_al	2.16018	0.676775	Other
linxweiler_et_al	1.0879	0.487577	Other
Vos_et_al	0.146985	0.539318	Other
Our_Cohort	0.649271	0.68884	Other
Our_Cohort	1.13	0.802	ACC
Our_Cohort	1.003	0.8816	ACC

## Sheet: Panel_E
T_Macro	Modalities	PID
1	IHC	P-38
1	IHC	P-27
0.5	IHC	P-44
0.5	IHC	P-32
1	IHC	P-53
1	IHC	P-66
0.5	IHC	P-96
1	IHC	P-6
0	IHC	P-25
1	IHC	P-9
2	IHC	P-50
0.5	IHC	P-30
2	IHC	P-85
0.5	IHC	P-64
0.335526	Bulk	P-1
0.949293	Bulk	P-3
0.41574	Bulk	P-4
1.82299	Bulk	P-5
0.159322	Bulk	P-7
0.0386304	Bulk	P-8
0.724327	Bulk	P-10
0.465961	Bulk	P-11
0.575303	Bulk	P-12
0.645412	Bulk	P-14
1.41733	Bulk	P-15
1.47076	Bulk	P-16
0.72776	Bulk	P-18
0.196639	Bulk	P-19
0.644604	Bulk	P-23
1.95721	Bulk	P-24
0.623808	Bulk	P-26
1.05874	Bulk	P-27
0.710295	Bulk	P-28
0.794141	Bulk	P-34
1.40458	Bulk	P-36
0.392797	Bulk	P-38
1.37946	Bulk	P-40
0.165887	Bulk	P-41
1.06863	Bulk	P-42
0.985155	Bulk	P-43
0.744186	Bulk	P-45
0.625823	Bulk	P-46
0.375662	Bulk	P-47
0.208765	Bulk	P-48
0.490981	Bulk	P-50
0.173132	Bulk	P-51
0.380932	Bulk	P-52
0.597803	Bulk	P-54
1.0423	Bulk	P-55
0.160258	Bulk	P-59
0.649271	Bulk	P-60
0.886888	Bulk	P-62
0.147446	Bulk	P-64
1.53361	Bulk	P-66
0.432347	Bulk	P-68
0.247873	Bulk	P-72
0.476119	Bulk	P-73
0.702634	Bulk	P-74
0.222438	Bulk	P-75
0.801172	Bulk	P-77
0.354509	Bulk	P-78
0.675849	Bulk	P-79
0.841103	Bulk	P-80
0.207764	Bulk	P-81
0.853578	Bulk	P-82
0.0969866	Bulk	P-83
0.878106	Bulk	P-84
0.723016	Bulk	P-87
2.04371	Bulk	P-95
0.957321	Bulk	P-96
1.23709	Bulk	P-99
0.937412	Bulk	P-103
0.127029	Bulk	P-104
0.752508	single_cell	P-6
0.245161	single_cell	P-14
1	single_cell	P-32
1.06173	single_cell	P-33
0.205752	single_cell	P-42
0.0357143	single_cell	P-46
0.242424	single_cell	P-74
5.71875	single_cell	P-79
1.76351	single_cell	P-85
3.36364	single_cell	P-103

## Sheet: Panel_J
weeks	status	groups	PID
639.286	0	Low	P-4
204.286	1	Low	P-7
226.143	0	Low	P-8
391.429	0	High	P-9
260.857	0	Low	P-12
747.857	0	High	P-16
139.286	0	High	P-18
1026.14	1	Low	P-19
139.143	1	High	P-22
1069.86	0	High	P-24
348	0	High	P-27
213.143	0	High	P-29
687	1	Low	P-30
552.429	1	Low	P-33
1669.71	1	High	P-34
565.429	0	High	P-36
517.429	1	High	P-40
1404.29	0	Low	P-41
243.714	0	High	P-42
339.286	0	High	P-43
226.143	0	High	P-44
226.143	0	Low	P-46
95.8571	1	Low	P-47
208.714	0	Low	P-48
60.8571	1	Low	P-51
269.571	1	High	P-57
86.8571	1	Low	P-59
152.286	1	Low	P-62
569.429	0	Low	P-64
452.429	0	High	P-65
78.1429	1	High	P-66
308.857	1	Low	P-67
27.7143	1	Low	P-75
543.571	1	Low	P-76
426.143	0	Low	P-78
65.1429	1	Low	P-81
413	0	Low	P-83
639.286	0	High	P-85
239.286	0	High	P-88
156.571	1	Low	P-89
104.286	0	High	P-90
737.571	1	High	P-95
1535	1	High	P-96
284.286	1	Low	P-98
1252.29	0	Low	P-104
