# Supplementary material for: A macrophage-predominant immunosuppressive microenvironment and therapeutic vulnerabilities in advanced salivary gland cancer
Source: Nat Commun. 2025 Jun 12;16:5303. doi: 10.1038/s41467-025-60421-0 (PMC12162891; doi:10.1038/s41467-025-60421-0)
Supplement: Supplementary file 8 — Source Data [file 41467_2025_60421_MOESM8_ESM.zip › Source_Data/Figure_3_source_data.xlsx]

## Sheet: Panel_A
	P-1	P-3	P-4	P-5	P-6	P-7	P-8	P-9	P-10	P-11	P-12	P-13	P-14	P-15	P-16	P-18	P-19	P-20	P-22	P-23	P-24	P-26	P-27	P-28	P-29	P-30	P-32	P-33	P-34	P-35	P-36	P-37	P-38	P-40	P-41	P-42	P-43	P-44	P-45	P-46	P-47	P-48	P-49	P-50	P-51	P-52	P-54	P-55	P-56
IFNG_Ayers	0.528508	0.651608	-0.0403547	-0.59865	0.853599	-0.119477	-0.652734	-0.168292	0.592216	-0.159977	-0.671833	0.861954	0.701981	-0.375443	0.406531	0.924929	-0.0935479	-0.910833	-0.738754	0.591087	0.6641	0.932947	0.0350777	-0.527571	0.723531	-0.581114	-0.840295	-0.795138	-0.506474	-0.435355	0.301162	-0.672977	0.828952	-0.122203	-0.114963	0.694449	0.262092	0.889214	0.643491	-0.0647767	-0.116713	-0.863718	0.650974	0.259196	0.512611	-0.48992	0.783042	0.3839	-0.30506
APM_Seban	0.0497823	0.0616859	-0.15851	-0.352847	0.829414	-0.0754603	-0.487492	-0.150558	-0.208552	-0.543167	-0.932296	0.911945	0.542885	-0.387584	0.592113	0.741101	0.115533	-0.776319	-0.953993	0.34623	0.810884	0.980302	0.249773	-0.704735	0.671497	-0.55515	-0.835313	-0.841173	-0.0488976	-0.869937	0.0229639	-0.817259	0.81324	0.525077	0.187725	0.475116	0.220363	0.931504	0.637264	-0.657406	-0.385856	-0.808509	0.616975	0.724472	0.578513	-0.259461	0.728412	0.464366	0.0659001
Ayers_expanded	0.485113	0.474087	0.10014	-0.516317	0.705406	-0.529089	-0.778543	-0.505752	0.472284	-0.143323	-0.558198	0.55984	0.755398	-0.662152	0.437841	0.777773	0.10953	-0.798004	-0.773383	0.590573	0.776	0.839219	0.159846	0.0593228	0.702277	-0.675371	-0.868238	-0.716275	-0.659372	-0.650683	0.601156	-0.416102	0.822891	0.16634	-0.392221	0.709426	0.562108	0.89598	0.646178	-0.169861	-0.0723236	-0.732403	0.64903	0.381293	0.625723	-0.620928	0.678039	0.702783	0.270607
TIS_Danaher	0.38197	0.411264	0.2425	-0.459937	0.646631	-0.333816	-0.599838	-0.351086	0.397049	-0.383909	-0.571781	0.627482	0.74017	-0.538783	0.364708	0.814439	-0.0311825	-0.755988	-0.769659	0.498522	0.668618	0.772846	-0.0547704	-0.107055	0.679442	-0.676924	-0.797172	-0.68096	-0.450832	-0.510814	0.547085	-0.316092	0.811129	0.33084	-0.126705	0.666605	0.232918	0.812068	0.646527	-0.352148	-0.232824	-0.722914	0.626492	0.517556	0.625723	-0.41275	0.733365	0.699165	0.155971
ICR_Roelands	0.410412	0.54359	0.136432	-0.590149	0.68759	-0.549696	-0.841195	-0.359301	0.400362	-0.149825	-0.664123	0.660625	0.744862	-0.521519	0.428278	0.810575	-0.106488	-0.730877	-0.767746	0.491768	0.698895	0.832401	0.259387	-0.192297	0.718916	-0.584789	-0.753036	-0.64781	-0.345586	-0.591207	0.493821	-0.526263	0.817014	-0.0487289	-0.554763	0.672458	0.468412	0.895962	0.5648	-0.279959	-0.262897	-0.757306	0.705313	0.314719	0.596206	-0.64024	0.529684	0.676422	0.139794
Cytotoxic_Bindea	-0.312484	0.0871434	0.372589	0.0355915	0.0531491	-0.44052	-0.477937	-0.248413	0.502944	-0.072829	-0.616646	-0.291112	0.507967	-0.419107	0.414746	0.454444	0.137672	-0.593129	-0.692798	0.377276	0.611645	0.600785	0.033543	-0.0574556	0.486314	-0.637993	-0.704974	-0.554281	0.193388	-0.530677	0.586161	-0.300868	0.563857	0.125372	-0.32163	0.636651	0.32028	0.650689	0.208284	-0.499151	0.298276	-0.374248	0.204398	0.462266	0.223752	-0.438053	0.213627	0.630435	0.508013
Is_metastasis	FALSE	TRUE	TRUE	FALSE	TRUE	TRUE	TRUE	FALSE	FALSE	FALSE	FALSE	TRUE	TRUE	FALSE	TRUE	TRUE	TRUE	FALSE	NA	TRUE	FALSE	TRUE	NA	TRUE	FALSE	TRUE	FALSE	TRUE	TRUE	TRUE	TRUE	TRUE	FALSE	TRUE	FALSE	TRUE	TRUE	FALSE	TRUE	TRUE	TRUE	FALSE	TRUE	TRUE	FALSE	TRUE	TRUE	NA	FALSE
Tumor_entity	Malignant_Mesenchymal	SDC	ACC	ACC	Malignant_Mesenchymal	AciCC	ACC	ACC	ACC	Other	ACC	SDC	Adenocarc NOS	ACC	ACC	SDC	ACC	ACC	ACC	BCC	ACC	MEC	MEC	ACC	SDC	AciCC	ACC	ACC	ACC	ACC	ACC	Malignant_Mesenchymal	MEC	ACC	ACC	ACC	SDC	MEC	ACC	BCC	ACC	CEPA	Adenocarc NOS	ACC	Malignant_Mesenchymal	ACC	ACC	ACC	ACC
ACC	Other	Other	ACC	ACC	Other	Other	ACC	ACC	ACC	Other	ACC	Other	Other	ACC	ACC	Other	ACC	ACC	ACC	Other	ACC	Other	Other	ACC	Other	Other	ACC	ACC	ACC	ACC	ACC	Other	Other	ACC	ACC	ACC	Other	Other	ACC	Other	ACC	Other	Other	ACC	Other	ACC	ACC	ACC	ACC
Prior_therapy	TRUE	TRUE	TRUE	TRUE	TRUE	TRUE	TRUE	FALSE	TRUE	TRUE	FALSE	TRUE	TRUE	FALSE	TRUE	TRUE	TRUE	TRUE	TRUE	FALSE	FALSE	TRUE	FALSE	TRUE	TRUE	TRUE	FALSE	TRUE	FALSE	TRUE	TRUE	TRUE	TRUE	TRUE	TRUE	FALSE	TRUE	FALSE	TRUE	FALSE	FALSE	FALSE	TRUE	TRUE	TRUE	FALSE	TRUE	FALSE	FALSE
Cell_of_origin	ED	ED	ID	ID	ED	ID	ID	ID	ID	ED	ID	ED	ED	ID	ID	ED	ID	ID	ID	ID	ID	ED	ED	ID	ED	ID	ID	ID	ID	ID	ID	ED	ED	ID	ID	ID	ED	ED	ID	ID	ID	ID	ED	ID	ED	ID	ID	ID	ID
Immune_cluster	Immune_High	Immune_High	Immune_Medium	Immune_Medium	Immune_High	Immune_Medium	Immune_Low	Immune_Medium	Immune_Medium	Immune_Medium	Immune_Low	Immune_High	Immune_High	Immune_Low	Immune_High	Immune_High	Immune_Medium	Immune_Low	Immune_Low	Immune_High	Immune_High	Immune_High	Immune_Medium	Immune_Medium	Immune_High	Immune_Low	Immune_Low	Immune_Low	Immune_Medium	Immune_Low	Immune_High	Immune_Low	Immune_High	Immune_Medium	Immune_Medium	Immune_High	Immune_High	Immune_High	Immune_High	Immune_Low	Immune_Medium	Immune_Low	Immune_High	Immune_High	Immune_High	Immune_Low	Immune_High	Immune_High	Immune_Medium
[truncated: 46 more columns]

## Sheet: Panel_B
	P-1	P-3	P-4	P-5	P-6	P-7	P-8	P-9	P-10	P-11	P-12	P-13	P-14	P-15	P-16	P-18	P-19	P-20	P-22	P-23	P-24	P-26	P-27	P-28	P-29	P-30	P-32	P-33	P-34	P-35	P-36	P-37	P-38	P-40	P-41	P-42	P-43	P-44	P-45	P-46	P-47	P-48	P-49	P-50	P-51	P-52	P-54	P-55	P-56
Cytotoxic_Bindea	-0.2362	-0.0487457	0.528329	-0.306813	0.113891	-0.603557	-0.60281	0.0582829	0.67181	0.0542268	-0.512734	-0.542052	0.543481	-0.396291	0.261707	0.481401	-0.396477	-0.661004	-0.70898	0.292028	0.515065	0.641835	-0.110606	-0.142656	0.507834	-0.628477	-0.693991	-0.444229	0.15823	-0.480101	0.725328	-0.493312	0.477767	-0.0326625	-0.136685	0.765283	0.0248181	0.79028	0.466489	-0.531236	-0.264099	-0.591166	-0.219294	0.0529214	0.231923	-0.525697	0.373367	0.636569	0.210817
ICR_Roelands	0.224524	-0.0144671	0.404345	-0.498427	0.589029	-0.824705	-0.649111	-0.0898654	0.575626	-0.499552	-0.477245	0.307278	0.689925	-0.441092	0.477893	0.881719	-0.227065	-0.615849	-0.694774	-0.0644059	0.700605	0.86324	-0.519142	-0.13826	0.710413	-0.771816	-0.68808	-0.410396	-0.170834	-0.342852	0.671594	-0.770198	0.852426	0.0981627	-0.378152	0.791603	-0.129744	0.89078	0.699954	-0.633533	-0.307379	-0.845945	0.367306	0.105338	0.291254	-0.468959	0.776061	0.765146	-0.0807883
IFNG_Ayers	0.393801	0.174545	0.464076	-0.39657	0.731869	-0.871377	-0.502828	0.0259671	0.707241	-0.608662	-0.355451	0.827663	0.662333	-0.164725	0.552839	0.910794	-0.305284	-0.760176	-0.63043	0.243895	0.667896	0.921933	-0.742208	-0.336896	0.644151	-0.842999	-0.70402	-0.668252	-0.435707	-0.09522	0.623082	-0.812817	0.808357	0.0981428	0.138683	0.860145	-0.542406	0.883322	0.775263	-0.703186	-0.347824	-0.878398	0.44087	-0.0343014	-0.0262974	-0.169505	0.877376	0.552676	-0.300771
APM_Seban	-0.16944	-0.459408	0.614664	-0.550676	0.708078	-0.748828	0.206112	0.500578	0.517992	-0.657323	-0.673891	0.867086	0.0247564	-0.160503	0.662816	0.308123	-0.545198	-0.618816	-0.850699	0.000367013	0.724552	0.945664	-0.519109	-0.60259	0.713647	-0.764638	-0.66244	-0.707679	0.130375	-0.603951	0.665596	-0.916596	0.694993	0.336054	0.527197	0.860333	-0.509053	0.88885	0.82332	-0.690402	-0.675083	-0.848148	0.448091	0.21797	0.506535	0.00471115	0.68235	0.53639	-0.396806
IS_Ayers	0.375105	0.148954	0.468656	-0.536673	0.571264	-0.832802	-0.655312	-0.155484	0.633642	-0.469101	-0.395657	0.203029	0.732462	-0.601567	0.562875	0.808575	-0.388749	-0.813096	-0.705889	0.216941	0.809743	0.834449	-0.537258	0.14658	0.660296	-0.895818	-0.830321	-0.656897	-0.501657	-0.445876	0.766225	-0.755731	0.690565	0.090549	0.00766049	0.824101	-0.0267263	0.880011	0.846164	-0.625771	-0.369937	-0.824089	0.508842	-0.018025	0.373814	-0.544989	0.783854	0.806454	0.0573279
TIS_danaher	0.243044	0.105155	0.532191	-0.527502	0.575137	-0.668293	-0.356942	0.0798067	0.651158	-0.489138	-0.380973	0.4798	0.731542	-0.502579	0.531572	0.776036	-0.512205	-0.720598	-0.651135	0.254139	0.702831	0.78589	-0.582827	-0.080301	0.667687	-0.781398	-0.647851	-0.51026	-0.382877	-0.272828	0.709328	-0.651207	0.765937	0.361389	0.27031	0.737804	-0.35152	0.805485	0.784609	-0.594383	-0.540039	-0.735796	0.352615	-0.0455805	0.397263	-0.291467	0.83029	0.684875	-0.269432
Cohort	our_cohort	our_cohort	our_cohort	our_cohort	our_cohort	our_cohort	our_cohort	our_cohort	our_cohort	our_cohort	our_cohort	our_cohort	our_cohort	our_cohort	our_cohort	our_cohort	our_cohort	our_cohort	our_cohort	our_cohort	our_cohort	our_cohort	our_cohort	our_cohort	our_cohort	our_cohort	our_cohort	our_cohort	our_cohort	our_cohort	our_cohort	our_cohort	our_cohort	our_cohort	our_cohort	our_cohort	our_cohort	our_cohort	our_cohort	our_cohort	our_cohort	our_cohort	our_cohort	our_cohort	our_cohort	our_cohort	our_cohort	our_cohort	our_cohort
ACC	Other	Other	ACC	ACC	Other	Other	ACC	ACC	ACC	Other	ACC	Other	Other	ACC	ACC	Other	ACC	ACC	ACC	Other	ACC	Other	Other	ACC	Other	Other	ACC	ACC	ACC	ACC	ACC	Other	Other	ACC	ACC	ACC	Other	Other	ACC	Other	ACC	Other	Other	ACC	Other	ACC	ACC	ACC	ACC
Sample_type	primary	metastasis	metastasis	primary	metastasis	metastasis	metastasis	primary	primary	primary	primary	metastasis	metastasis	primary	metastasis	metastasis	metastasis	primary	NA	metastasis	primary	metastasis	NA	metastasis	primary	metastasis	primary	metastasis	NA	metastasis	metastasis	metastasis	primary	metastasis	primary	metastasis	metastasis	primary	metastasis	metastasis	metastasis	primary	metastasis	metastasis	primary	metastasis	metastasis	NA	primary
[truncated: 114 more columns]

## Sheet: Panel_C
PID	IFNG_Ayers	Entity	cluster	cohort
P-1	0.420254	Other	Immune_High	our_cohort
P-3	0.465772	Other	Immune_High	our_cohort
P-4	-0.280578	ACC	Immune_Medium	our_cohort
P-5	-0.533121	ACC	Immune_Medium	our_cohort
P-6	0.677466	Other	Immune_High	our_cohort
P-7	-0.385872	Other	Immune_Medium	our_cohort
P-8	-0.631816	ACC	Immune_Low	our_cohort
P-9	-0.473171	ACC	Immune_Medium	our_cohort
P-10	0.227148	ACC	Immune_Medium	our_cohort
P-11	-0.246345	Other	Immune_Medium	our_cohort
P-12	-0.611602	ACC	Immune_Low	our_cohort
P-13	0.764893	Other	Immune_High	our_cohort
P-14	0.591161	Other	Immune_High	our_cohort
P-15	-0.538181	ACC	Immune_Low	our_cohort
P-16	-0.00300715	ACC	Immune_High	our_cohort
P-18	0.815592	Other	Immune_High	our_cohort
P-19	-0.321857	ACC	Immune_Medium	our_cohort
P-20	-0.885523	ACC	Immune_Low	our_cohort
P-22	-0.74766	ACC	Immune_Low	our_cohort
P-23	0.428088	Other	Immune_High	our_cohort
P-24	0.471825	ACC	Immune_High	our_cohort
P-26	0.878738	Other	Immune_High	our_cohort
P-27	-0.311753	Other	Immune_Medium	our_cohort
P-28	-0.519913	ACC	Immune_Medium	our_cohort
P-29	0.66409	Other	Immune_High	our_cohort
P-30	-0.675651	Other	Immune_Low	our_cohort
P-32	-0.724519	ACC	Immune_Low	our_cohort
P-33	-0.747064	ACC	Immune_Low	our_cohort
P-34	-0.544283	ACC	Immune_Medium	our_cohort
P-35	-0.534052	ACC	Immune_Low	our_cohort
P-36	0.0192867	ACC	Immune_High	our_cohort
P-37	-0.670155	Other	Immune_Low	our_cohort
P-38	0.740525	Other	Immune_High	our_cohort
P-40	-0.282902	ACC	Immune_Medium	our_cohort
P-41	-0.383639	ACC	Immune_Medium	our_cohort
P-42	0.484284	ACC	Immune_High	our_cohort
P-43	0.0213641	Other	Immune_High	our_cohort
P-44	0.775376	Other	Immune_High	our_cohort
P-45	0.446338	ACC	Immune_High	our_cohort
P-46	-0.501473	Other	Immune_Low	our_cohort
P-47	-0.40764	ACC	Immune_Medium	our_cohort
P-48	-0.715894	Other	Immune_Low	our_cohort
P-49	0.522497	Other	Immune_High	our_cohort
P-50	-0.135239	ACC	Immune_High	our_cohort
P-51	0.341275	Other	Immune_High	our_cohort
P-52	-0.550223	ACC	Immune_Low	our_cohort
P-54	0.642351	ACC	Immune_High	our_cohort
P-55	0.116428	ACC	Immune_High	our_cohort
P-56	-0.578055	ACC	Immune_Medium	our_cohort
P-57	-0.540463	ACC	Immune_Medium	our_cohort
P-58	-0.567337	ACC	Immune_Medium	our_cohort
P-58	-0.614471	ACC	Immune_Medium	our_cohort
P-59	-0.617194	Other	Immune_Medium	our_cohort
P-60	0.611064	Other	Immune_High	our_cohort
P-61	0.770818	Other	Immune_High	our_cohort
P-62	-0.176832	Other	Immune_Medium	our_cohort
P-63	-0.720644	Other	Immune_Low	our_cohort
P-64	-0.536267	ACC	Immune_Low	our_cohort
P-65	-0.303058	ACC	Immune_Medium	our_cohort
P-66	0.642638	Other	Immune_High	our_cohort
P-67	-0.314129	Other	Immune_Medium	our_cohort
P-68	-0.326231	ACC	Immune_Medium	our_cohort
P-69	-0.733319	ACC	Immune_Low	our_cohort
P-70	-0.779443	ACC	Immune_Low	our_cohort
P-71	-0.713737	ACC	Immune_Low	our_cohort
P-72	-0.378469	ACC	Immune_Low	our_cohort
P-73	-0.655605	ACC	Immune_Low	our_cohort
P-74	0.286684	Other	Immune_High	our_cohort
P-75	0.0717016	Other	Immune_High	our_cohort
P-76	-0.525493	Other	Immune_Low	our_cohort
P-77	0.524133	ACC	Immune_High	our_cohort
P-77	-0.540514	ACC	Immune_Medium	our_cohort
P-78	0.455165	Other	Immune_High	our_cohort
P-79	-0.498987	Other	Immune_Medium	our_cohort
P-80	-0.373353	ACC	Immune_Medium	our_cohort
P-81	-0.483902	Other	Immune_Medium	our_cohort
P-82	0.280432	ACC	Immune_Medium	our_cohort
P-83	0.0132359	Other	Immune_Medium	our_cohort
P-84	-0.806791	ACC	Immune_Low	our_cohort
P-85	0.37475	ACC	Immune_High	our_cohort
P-87	-0.752146	ACC	Immune_Low	our_cohort
P-88	-0.600965	ACC	Immune_Medium	our_cohort
P-89	-0.439998	Other	Immune_Medium	our_cohort
P-90	0.474671	ACC	Immune_High	our_cohort
P-91	-0.671877	ACC	Immune_Low	our_cohort
P-92	0.44128	ACC	Immune_High	our_cohort
P-94	-0.699573	ACC	Immune_Low	our_cohort
P-95	0.693376	Other	Immune_High	our_cohort
P-96	0.150108	ACC	Immune_Medium	our_cohort
P-97	-0.224476	ACC	Immune_Medium	our_cohort
P-98	-0.641871	ACC	Immune_Low	our_cohort
P-99	-0.493991	ACC	Immune_Low	our_cohort
P-100	-0.879089	Other	Immune_Low	our_cohort
P-103	-0.36893	ACC	Immune_Medium	our_cohort
P-104	-0.514375	ACC	Immune_Medium	our_cohort
aa02aa9b-5786-463f-9db4-a9c20d31dc73	0.787017	TCGA-LUSC	TCGA-LUSC	TCGA-LUSC
442df188-b678-45bb-bd9d-7071ed8aaa5a	-0.770818	TCGA-LGG	TCGA-LGG	TCGA-LGG
fa9f6b24-16b4-4dda-acce-bf2e186d365d	0.593877	TCGA-HNSC	TCGA-HNSC	TCGA-HNSC
5d2a9a4f-678d-4089-a8c5-81a5cb696629	0.779601	TCGA-LUAD	TCGA-LUAD	TCGA-LUAD
e669a4b7-a494-490a-b78c-e664c59d0697	-0.734894	TCGA-LGG	TCGA-LGG	TCGA-LGG
f43b511b-93d1-4a6e-ab17-e84448a084b2	0.697872	TCGA-LUSC	TCGA-LUSC	TCGA-LUSC
c8700ca3-8c0b-4b2a-9e87-79d244a0f892	-0.855981	TCGA-LGG	TCGA-LGG	TCGA-LGG
afedf3fb-fc77-45a7-bdcd-2c78706a0f8a	0.390022	TCGA-LUSC	TCGA-LUSC	TCGA-LUSC
e8c2a8c6-5c2b-460b-b536-60bc537e6be3	-0.480359	TCGA-KICH	TCGA-KICH	TCGA-KICH
634c7876-21c1-43ea-aa2e-83e9f627409f	-0.529224	TCGA-PCPG	TCGA-PCPG	TCGA-PCPG
4b37b026-1d41-4bad-8996-7cb1f0e569af	-0.131575	TCGA-PAAD	TCGA-PAAD	TCGA-PAAD
5a976335-2326-46f0-abf1-29b744da1f43	0.66976	TCGA-HNSC	TCGA-HNSC	TCGA-HNSC
02979422-5149-4750-ad5f-483e0bec6ac5	-0.65653	TCGA-KICH	TCGA-KICH	TCGA-KICH
c9a36eb5-ac3e-424e-bc2e-303de7105957	0.0718644	TCGA-HNSC	TCGA-HNSC	TCGA-HNSC
eda29281-e803-4217-8603-d6a388408611	0.746029	TCGA-HNSC	TCGA-HNSC	TCGA-HNSC
17919a6e-3106-49fa-9fea-8f06c595d617	0.79061	TCGA-LUSC	TCGA-LUSC	TCGA-LUSC
ae4f0714-3b74-46c0-9c1b-f028c7cf2e62	-0.257579	TCGA-LGG	TCGA-LGG	TCGA-LGG
aac5502e-147d-4ff9-9876-d9bffacf3dd0	-0.427539	TCGA-TGCT	TCGA-TGCT	TCGA-TGCT
7d073a9e-2a26-4cc7-8b3c-120c551b9a0c	-0.730033	TCGA-PCPG	TCGA-PCPG	TCGA-PCPG
4075717b-2240-4842-a00a-0c4dbcb910c4	-0.402118	TCGA-HNSC	TCGA-HNSC	TCGA-HNSC
6af41619-490e-4ffb-9a7b-ad9b7483b5a2	0.681971	TCGA-TGCT	TCGA-TGCT	TCGA-TGCT
861d45aa-b15d-4e7e-b751-f55a64c4cac3	0.448439	TCGA-LUSC	TCGA-LUSC	TCGA-LUSC
362000e4-cf7c-48fc-93cc-8f5994b442ea	0.692314	TCGA-LUAD	TCGA-LUAD	TCGA-LUAD
dd5074b2-462d-4267-8b9b-5a4c54e5978c	-0.666852	TCGA-PAAD	TCGA-PAAD	TCGA-PAAD
a1a4313c-9c5b-432c-a879-5425898ffaee	0.592685	TCGA-TGCT	TCGA-TGCT	TCGA-TGCT
e1527704-8a97-445f-a5ee-357920cb28f7	0.738324	TCGA-HNSC	TCGA-HNSC	TCGA-HNSC
418a004e-d5a9-461b-8764-4b581b6b8223	0.285231	TCGA-LUSC	TCGA-LUSC	TCGA-LUSC
76cb16f9-37be-450e-b60a-5f0d0f1ec2bc	-0.791171	TCGA-LGG	TCGA-LGG	TCGA-LGG
8fbe1f9e-f2a6-4550-aabf-b06607b821f0	-0.501314	TCGA-LUSC	TCGA-LUSC	TCGA-LUSC
9dfb14b5-d045-4047-8a09-0a8a9d79114c	-0.472275	TCGA-PCPG	TCGA-PCPG	TCGA-PCPG
1937318f-a1bb-4f48-b8ec-4aadd406e52a	-0.773693	TCGA-LGG	TCGA-LGG	TCGA-LGG
06a802b9-0b5c-4ee4-9823-56d2e8c78422	0.958732	TCGA-HNSC	TCGA-HNSC	TCGA-HNSC
87f1b3df-4bc7-4336-b658-f30ac1c5c796	0.570176	TCGA-LUAD	TCGA-LUAD	TCGA-LUAD
e695b780-17f4-4e71-9120-7c6bcafaa3a7	-0.777977	TCGA-LGG	TCGA-LGG	TCGA-LGG
301ca6e8-7981-4264-b4ae-38f56f7f9225	0.874864	TCGA-LUAD	TCGA-LUAD	TCGA-LUAD
0e084325-ba97-4c0a-9d00-12d01b4bc0bb	0.683952	TCGA-LUSC	TCGA-LUSC	TCGA-LUSC
0c52a842-c220-486e-88de-8a4fec5d6a58	-0.738421	TCGA-LGG	TCGA-LGG	TCGA-LGG
0075437e-ba1a-46be-86d6-9773209a2b5e	0.187459	TCGA-LUAD	TCGA-LUAD	TCGA-LUAD
d82e6c52-9ea4-4f60-989c-cf95d464fd6f	0.715766	TCGA-HNSC	TCGA-HNSC	TCGA-HNSC
119ea204-792b-49ec-8fd4-eb88c4f91042	-0.544334	TCGA-HNSC	TCGA-HNSC	TCGA-HNSC
a39ac229-60d2-42c2-9721-7e0894c0ae38	-0.688594	TCGA-PCPG	TCGA-PCPG	TCGA-PCPG
0536f465-1650-4411-823c-c660bc7f3adc	-0.795046	TCGA-LGG	TCGA-LGG	TCGA-LGG
fdff46a7-f92a-45cf-8756-6c73a406c923	-0.758805	TCGA-LGG	TCGA-LGG	TCGA-LGG
f1099653-fd32-4459-86eb-40e0412ce2fa	0.859332	TCGA-HNSC	TCGA-HNSC	TCGA-HNSC
e5e4ead7-f2d8-4d72-aedc-393ee002a081	0.863294	TCGA-LUSC	TCGA-LUSC	TCGA-LUSC
96415324-6859-41eb-8d07-be4e6f7d9781	-0.169866	TCGA-HNSC	TCGA-HNSC	TCGA-HNSC
a554973a-e5ce-4fee-ae98-ace6c4d08565	0.219877	TCGA-TGCT	TCGA-TGCT	TCGA-TGCT
f355cd59-eaa9-46c7-ab07-b90a7afc875c	0.856053	TCGA-LUSC	TCGA-LUSC	TCGA-LUSC
1f744ada-6de1-446d-b62c-76a7fc8b40af	-0.446161	TCGA-HNSC	TCGA-HNSC	TCGA-HNSC
573e3713-781f-447e-9f4d-a7faae4a4f03	0.793784	TCGA-HNSC	TCGA-HNSC	TCGA-HNSC
2a43e61e-2151-4c5a-b062-74ce9dfd8d4a	0.0477549	TCGA-LUAD	TCGA-LUAD	TCGA-LUAD
ff9db03d-f81c-4079-8b05-f5a8c05b8cfe	0.910452	TCGA-HNSC	TCGA-HNSC	TCGA-HNSC
93a265b7-6c23-4e5f-b797-c117793744bf	0.465353	TCGA-HNSC	TCGA-HNSC	TCGA-HNSC
b9a81947-0348-4fe6-a0ac-d674cd13aa99	0.553912	TCGA-LUSC	TCGA-LUSC	TCGA-LUSC
e2e64c5d-44ba-42f0-ab9d-ec16b21d2545	0.68359	TCGA-HNSC	TCGA-HNSC	TCGA-HNSC
ef42ae4c-a108-468e-beed-437cf3cf2962	0.45186	TCGA-LUAD	TCGA-LUAD	TCGA-LUAD
7d905f8f-3967-4ea8-96c8-17b1b03fbec3	-0.524573	TCGA-LUSC	TCGA-LUSC	TCGA-LUSC
55bafaad-323b-4b92-813e-52d18d70fc3e	0.751813	TCGA-LUSC	TCGA-LUSC	TCGA-LUSC
93fffb9e-e065-40dc-8eaa-62c9f35560c4	0.095158	TCGA-PCPG	TCGA-PCPG	TCGA-PCPG
37159b2b-e564-47a9-adaa-91b9571ef9de	-0.546651	TCGA-HNSC	TCGA-HNSC	TCGA-HNSC
de6f01bf-2de9-4d07-a956-e6a4c0acb371	-0.948319	TCGA-LGG	TCGA-LGG	TCGA-LGG
955d428c-8fe8-456b-b86d-65ea6c2a1b18	-0.0933073	TCGA-KICH	TCGA-KICH	TCGA-KICH
9b93a7c5-f9b4-4461-8078-0201a725c9cf	0.116272	TCGA-LUAD	TCGA-LUAD	TCGA-LUAD
a71b425b-ccd3-42f0-8163-3721cb1794ef	0.0686379	TCGA-HNSC	TCGA-HNSC	TCGA-HNSC
b5e2cbda-bbfa-4ef8-a9c4-cb978bef9b23	0.561709	TCGA-LUSC	TCGA-LUSC	TCGA-LUSC
91e30123-2265-4cf1-8389-f6462897837c	0.38914	TCGA-HNSC	TCGA-HNSC	TCGA-HNSC
b835289f-6174-4bf9-aedf-9ebb9ef4eb62	0.222766	TCGA-HNSC	TCGA-HNSC	TCGA-HNSC
39c2e892-10b3-4369-922b-9491f5112af0	-0.484716	TCGA-PCPG	TCGA-PCPG	TCGA-PCPG
065f7b7a-05ee-4728-bcfc-6095357512a6	-0.759248	TCGA-PCPG	TCGA-PCPG	TCGA-PCPG
af1111af-9384-4e37-9b16-227d38007ebd	-0.0982259	TCGA-KICH	TCGA-KICH	TCGA-KICH
16e64a1e-08b0-4c27-8c69-fa64551f8ca4	-0.14235	TCGA-LUAD	TCGA-LUAD	TCGA-LUAD
ebd1be2c-35ca-45c0-9aba-9baf432114c1	0.50129	TCGA-HNSC	TCGA-HNSC	TCGA-HNSC
5489b76d-68d9-48c3-8961-4a147bb23216	0.541355	TCGA-LUSC	TCGA-LUSC	TCGA-LUSC
3a23cdb5-2327-45ac-b0b5-d4afe038c757	0.68681	TCGA-LUAD	TCGA-LUAD	TCGA-LUAD
92ebe72e-508d-4547-b14b-b8e02e6233ca	-0.819349	TCGA-LGG	TCGA-LGG	TCGA-LGG
99f86b57-3894-45c5-bfbe-c757c69a3050	-0.57907	TCGA-ACC	TCGA-ACC	TCGA-ACC
b86b1616-20a2-4300-8daa-03dcc9938215	-0.0828337	TCGA-LUAD	TCGA-LUAD	TCGA-LUAD
0c0b610e-fe4c-406d-a5ed-5cc3b11dabf5	-0.0673539	TCGA-LUAD	TCGA-LUAD	TCGA-LUAD
a815619f-dbba-469f-a1f7-dfbd51cd86c5	0.51489	TCGA-LUAD	TCGA-LUAD	TCGA-LUAD
681b1176-9676-44d3-892c-1d5dba1ce25b	0.19045	TCGA-LUAD	TCGA-LUAD	TCGA-LUAD
66763a0c-6cda-4832-a0cc-e7b496d78eaa	0.572578	TCGA-LUAD	TCGA-LUAD	TCGA-LUAD
2f1c4db6-88a7-4a5d-a5fe-94d85f569440	-0.69291	TCGA-KICH	TCGA-KICH	TCGA-KICH
4afdc661-7127-4c2e-9b66-4b0313772280	-0.864503	TCGA-PCPG	TCGA-PCPG	TCGA-PCPG
6826ece7-1834-4367-b05b-fa92a271e179	0.627207	TCGA-HNSC	TCGA-HNSC	TCGA-HNSC
f1aa75c3-13f3-4bd9-9e51-923c2f62c2f7	-0.222544	TCGA-LUSC	TCGA-LUSC	TCGA-LUSC
1ccd29c1-cf30-4701-9b50-5d34cae2f4b3	-0.481483	TCGA-LUSC	TCGA-LUSC	TCGA-LUSC
70c2c861-01de-47bc-abfd-b7d14d68e1a1	0.156134	TCGA-PAAD	TCGA-PAAD	TCGA-PAAD
0c59ff96-5e4a-4664-a0b1-d057b4725483	-0.260389	TCGA-LUAD	TCGA-LUAD	TCGA-LUAD
037c57d1-b4a5-45dc-bda4-0550461d321b	-0.077539	TCGA-LUSC	TCGA-LUSC	TCGA-LUSC
50ee088a-5f74-466a-b9e7-7247f0a8d3e8	0.922233	TCGA-HNSC	TCGA-HNSC	TCGA-HNSC
d717fa33-3c91-4ced-89c6-79ff5542f04c	0.659479	TCGA-LUAD	TCGA-LUAD	TCGA-LUAD
3129e869-bb2f-423a-bd20-d0daae33b11a	-0.674345	TCGA-KICH	TCGA-KICH	TCGA-KICH
31e58fac-3ac3-4eeb-82d6-3f2b5cb8a60d	0.74017	TCGA-HNSC	TCGA-HNSC	TCGA-HNSC
6020ec67-8f3b-409f-a0ed-2af849b4d76f	0.559578	TCGA-LUSC	TCGA-LUSC	TCGA-LUSC
7cd44e72-55e4-4af9-b3d9-9a5d0266859a	0.31626	TCGA-PCPG	TCGA-PCPG	TCGA-PCPG
cd902d08-215e-4bd0-88e4-4fd01ab43cbf	-0.112289	TCGA-LUAD	TCGA-LUAD	TCGA-LUAD
bcf2e591-9dae-440f-bd03-5f27c57db741	0.610042	TCGA-LUAD	TCGA-LUAD	TCGA-LUAD
f3e67161-1532-4b50-a9b5-0da80410c4d7	0.45729	TCGA-LUSC	TCGA-LUSC	TCGA-LUSC
ddeacccf-0953-4952-8a4e-c2617f2e7bcc	-0.0727534	TCGA-LUAD	TCGA-LUAD	TCGA-LUAD
f063ddbb-1668-40df-9ec2-b0a23ca2c389	-0.463518	TCGA-LUAD	TCGA-LUAD	TCGA-LUAD
ac5d4a1c-ee54-4f0e-8289-a546eead2750	-0.654676	TCGA-PCPG	TCGA-PCPG	TCGA-PCPG
2c878227-77a1-4988-a46c-885db9e400f7	-0.637681	TCGA-HNSC	TCGA-HNSC	TCGA-HNSC
08dd606a-1982-4cb9-bcd6-09d4bc158f6d	0.075566	TCGA-PCPG	TCGA-PCPG	TCGA-PCPG
b60fce04-9779-42c0-8161-d29d8a1d7c64	-0.892717	TCGA-LGG	TCGA-LGG	TCGA-LGG
6fa62461-e721-415a-8b0f-363b84292b82	-0.152208	TCGA-HNSC	TCGA-HNSC	TCGA-HNSC
e37c83dc-c2c4-4e5f-a57b-39ffcf9aa3cf	0.696908	TCGA-HNSC	TCGA-HNSC	TCGA-HNSC
baaf32ff-b31b-4c42-bbf6-8ff7ab569ab6	-0.617278	TCGA-KICH	TCGA-KICH	TCGA-KICH
ce603d46-299a-4ffb-84ab-b3b914a561b9	0.508137	TCGA-HNSC	TCGA-HNSC	TCGA-HNSC
12f02422-585d-4068-bbde-bc279c6a89ab	-0.821097	TCGA-LGG	TCGA-LGG	TCGA-LGG
243c6fd6-5516-46e5-bcef-292d93d7b7d3	0.460117	TCGA-LUAD	TCGA-LUAD	TCGA-LUAD
a1e65587-24c1-4b41-92a7-4e1f15fffd78	0.812138	TCGA-LUAD	TCGA-LUAD	TCGA-LUAD
66990a9d-8c40-4c56-b931-5c3826c3bc27	-0.77079	TCGA-LGG	TCGA-LGG	TCGA-LGG
b9a3b647-61b3-4d98-90ca-e307ab50984a	0.344682	TCGA-LGG	TCGA-LGG	TCGA-LGG
8faad47d-3686-44ab-a0e3-842f64179229	0.686669	TCGA-TGCT	TCGA-TGCT	TCGA-TGCT
da40e6d3-a2a9-4517-aaa2-aef6c3892ebf	-0.720647	TCGA-LGG	TCGA-LGG	TCGA-LGG
79dc329e-9cde-4bd4-819c-ee3d45d813ca	0.273758	TCGA-TGCT	TCGA-TGCT	TCGA-TGCT
0d0731e2-8d82-4b6d-9258-2896a770a868	0.741454	TCGA-HNSC	TCGA-HNSC	TCGA-HNSC
7b394c92-c818-4d2b-9ed5-d560581190a7	-0.532136	TCGA-TGCT	TCGA-TGCT	TCGA-TGCT
a343fbe3-147a-4656-9e90-5408298ca12c	-0.0479339	TCGA-LGG	TCGA-LGG	TCGA-LGG
d856855f-3069-4169-a192-9113d8542cfb	0.496315	TCGA-LUSC	TCGA-LUSC	TCGA-LUSC
2c03141e-a0bd-4e8d-91e4-9744d139ccce	-0.366374	TCGA-LUAD	TCGA-LUAD	TCGA-LUAD
dde27a84-1583-438e-b0bb-1df61829cc54	-0.765278	TCGA-PCPG	TCGA-PCPG	TCGA-PCPG
4718e180-c166-4826-b5a1-945f4a56eb16	0.685734	TCGA-LUSC	TCGA-LUSC	TCGA-LUSC
2a05f855-83cc-4276-befd-5d6d4ec18f82	-0.187208	TCGA-KICH	TCGA-KICH	TCGA-KICH
a55fb87d-f606-48a5-82f5-09eacbacf41b	0.691175	TCGA-HNSC	TCGA-HNSC	TCGA-HNSC
5144fc75-b89e-47d8-96b4-aadd3f0da4e5	0.300394	TCGA-LUSC	TCGA-LUSC	TCGA-LUSC
b08dfba8-6afb-4217-9259-72be6f1f3363	-0.344426	TCGA-KICH	TCGA-KICH	TCGA-KICH
953359da-e535-48e6-97dc-1b4ccad6a671	0.135599	TCGA-PAAD	TCGA-PAAD	TCGA-PAAD
9e640ff7-996e-427b-b56c-519a1e23baab	0.217351	TCGA-LUAD	TCGA-LUAD	TCGA-LUAD
5510ad32-62fd-4adc-964a-ae4e997c2f4b	0.565934	TCGA-LUAD	TCGA-LUAD	TCGA-LUAD
96d9249e-501c-49e0-9559-01da978a9ca6	-0.685998	TCGA-LGG	TCGA-LGG	TCGA-LGG
06f0cf45-3840-44b2-bfc5-18eb980b8f68	0.851373	TCGA-HNSC	TCGA-HNSC	TCGA-HNSC
1a20f675-d9bb-48b0-a49f-d52270bd8973	-0.856527	TCGA-LGG	TCGA-LGG	TCGA-LGG
eca4bfa2-5ba5-4708-959a-d901c1b61edd	0.51866	TCGA-LUSC	TCGA-LUSC	TCGA-LUSC
065f7b7a-05ee-4728-bcfc-6095357512a6,1	-0.643762	TCGA-PCPG	TCGA-PCPG	TCGA-PCPG
6b8ea229-a96d-4632-add9-18996f59db81	-0.793608	TCGA-PCPG	TCGA-PCPG	TCGA-PCPG
fc3b7596-f515-446f-81db-fed0154ca2c5	-0.911767	TCGA-LGG	TCGA-LGG	TCGA-LGG
21fb46f9-4bbb-441c-af19-a687e9138344	-0.0431197	TCGA-LUAD	TCGA-LUAD	TCGA-LUAD
976d067b-9d7f-4920-a04d-e831edc6c2c2	-0.938957	TCGA-LGG	TCGA-LGG	TCGA-LGG
abbcc1d8-ab74-4459-bf28-cc627bef440e	0.67687	TCGA-HNSC	TCGA-HNSC	TCGA-HNSC
bdfade49-9059-4665-beea-c55117ba6564	-0.80079	TCGA-LGG	TCGA-LGG	TCGA-LGG
5793879b-f663-4a10-9bd9-1acd2e189650	0.790505	TCGA-HNSC	TCGA-HNSC	TCGA-HNSC
bd15f523-45c4-4d7c-a3cc-4fb56abb0e54	0.421223	TCGA-LUSC	TCGA-LUSC	TCGA-LUSC
3431a71c-fabf-440c-b11c-8acfee04724f	-0.899355	TCGA-LGG	TCGA-LGG	TCGA-LGG
ddf19eb8-c3fe-441e-b6cf-c4943b6789d9	0.387522	TCGA-LUSC	TCGA-LUSC	TCGA-LUSC
10b3f56a-e61e-486b-8d3c-176668d5dc34	-0.560571	TCGA-HNSC	TCGA-HNSC	TCGA-HNSC
3a161c85-2544-4283-a10d-e332c9dd1692	-0.00918676	TCGA-UVM	TCGA-UVM	TCGA-UVM
dcb27e14-14ef-42b2-b9a6-7e26c5afa869	0.797591	TCGA-HNSC	TCGA-HNSC	TCGA-HNSC
6939263c-8dad-469c-8905-7063460e4ab3	-0.39663	TCGA-TGCT	TCGA-TGCT	TCGA-TGCT
712c2f78-c736-42ce-b689-a954c5290987	-0.149031	TCGA-PAAD	TCGA-PAAD	TCGA-PAAD
d52c3cb6-921e-4f26-b49c-e6e4f11f9c06	0.27479	TCGA-KICH	TCGA-KICH	TCGA-KICH
7fe0e47a-07e1-467b-b5dc-63e2a25ba6dd	0.222532	TCGA-LUSC	TCGA-LUSC	TCGA-LUSC
d61710c1-8ac3-44e3-b567-66288a6ab731	-0.886838	TCGA-LGG	TCGA-LGG	TCGA-LGG
eef15b5c-5fbe-482a-b3b0-dd091888a6a2	-0.896375	TCGA-LGG	TCGA-LGG	TCGA-LGG
09078761-1c14-4d01-8e15-535c19a9b0f9	0.518367	TCGA-LUAD	TCGA-LUAD	TCGA-LUAD
0ec3caa1-7c51-417b-a89c-18e9fceb80c4	-0.480435	TCGA-KICH	TCGA-KICH	TCGA-KICH
382b279f-87e1-4dbc-a2ca-c1dfde1cf254	-0.18188	TCGA-PAAD	TCGA-PAAD	TCGA-PAAD
82476d2d-e403-4f6b-8dd6-cc84e3329478	0.816771	TCGA-LUAD	TCGA-LUAD	TCGA-LUAD
39ab7174-5707-498d-9959-523680e04198	-0.1004	TCGA-LUAD	TCGA-LUAD	TCGA-LUAD
44218b35-219c-4ad9-a01e-fde14067c4c0	-0.12101	TCGA-LUAD	TCGA-LUAD	TCGA-LUAD
613c3096-7d23-4404-b236-b053485541f3	-0.418009	TCGA-PCPG	TCGA-PCPG	TCGA-PCPG
a4fcb7fd-9c22-4486-99c5-97da050c9fb3	0.794187	TCGA-HNSC	TCGA-HNSC	TCGA-HNSC
39a18c44-1990-4f01-a126-a6eda1d4ab1d	0.503471	TCGA-TGCT	TCGA-TGCT	TCGA-TGCT
28f899c5-ea17-4df6-83e6-e744e04d0ea1	0.853493	TCGA-LUSC	TCGA-LUSC	TCGA-LUSC
e2b0d873-4942-4483-9a88-d5c6338d0382	0.867098	TCGA-LUAD	TCGA-LUAD	TCGA-LUAD
48402d61-3a6b-4603-bfa0-b1a38a47d34d	-0.731952	TCGA-ACC	TCGA-ACC	TCGA-ACC
78bb46f4-060d-45f3-b877-754a9d695798	-0.519321	TCGA-PCPG	TCGA-PCPG	TCGA-PCPG
76214b90-c323-4fdc-92f4-1180abdb1380	0.415697	TCGA-HNSC	TCGA-HNSC	TCGA-HNSC
c539274c-e2bf-4b5f-ab56-35eff1569bac	-0.337805	TCGA-HNSC	TCGA-HNSC	TCGA-HNSC
1f11de87-a5fe-49fd-80c1-e279b2bc69de	0.424743	TCGA-LUSC	TCGA-LUSC	TCGA-LUSC
766c325b-404a-48c3-ba6b-5e17daff83be	-0.076985	TCGA-PCPG	TCGA-PCPG	TCGA-PCPG
e2e7d802-c59c-40bf-b3b5-5c3d3d4eb4fe	-0.760668	TCGA-TGCT	TCGA-TGCT	TCGA-TGCT
c13bac88-c85b-4ee3-a51c-fd503cd7e726	-0.772817	TCGA-LGG	TCGA-LGG	TCGA-LGG
3f2e0c8a-6d5f-4763-be60-5a70994d31a1	0.931472	TCGA-HNSC	TCGA-HNSC	TCGA-HNSC
775808ab-4b30-4473-a9ee-4ed2c18cfc2b	0.600522	TCGA-LUSC	TCGA-LUSC	TCGA-LUSC
b3631718-9e0a-454c-bee1-8f36ebc509d8	0.605799	TCGA-HNSC	TCGA-HNSC	TCGA-HNSC
e6b7420f-4315-46a8-aed5-5c47cce5ded3	-0.239447	TCGA-LGG	TCGA-LGG	TCGA-LGG
0df37550-9421-4571-9844-51b457d7cb2b	-0.821447	TCGA-LGG	TCGA-LGG	TCGA-LGG
959e1f13-360e-4e12-add5-bf9a376990d2	-0.177003	TCGA-PAAD	TCGA-PAAD	TCGA-PAAD
a5f851c5-6130-4ea1-9f86-be59331a92f7	-0.903299	TCGA-LGG	TCGA-LGG	TCGA-LGG
2fbafcc5-896c-4e50-8956-a61540fc89be	0.813208	TCGA-HNSC	TCGA-HNSC	TCGA-HNSC
b6951c37-377e-49b9-862c-968082e8682f	-0.708474	TCGA-LGG	TCGA-LGG	TCGA-LGG
400c8d1e-c12b-4d3b-a8ea-85e6be1cec4f	0.04654	TCGA-LUSC	TCGA-LUSC	TCGA-LUSC
fd5c44ef-ea50-4fba-9e8d-e371cf34ebdb	0.338543	TCGA-LUAD	TCGA-LUAD	TCGA-LUAD
ffb53b81-c1ed-473c-bdcd-b325b02e22ae	0.669437	TCGA-LUSC	TCGA-LUSC	TCGA-LUSC
70741b73-9683-42bd-87fc-6a021a70103b	0.937853	TCGA-HNSC	TCGA-HNSC	TCGA-HNSC
5d7a6807-e024-479d-a4df-1d44af41fa66	0.445233	TCGA-LUSC	TCGA-LUSC	TCGA-LUSC
b206617b-90a7-4467-b2ba-2000b2c6992d	0.95477	TCGA-LUSC	TCGA-LUSC	TCGA-LUSC
444e5bfc-d4e5-4b0d-b96d-88ecea8873e9	0.432024	TCGA-HNSC	TCGA-HNSC	TCGA-HNSC
54a9cc9e-3eee-4caa-9f33-4ea64a2999ba	0.780084	TCGA-LUAD	TCGA-LUAD	TCGA-LUAD
f1b7b418-80d2-4ddf-94cd-f79abba0a2a4	0.548534	TCGA-HNSC	TCGA-HNSC	TCGA-HNSC
e78e8845-9fba-48ba-8cf3-418429ea5f56	-0.46664	TCGA-LGG	TCGA-LGG	TCGA-LGG
c45e02e5-7e3c-4f36-8b8d-f54617e8a436	-0.774833	TCGA-LGG	TCGA-LGG	TCGA-LGG
10f53522-9ae7-47b9-80aa-b4b481561465	-0.470522	TCGA-HNSC	TCGA-HNSC	TCGA-HNSC
98ef41fa-3015-445a-bbdc-984361c911f7	0.537221	TCGA-LUAD	TCGA-LUAD	TCGA-LUAD
8f1b904e-39a7-4870-b0f4-efa1d43e50a8	-0.497824	TCGA-HNSC	TCGA-HNSC	TCGA-HNSC
c497f8c7-2fb5-44d9-bc7c-69cfd0b51b54	0.2904	TCGA-LUAD	TCGA-LUAD	TCGA-LUAD
d9e8c707-e61a-4813-8dc0-2472e9ccf12b	0.678798	TCGA-HNSC	TCGA-HNSC	TCGA-HNSC
3cbf56e6-dccc-40fe-b06e-2621a2121e9d	-0.146593	TCGA-PAAD	TCGA-PAAD	TCGA-PAAD
d1e0f479-77dd-42cd-89cb-c1eeac60c10a	0.813646	TCGA-PAAD	TCGA-PAAD	TCGA-PAAD
f516991c-5139-4b3e-b605-5a3d90688209	-0.394933	TCGA-LUSC	TCGA-LUSC	TCGA-LUSC
33833131-1482-42d5-9cf5-01cade540234	0.414306	TCGA-PAAD	TCGA-PAAD	TCGA-PAAD
75ab9203-30fa-4f1a-b8f2-aa61e02111f5	-0.0388617	TCGA-LUSC	TCGA-LUSC	TCGA-LUSC
2d860614-b772-46e2-b1cd-43bb3ead7255	-0.704298	TCGA-LGG	TCGA-LGG	TCGA-LGG
7b0622ab-63ea-483f-ae40-d3ea587bdbba	0.218031	TCGA-LUAD	TCGA-LUAD	TCGA-LUAD
972476b7-d7f3-4865-b978-0c13f29457cb	0.786806	TCGA-LUSC	TCGA-LUSC	TCGA-LUSC
d45aee46-838e-44af-8422-46710b3240a8	0.611776	TCGA-LUAD	TCGA-LUAD	TCGA-LUAD
dce87821-a5cd-4415-ab0c-ac5ed2459929	-0.667282	TCGA-LUSC	TCGA-LUSC	TCGA-LUSC
4eacd173-025a-442b-8bce-890ccfdca586	0.777129	TCGA-HNSC	TCGA-HNSC	TCGA-HNSC
656a5eb4-e4a5-4d21-a800-3586f4d6588b	0.411127	TCGA-LUAD	TCGA-LUAD	TCGA-LUAD
5da2dbde-735b-4f05-b6d7-76de54d6d6ac	0.449845	TCGA-HNSC	TCGA-HNSC	TCGA-HNSC
d11c4976-ba19-4616-be79-d1e321c26d07	0.852547	TCGA-LUSC	TCGA-LUSC	TCGA-LUSC
b0818bee-c32c-405c-ba09-956091fbe09b	0.64605	TCGA-LUSC	TCGA-LUSC	TCGA-LUSC
4b92fce2-3772-40eb-ab34-a27937b58590	0.72778	TCGA-LUAD	TCGA-LUAD	TCGA-LUAD
b206617b-90a7-4467-b2ba-2000b2c6992d,1	0.896515	TCGA-LUSC	TCGA-LUSC	TCGA-LUSC
8479ec58-f5e7-4d9d-a382-2688ed93ca8e	-0.0859542	TCGA-LUSC	TCGA-LUSC	TCGA-LUSC
e535d430-ad45-4df6-bccc-6ed718f4237a	-0.497573	TCGA-TGCT	TCGA-TGCT	TCGA-TGCT
3be2ace5-1c2a-49e9-8da9-ceed6119530b	-0.426896	TCGA-HNSC	TCGA-HNSC	TCGA-HNSC
31356d96-f0a1-4a17-895f-89720c264377	-0.55498	TCGA-TGCT	TCGA-TGCT	TCGA-TGCT
78ae716b-0ca5-4c01-a053-d41288385fcd	0.904001	TCGA-LUAD	TCGA-LUAD	TCGA-LUAD
52df074f-a402-4b78-9472-f8eb268efded	0.736107	TCGA-LUAD	TCGA-LUAD	TCGA-LUAD
d542c363-fd6c-447d-b71a-0e94fec125e4	-0.10247	TCGA-KICH	TCGA-KICH	TCGA-KICH
0f8a76a1-4c3e-42e1-9df3-95aa3ae8e676	-0.102998	TCGA-LUSC	TCGA-LUSC	TCGA-LUSC
3cf77e08-ea34-4091-b242-75c7e35ff699	0.921146	TCGA-HNSC	TCGA-HNSC	TCGA-HNSC
1ae087ac-63f0-4cf9-b698-f5c13e1f4681	0.863397	TCGA-HNSC	TCGA-HNSC	TCGA-HNSC
c6cf2b8e-40ed-4c9f-8419-d868bd5afe11	-0.81859	TCGA-LGG	TCGA-LGG	TCGA-LGG
7e691df8-8ea6-472c-86bf-504c7ba6983d	-0.656771	TCGA-LUSC	TCGA-LUSC	TCGA-LUSC
010aac75-3bfe-4bf2-b866-af0f2d92f125	-0.926528	TCGA-LGG	TCGA-LGG	TCGA-LGG
1575148b-0f63-44ee-86fd-93ae1a02be0b	0.248131	TCGA-LUAD	TCGA-LUAD	TCGA-LUAD
edc62c30-cacc-457d-96ba-d05ed35432a3	-0.583763	TCGA-ACC	TCGA-ACC	TCGA-ACC
db0b9e63-4272-4f29-bf0e-1ec0fe79a9d7	0.634848	TCGA-LUAD	TCGA-LUAD	TCGA-LUAD
46cc3a2b-91c9-4a74-8989-992585634b87	0.56535	TCGA-LUSC	TCGA-LUSC	TCGA-LUSC
10f0d40b-c4c4-441b-9cfb-bef5e44aa91e	-0.115389	TCGA-PAAD	TCGA-PAAD	TCGA-PAAD
10593e5b-7acb-498b-bdf7-705e3e2bc443	0.654553	TCGA-HNSC	TCGA-HNSC	TCGA-HNSC
46625ebd-5bf3-4fe7-bf3f-19cc5a210555	0.254824	TCGA-HNSC	TCGA-HNSC	TCGA-HNSC
0d980584-4484-4063-8243-c3cd67f6f588	0.603793	TCGA-LUAD	TCGA-LUAD	TCGA-LUAD
42251e02-b687-4bf1-a1b6-e3dd978542e4	-0.890747	TCGA-LGG	TCGA-LGG	TCGA-LGG
e7fdf164-a85d-4ff5-9676-d2215ca35403	-0.0261743	TCGA-LGG	TCGA-LGG	TCGA-LGG
c4ed3216-6db9-424c-94f5-26c2fc0e95ee	-0.594195	TCGA-PCPG	TCGA-PCPG	TCGA-PCPG
552712d3-da16-441e-ba93-11810793d598	0.687535	TCGA-LUAD	TCGA-LUAD	TCGA-LUAD
837b51d0-e6b7-431b-a5f3-7615bdf12b67	-0.747965	TCGA-LGG	TCGA-LGG	TCGA-LGG
152eaa99-05f5-4d30-bfb1-494a9a900e49	-0.347617	TCGA-LGG	TCGA-LGG	TCGA-LGG
44d8c859-4b7a-4e9d-bffc-0de0e6afdcc4	-0.26547	TCGA-LUAD	TCGA-LUAD	TCGA-LUAD
9101d953-1eb6-4808-aa44-a7b04e0ef412	0.875723	TCGA-LUSC	TCGA-LUSC	TCGA-LUSC
528a0fce-0719-4b19-a69d-3f18681696c5	0.125993	TCGA-LUAD	TCGA-LUAD	TCGA-LUAD
e8ac39e6-377a-412c-b18d-f6c4fc654ec6	0.48212	TCGA-HNSC	TCGA-HNSC	TCGA-HNSC
65836b59-b469-4b89-adf5-e65735e494f5	-0.876407	TCGA-LGG	TCGA-LGG	TCGA-LGG
48a17555-a9e5-4943-bd09-5293bff707e3	-0.307009	TCGA-PCPG	TCGA-PCPG	TCGA-PCPG
fb3884df-3680-4c5b-8092-981007aeba03	-0.885663	TCGA-LGG	TCGA-LGG	TCGA-LGG
ad6c9d09-2c03-4786-a72d-dd2aa5f603d4	0.358843	TCGA-HNSC	TCGA-HNSC	TCGA-HNSC
92a7c445-2217-400a-bdcd-df41502416b6	-0.458149	TCGA-LGG	TCGA-LGG	TCGA-LGG
fa2d4258-3ee4-4d53-8ef2-9700b5cf38d6	0.387614	TCGA-HNSC	TCGA-HNSC	TCGA-HNSC
ee850103-6314-41a3-9734-8b520de95b40	0.10408	TCGA-LUSC	TCGA-LUSC	TCGA-LUSC
9d841e6a-b292-45be-8a7a-50d54606592b	0.0854246	TCGA-LUSC	TCGA-LUSC	TCGA-LUSC
18478121-f1d1-4bdd-9511-8ab22f4a0660	0.611988	TCGA-LUAD	TCGA-LUAD	TCGA-LUAD
8b8dadd8-781a-42bd-a59d-4ff5c301b1df	-0.826496	TCGA-PCPG	TCGA-PCPG	TCGA-PCPG
8c695c24-e7f9-449a-9258-a1bc8a33bf9a	0.509379	TCGA-LUAD	TCGA-LUAD	TCGA-LUAD
78a212bc-a740-46bf-a10d-0b9809a5bb3f	-0.874776	TCGA-LGG	TCGA-LGG	TCGA-LGG
36b0f5a0-42d9-4301-97b9-51b2471c82ee	-0.329013	TCGA-PCPG	TCGA-PCPG	TCGA-PCPG
7a540d69-e0c5-4b6c-ad1e-6300ecda26c4	-0.847586	TCGA-PCPG	TCGA-PCPG	TCGA-PCPG
47cbb242-a356-43ba-95c3-0b0c9ef90fbf	0.699081	TCGA-LUSC	TCGA-LUSC	TCGA-LUSC
8be10ce9-220d-4816-a575-8e8e7f041114	-0.1488	TCGA-LUSC	TCGA-LUSC	TCGA-LUSC
bac49a26-1556-45b8-8729-a05df52623d8	0.592949	TCGA-TGCT	TCGA-TGCT	TCGA-TGCT
939734bc-257b-42f0-9928-b8c4f283fb18	-0.707437	TCGA-PCPG	TCGA-PCPG	TCGA-PCPG
2efc156c-464a-4c2f-a854-39fefe32081c	0.875513	TCGA-LUAD	TCGA-LUAD	TCGA-LUAD
15340dd3-84ae-49fb-989a-eb212f3e73da	0.705182	TCGA-LUAD	TCGA-LUAD	TCGA-LUAD
4cffea0b-90a7-4c86-a73f-bb8feca3ada7	0.716858	TCGA-HNSC	TCGA-HNSC	TCGA-HNSC
5494af7d-403a-423b-b7ff-e6db9c117e93	-0.35454	TCGA-PAAD	TCGA-PAAD	TCGA-PAAD
36470b30-a3b3-4d28-851b-918a7ff88011	0.512435	TCGA-LUAD	TCGA-LUAD	TCGA-LUAD
df6a7005-92ed-4701-bd59-7b5f09715f9d	0.847604	TCGA-LUSC	TCGA-LUSC	TCGA-LUSC
fff304a2-113f-499d-a88c-9d3660c348d9	-0.787858	TCGA-LGG	TCGA-LGG	TCGA-LGG
12b44011-90c0-4a70-8ea4-a216ec0c0860	-0.598465	TCGA-LUSC	TCGA-LUSC	TCGA-LUSC
8062ca27-542f-4a00-a047-c88b9b26f34f	0.521335	TCGA-TGCT	TCGA-TGCT	TCGA-TGCT
49a87025-d0a4-44b3-b6ad-563bf9651093	-0.899302	TCGA-LGG	TCGA-LGG	TCGA-LGG
cc9f570c-0bde-4485-afd7-eaeed41254fc	0.122274	TCGA-PCPG	TCGA-PCPG	TCGA-PCPG
869e61d6-fbbf-4ca2-be1a-57b82a03c7a1	0.464855	TCGA-PAAD	TCGA-PAAD	TCGA-PAAD
df132eb8-174b-4427-a16b-953e0f28bf2f	-0.539902	TCGA-HNSC	TCGA-HNSC	TCGA-HNSC
291b069c-9dde-4e1e-8430-85146bc94338	0.937695	TCGA-HNSC	TCGA-HNSC	TCGA-HNSC
1701f4ad-58c5-40d8-90c4-99e3acac0104	-0.8411	TCGA-LGG	TCGA-LGG	TCGA-LGG
84d80bcf-da24-4b93-bfe3-3d2d53b8b07d	-0.757516	TCGA-LGG	TCGA-LGG	TCGA-LGG
369f14c4-2191-4962-a309-3e23ddc4e5fc	0.490183	TCGA-LUAD	TCGA-LUAD	TCGA-LUAD
b027ab77-70eb-4877-91a3-702064d9cc8b	-0.844565	TCGA-LGG	TCGA-LGG	TCGA-LGG
dd85dbb2-31c3-4bc2-9dff-3bd27c79a9ad	-0.930893	TCGA-LGG	TCGA-LGG	TCGA-LGG
1d25c24e-bd3c-4023-85c1-b158f76324f1	0.397654	TCGA-TGCT	TCGA-TGCT	TCGA-TGCT
08ce6fee-2e8b-4398-8c99-aa426d03f523	0.449283	TCGA-LUSC	TCGA-LUSC	TCGA-LUSC
35cb7841-9b09-465a-90c5-e3b8a9faad49	0.696522	TCGA-LUAD	TCGA-LUAD	TCGA-LUAD
17b17d91-c3df-4b89-9c10-4db069aff656	0.812296	TCGA-HNSC	TCGA-HNSC	TCGA-HNSC
bb4a30d5-4eba-45db-b05a-bd843044d508	-0.591596	TCGA-LGG	TCGA-LGG	TCGA-LGG
5de6fd84-ed02-4c27-9947-db57f05faf6d	-0.54789	TCGA-LGG	TCGA-LGG	TCGA-LGG
d2e43b2d-2b28-441a-8f03-a43ae7dfc1ce	0.843431	TCGA-HNSC	TCGA-HNSC	TCGA-HNSC
ebb33753-9d38-4368-9033-3e55f129d00d	-0.606446	TCGA-LUAD	TCGA-LUAD	TCGA-LUAD
3baa0015-885c-487a-9076-236f404feb3e	-0.946198	TCGA-LGG	TCGA-LGG	TCGA-LGG
fe01a390-f45e-4352-a253-af8ef7ee9628	0.421949	TCGA-PAAD	TCGA-PAAD	TCGA-PAAD
a1192df3-7667-4d1e-a1a0-79f6cc827dcf	-0.759236	TCGA-LGG	TCGA-LGG	TCGA-LGG
9dff11cd-0784-4a60-9c77-43f8957d3dfa	0.72785	TCGA-LUSC	TCGA-LUSC	TCGA-LUSC
337e77b3-7f58-4f92-96a4-c764b1ebfa56	0.709144	TCGA-LUSC	TCGA-LUSC	TCGA-LUSC
ecdd0e44-0add-4a08-a3f8-ab2f51df7afd	-0.18875	TCGA-PAAD	TCGA-PAAD	TCGA-PAAD
292cf158-dd47-44a1-912b-73626095a0f7	-0.843221	TCGA-LGG	TCGA-LGG	TCGA-LGG
ccda26c1-a6d6-4317-8cf8-8a87e15ce12e	-0.337309	TCGA-LUAD	TCGA-LUAD	TCGA-LUAD
cf2a1b98-5693-4c04-9167-f85e69a88a4a	-0.591547	TCGA-LGG	TCGA-LGG	TCGA-LGG
a789b81c-3d8f-42a6-80b9-ae2ab4df34e9	0.193558	TCGA-TGCT	TCGA-TGCT	TCGA-TGCT
9dda72ec-1698-44e2-b35c-11e9a2704380	0.0605519	TCGA-LUAD	TCGA-LUAD	TCGA-LUAD
0b98a1b7-02d6-4b30-a411-f4e4bbd4c41e	0.661803	TCGA-TGCT	TCGA-TGCT	TCGA-TGCT
24a40289-96fd-4c1a-a953-45a46a0a0e9d	-0.653514	TCGA-PAAD	TCGA-PAAD	TCGA-PAAD
38cfe5af-02e4-4271-8978-8e2566d3dca7	0.668397	TCGA-HNSC	TCGA-HNSC	TCGA-HNSC
46e207c8-bdeb-468e-a34e-01cb54085f6b	-0.809904	TCGA-PCPG	TCGA-PCPG	TCGA-PCPG
5f9a5aba-8db8-45cc-8784-c5058445bd6f	0.582869	TCGA-PAAD	TCGA-PAAD	TCGA-PAAD
1f2f3bf6-acdd-4a72-8c33-230de40910eb	-0.893727	TCGA-LGG	TCGA-LGG	TCGA-LGG
43ea8913-abfe-495d-a909-d57da13d1a27	0.445064	TCGA-LUSC	TCGA-LUSC	TCGA-LUSC
c50d0ef9-1cc7-4bad-b1de-aa866276b977	0.54712	TCGA-TGCT	TCGA-TGCT	TCGA-TGCT
491ea65b-86c8-4686-99cf-f09505e20183	-0.91135	TCGA-LGG	TCGA-LGG	TCGA-LGG
a40f1055-3dc4-4d01-930c-92cf314f73f8	0.583792	TCGA-HNSC	TCGA-HNSC	TCGA-HNSC
47b749e6-e060-4aa1-8f29-976e489ba789	0.573205	TCGA-LUAD	TCGA-LUAD	TCGA-LUAD
2048d0f9-ed9f-46df-bcd4-3dfd9137670f	0.234629	TCGA-PAAD	TCGA-PAAD	TCGA-PAAD
b162b3bf-8097-4466-b08f-6434f541038f	0.70371	TCGA-LUSC	TCGA-LUSC	TCGA-LUSC
59f305d2-dca8-4ec7-8708-27b4b105fc72	-0.797605	TCGA-PCPG	TCGA-PCPG	TCGA-PCPG
34227de4-d23c-46d6-b78b-49add24a4b88	0.311118	TCGA-HNSC	TCGA-HNSC	TCGA-HNSC
f49438a7-c5e5-47e7-bef4-5e6881a0732a	-0.716536	TCGA-PCPG	TCGA-PCPG	TCGA-PCPG
6a0a280d-4a30-4071-afe7-de6b82a6e34c	0.563988	TCGA-PAAD	TCGA-PAAD	TCGA-PAAD
ffbef57b-3627-4d6d-8857-a90e83911480	-0.818975	TCGA-PCPG	TCGA-PCPG	TCGA-PCPG
646910ee-5f5d-40ac-a21a-75790f89430a	0.50447	TCGA-LUAD	TCGA-LUAD	TCGA-LUAD
7f1e74d4-8789-4954-8a63-b0ca5f0373c3	-0.591108	TCGA-UVM	TCGA-UVM	TCGA-UVM
ddeacccf-0953-4952-8a4e-c2617f2e7bcc,1	0.149891	TCGA-LUAD	TCGA-LUAD	TCGA-LUAD
795677d4-dc60-4ebd-a9df-e88713e5a4aa	0.706216	TCGA-HNSC	TCGA-HNSC	TCGA-HNSC
25f64b80-0672-4980-9875-956b1699309b	0.693594	TCGA-LUSC	TCGA-LUSC	TCGA-LUSC
f1a1bbf9-4751-4fb4-8a2b-19f8d4ba57bd	0.646155	TCGA-LUSC	TCGA-LUSC	TCGA-LUSC
c2f9dff7-751b-4704-8e6e-f4f800297030	-0.946268	TCGA-LGG	TCGA-LGG	TCGA-LGG
b435e88b-f105-4c65-b725-126e5a299113	-0.877301	TCGA-LGG	TCGA-LGG	TCGA-LGG
f3ee1127-ed53-43e8-825e-1e5516371054	0.84727	TCGA-HNSC	TCGA-HNSC	TCGA-HNSC
2c7f1035-5c8c-4c49-8b9b-2f1233896530	-0.582658	TCGA-HNSC	TCGA-HNSC	TCGA-HNSC
172701cf-709b-4e8f-b2fa-e2690a9e272d	-0.795677	TCGA-LGG	TCGA-LGG	TCGA-LGG
501c987e-d1eb-48a9-89eb-72a5062c90b4	-0.0281479	TCGA-LUAD	TCGA-LUAD	TCGA-LUAD
e51f717f-72e8-400e-9f35-fc5dc32fdf71	0.791119	TCGA-LUAD	TCGA-LUAD	TCGA-LUAD
df291bbf-fc62-4c40-9582-289ac78225fd	-0.830599	TCGA-UVM	TCGA-UVM	TCGA-UVM
11a33d4a-4839-468f-9d61-5630586ed978	-0.539785	TCGA-KICH	TCGA-KICH	TCGA-KICH
f87f7cee-e9bd-45cc-a740-3d8ffa9746d3	-0.593966	TCGA-HNSC	TCGA-HNSC	TCGA-HNSC
9f8aa332-e625-46f7-b77b-1fcb3ca99ee2	0.157305	TCGA-KICH	TCGA-KICH	TCGA-KICH
becc8bb8-bdbf-426c-b9b6-a23558eb13c1	0.277425	TCGA-LUSC	TCGA-LUSC	TCGA-LUSC
169b32f1-4371-464c-ac94-22b7d7389403	0.172655	TCGA-LUSC	TCGA-LUSC	TCGA-LUSC
68b86559-38b2-41f2-b66e-c3c2b628b14d	0.601778	TCGA-LUAD	TCGA-LUAD	TCGA-LUAD
688fc346-a14d-4859-8727-057cd0a0b880	-0.822902	TCGA-LGG	TCGA-LGG	TCGA-LGG
4387a2c2-8007-4735-a48c-34a2b476018e	0.402405	TCGA-PAAD	TCGA-PAAD	TCGA-PAAD
cc95f915-33e7-4c57-9e6b-4c0e2ba598b2	-0.633849	TCGA-PCPG	TCGA-PCPG	TCGA-PCPG
b843df7e-db06-4d29-b00d-6a93effd9191	0.445193	TCGA-HNSC	TCGA-HNSC	TCGA-HNSC
0abe0b8f-fd93-43e8-b78f-48a7c3f96868	0.681306	TCGA-HNSC	TCGA-HNSC	TCGA-HNSC
9bcf4ed8-bfb4-49aa-a37e-d91325926894	-0.753287	TCGA-HNSC	TCGA-HNSC	TCGA-HNSC
0fb3e5ff-54f0-43c5-9322-541bb7825e7f	0.943883	TCGA-HNSC	TCGA-HNSC	TCGA-HNSC
69e43922-e028-4090-8724-1fb2f018c7f2	0.716805	TCGA-LUSC	TCGA-LUSC	TCGA-LUSC
4b9fd822-17aa-4a22-8e17-175a72931d5d	-0.72508	TCGA-UVM	TCGA-UVM	TCGA-UVM
8b10f00f-fde6-423d-bc36-027931359a5a	-0.921759	TCGA-LGG	TCGA-LGG	TCGA-LGG
ebe99910-e9f2-43dc-ad57-ac2f610b60c8	0.170422	TCGA-HNSC	TCGA-HNSC	TCGA-HNSC
5d850e54-24bb-4ae6-9e4b-09ecc7e7cfee	0.802181	TCGA-HNSC	TCGA-HNSC	TCGA-HNSC
2cf49bac-dea1-45ff-9e1d-09f5a2ac5215	-0.763139	TCGA-LGG	TCGA-LGG	TCGA-LGG
c3515fef-c079-4be0-9005-2fc8a0bdeb39	-0.191385	TCGA-TGCT	TCGA-TGCT	TCGA-TGCT
5fce954c-11b9-41f4-9471-4b5bdc0efa7f	0.420022	TCGA-HNSC	TCGA-HNSC	TCGA-HNSC
4b7cd595-e7f9-45a8-b736-a8c7c42d9539	-0.297668	TCGA-LUAD	TCGA-LUAD	TCGA-LUAD
9ffa79fa-d2d8-48e1-8fd6-4b020ecf357c	0.867974	TCGA-HNSC	TCGA-HNSC	TCGA-HNSC
905368c2-ba60-4dda-b32d-a51a203b5e4d	-0.494451	TCGA-ACC	TCGA-ACC	TCGA-ACC
0625df42-740f-4e52-8f9e-0f5b7dee251b	-0.502216	TCGA-HNSC	TCGA-HNSC	TCGA-HNSC
42ca54fc-c1ae-41cd-bca1-7fe9810db460	0.691228	TCGA-LUAD	TCGA-LUAD	TCGA-LUAD
bc3b4816-df1d-44ed-a8c6-f32c8e011a1f	-0.926037	TCGA-LGG	TCGA-LGG	TCGA-LGG
fc222f23-b3b2-4ac0-bc61-e8e8fa5cc160	-0.0336134	TCGA-LGG	TCGA-LGG	TCGA-LGG
42f69b2b-f3aa-4f4e-ac3a-149e14789927	-0.521803	TCGA-ACC	TCGA-ACC	TCGA-ACC
aeb67cc2-1573-4782-a6f8-baef7c2c5c47	-0.0293293	TCGA-LUSC	TCGA-LUSC	TCGA-LUSC
711eb720-4cb7-48de-9350-5c729bf9f0da	-0.725693	TCGA-UVM	TCGA-UVM	TCGA-UVM
d2ca9a4d-c14c-40c0-871c-88794a02e4aa	0.496837	TCGA-HNSC	TCGA-HNSC	TCGA-HNSC
ff7099e1-8ff9-48e4-842d-46e98076e7e6	-0.0578872	TCGA-LUSC	TCGA-LUSC	TCGA-LUSC
074c58a6-7304-4f34-babc-c537da15d971	-0.464607	TCGA-TGCT	TCGA-TGCT	TCGA-TGCT
2f8c789e-bbd8-4753-a48b-6894c21162f8	-0.857807	TCGA-LGG	TCGA-LGG	TCGA-LGG
e0a19099-5d25-40df-ad73-6260df3a1b32	0.312964	TCGA-LUAD	TCGA-LUAD	TCGA-LUAD
1c25aad5-13f5-44dc-a18f-425d7626ce55	0.914221	TCGA-HNSC	TCGA-HNSC	TCGA-HNSC
61d0709c-d148-413b-a7b5-c0c82ed2f32f	0.483985	TCGA-HNSC	TCGA-HNSC	TCGA-HNSC
c0d47e0f-4918-4e06-9db6-201671b1259c	-0.564941	TCGA-LGG	TCGA-LGG	TCGA-LGG
a6975eb0-cfa6-4b7a-bbe4-72bbdd3d3b6f	-0.645427	TCGA-LGG	TCGA-LGG	TCGA-LGG
a65700c2-e58c-4fd4-aeb1-5686b8f4d212	0.664783	TCGA-LUAD	TCGA-LUAD	TCGA-LUAD
aa10d6da-ba20-43e8-ab8f-a9b4b58738b4	0.897356	TCGA-HNSC	TCGA-HNSC	TCGA-HNSC
02ef2e1a-5afe-4c00-a3ea-7f4a153f1da4	0.13012	TCGA-PAAD	TCGA-PAAD	TCGA-PAAD
548b0b68-ff45-4d45-adbe-984259e4a68b	0.700485	TCGA-LUAD	TCGA-LUAD	TCGA-LUAD
411ddf79-fe92-44ad-8d10-eeb703f11be7	-0.423916	TCGA-UVM	TCGA-UVM	TCGA-UVM
4a88bc85-4c6e-4fac-8dbb-d3fc5f36b35e	-0.640012	TCGA-KICH	TCGA-KICH	TCGA-KICH
a52e99d6-a61a-439d-b0b1-ca7a0eabcb04	0.00339445	TCGA-LUAD	TCGA-LUAD	TCGA-LUAD
cd032ddb-55f2-4c77-8dcf-e4e630f7de6f	0.838207	TCGA-HNSC	TCGA-HNSC	TCGA-HNSC
e562c60c-8e6e-481f-ad4f-28b067437ece	-0.273923	TCGA-KICH	TCGA-KICH	TCGA-KICH
fa9089fa-9af9-4932-8ab7-0e7f2fd6b121	-0.663967	TCGA-UVM	TCGA-UVM	TCGA-UVM
c8898b42-b704-45a0-9829-144b98f416e0	-0.255685	TCGA-ACC	TCGA-ACC	TCGA-ACC
e737f650-b72d-44e7-b750-558a56716803	0.651906	TCGA-LUAD	TCGA-LUAD	TCGA-LUAD
432fe4a9-2cdc-4323-aff0-59e2fdeda194	-0.933961	TCGA-LGG	TCGA-LGG	TCGA-LGG
fc83ab27-929e-4ad4-ba18-abb0694f1e43	-0.31096	TCGA-ACC	TCGA-ACC	TCGA-ACC
44d99f11-ef5b-45d7-b7df-b5c5893d878f	0.394916	TCGA-HNSC	TCGA-HNSC	TCGA-HNSC
511b1de1-b855-47bb-a2f8-58dc5792be47	0.395077	TCGA-HNSC	TCGA-HNSC	TCGA-HNSC
9582b436-145b-4f84-8f7f-8b39b8254cc1	0.749308	TCGA-LUAD	TCGA-LUAD	TCGA-LUAD
80db28ec-ab3d-42a7-af88-b60fe8acb5b5	-0.441187	TCGA-LGG	TCGA-LGG	TCGA-LGG
bbf07e1f-8c17-4c2e-89ed-38332d82e455	-0.74489	TCGA-UVM	TCGA-UVM	TCGA-UVM
54254f5a-50e8-4150-a9b7-56a0470d2a56	0.370992	TCGA-LUAD	TCGA-LUAD	TCGA-LUAD
f68237e7-7fc0-4b6b-8095-b49515ddd169	-0.0629861	TCGA-HNSC	TCGA-HNSC	TCGA-HNSC
619e18c1-09b9-468c-816d-6789c0bef0a8	-0.883717	TCGA-LGG	TCGA-LGG	TCGA-LGG
ae61a71e-53a1-4884-a4a6-729744d1c309	-0.859644	TCGA-LGG	TCGA-LGG	TCGA-LGG
3d2ff6c0-8c03-440d-8ec1-231862bd6713	0.147055	TCGA-HNSC	TCGA-HNSC	TCGA-HNSC
71ec4c84-4aef-4c1f-ab07-dc264c5c0602	-0.754997	TCGA-LGG	TCGA-LGG	TCGA-LGG
c1cac0d3-8074-4636-a0b9-47eeede6503b	0.743873	TCGA-LUSC	TCGA-LUSC	TCGA-LUSC
d2e43b2d-2b28-441a-8f03-a43ae7dfc1ce,1	0.80162	TCGA-HNSC	TCGA-HNSC	TCGA-HNSC
b2285924-9813-4f46-bb8f-91a0efd8a9b6	-0.0360983	TCGA-LUAD	TCGA-LUAD	TCGA-LUAD
cdab8ae1-d0e5-4a85-901e-2b05c63fa2b9	0.826864	TCGA-LUSC	TCGA-LUSC	TCGA-LUSC
8970f713-4a7a-4125-892c-6a34139371d8	0.707409	TCGA-HNSC	TCGA-HNSC	TCGA-HNSC
1fc81cd4-fa89-4135-8c3c-027ffae82b05	-0.463128	TCGA-LUAD	TCGA-LUAD	TCGA-LUAD
396ccdcb-40eb-4299-8575-b26753054434	0.908909	TCGA-HNSC	TCGA-HNSC	TCGA-HNSC
424a497a-48b9-4507-b234-c4fd08c8acad	-0.695721	TCGA-ACC	TCGA-ACC	TCGA-ACC
b5c516ba-4785-41dc-bd07-b129d47808dd	-0.8837	TCGA-UVM	TCGA-UVM	TCGA-UVM
94b95c07-5f70-4a1b-b40f-dc13f6a160d5	-0.831019	TCGA-LGG	TCGA-LGG	TCGA-LGG
9c7875ad-ab71-4d48-b2e3-e4c7a46393e9	0.752323	TCGA-LUAD	TCGA-LUAD	TCGA-LUAD
3a3a8fe1-e35c-45d0-aa0b-4fefa9ee9183	0.255474	TCGA-PAAD	TCGA-PAAD	TCGA-PAAD
0ea4920f-f4c8-4590-84b3-eb419824e144	0.689895	TCGA-LUAD	TCGA-LUAD	TCGA-LUAD
9283709d-d019-4291-a097-611a5c05244b	0.700607	TCGA-HNSC	TCGA-HNSC	TCGA-HNSC
98f1d0eb-0977-4f53-a3b1-e6875a34c27b	-0.785754	TCGA-PAAD	TCGA-PAAD	TCGA-PAAD
69285f58-9b70-4262-acc0-8cf3d47540c3	0.451028	TCGA-PAAD	TCGA-PAAD	TCGA-PAAD
54480f58-7e63-4aed-a116-c2c2252e8364	0.663178	TCGA-LUAD	TCGA-LUAD	TCGA-LUAD
64260b33-dac0-4442-82c8-04f0c9ea8a01	0.784007	TCGA-HNSC	TCGA-HNSC	TCGA-HNSC
80593c77-4530-413b-bb05-adca5d43bb82	0.799464	TCGA-HNSC	TCGA-HNSC	TCGA-HNSC
89f91e36-fed8-4da3-8a35-c761d6f65285	0.629811	TCGA-HNSC	TCGA-HNSC	TCGA-HNSC
2a749317-0156-4213-8482-b2c2d6e52e9b	-0.346817	TCGA-HNSC	TCGA-HNSC	TCGA-HNSC
bbfb5399-8d43-4b75-bf90-23ec142697d7	-0.789506	TCGA-LGG	TCGA-LGG	TCGA-LGG
035c0b2b-c722-443b-8962-db4ee92c7532	0.87546	TCGA-LUAD	TCGA-LUAD	TCGA-LUAD
cb598780-9e42-4167-b487-eec90ad4f36f	-0.572555	TCGA-LGG	TCGA-LGG	TCGA-LGG
9d449aa3-b740-4d5a-9aea-880b6f84cff4	-0.795607	TCGA-PAAD	TCGA-PAAD	TCGA-PAAD
71892706-f8b6-44e6-8de4-6cbb43f612e0	-0.551933	TCGA-ACC	TCGA-ACC	TCGA-ACC
bafe2638-4adc-4957-9d62-d7eebe5dd2f9	-0.594325	TCGA-ACC	TCGA-ACC	TCGA-ACC
aecd6689-f203-4519-afab-3f46ee9d3e2c	0.153515	TCGA-LUSC	TCGA-LUSC	TCGA-LUSC
947b20ae-f6e3-497d-96d6-db0b9cab3c5a	-0.278305	TCGA-LUSC	TCGA-LUSC	TCGA-LUSC
55cee1dd-15a0-4717-a281-63e08e2cfdf9	0.259747	TCGA-PAAD	TCGA-PAAD	TCGA-PAAD
cbbea9f1-396a-4bf3-b67c-2cac3394dceb	0.923495	TCGA-LUAD	TCGA-LUAD	TCGA-LUAD
edbff8e2-6e22-474c-a813-b3b258972a99	-0.123207	TCGA-LUSC	TCGA-LUSC	TCGA-LUSC
67a2bc21-7c87-4678-997d-a434de672436	-0.223435	TCGA-LUAD	TCGA-LUAD	TCGA-LUAD
b838706d-01e9-45aa-869d-a94168773bcd	0.561521	TCGA-LUSC	TCGA-LUSC	TCGA-LUSC
15714e69-e075-4688-8f51-c7102fe4ca07	-0.495018	TCGA-HNSC	TCGA-HNSC	TCGA-HNSC
5019e7f1-db46-4a07-9e7b-b6e5d1481b84	0.649232	TCGA-UVM	TCGA-UVM	TCGA-UVM
a18378cd-06e4-44ce-9aa5-d78986bcfe32	0.80425	TCGA-TGCT	TCGA-TGCT	TCGA-TGCT
d94fe32f-bedd-4f4c-9feb-fcb60d40f4bb	0.866151	TCGA-LUAD	TCGA-LUAD	TCGA-LUAD
4cdac0cf-6598-4d33-92e6-730fbdc88a61	-0.265468	TCGA-LUSC	TCGA-LUSC	TCGA-LUSC
402fd96c-76d3-4ac2-9f64-77bd34be0adb	0.892307	TCGA-HNSC	TCGA-HNSC	TCGA-HNSC
a9c0f3a1-01eb-4f01-b58a-708b2960e685	-0.347061	TCGA-PAAD	TCGA-PAAD	TCGA-PAAD
009be09b-f9f6-43b7-8f45-4a648f8123ce	0.779058	TCGA-LUAD	TCGA-LUAD	TCGA-LUAD
90b02be3-5496-40a2-8c6e-460d2898aadb	0.68248	TCGA-LUSC	TCGA-LUSC	TCGA-LUSC
6ad83e51-2703-474c-83db-ee86bf13ac36	-0.616499	TCGA-PCPG	TCGA-PCPG	TCGA-PCPG
54a0e4d7-c274-4569-9c25-45bbe26d7f21	0.342727	TCGA-LUAD	TCGA-LUAD	TCGA-LUAD
9b4eeecb-6aff-435b-a244-ec362af92b7f	0.921163	TCGA-LUAD	TCGA-LUAD	TCGA-LUAD
f2e35ffc-c87a-4e42-9c8d-e7e5d8b49d87	0.222846	TCGA-LUSC	TCGA-LUSC	TCGA-LUSC
345aef28-d49b-491b-a337-b1ac55c37d35	0.527261	TCGA-LUAD	TCGA-LUAD	TCGA-LUAD
f3f024c2-52f1-400e-946c-398f5b72e6dc	0.968094	TCGA-LUAD	TCGA-LUAD	TCGA-LUAD
39e494bc-7710-4f9f-98b0-0f509f7aef1a	-0.56981	TCGA-UVM	TCGA-UVM	TCGA-UVM
ee54896d-0895-47fe-b432-ef922deba5d8	0.668614	TCGA-LUSC	TCGA-LUSC	TCGA-LUSC
b295a542-f5b3-4b81-84ed-3704b944a8e3	-0.152554	TCGA-HNSC	TCGA-HNSC	TCGA-HNSC
7be86a90-6da8-4c01-8a7a-bc5cfef9894f	0.836156	TCGA-LUAD	TCGA-LUAD	TCGA-LUAD
145c3685-f6de-4669-8ec4-6c3431a90532	-0.846078	TCGA-LGG	TCGA-LGG	TCGA-LGG
54dab158-eb39-4334-8b5a-bf290e6b8bb1	0.835718	TCGA-HNSC	TCGA-HNSC	TCGA-HNSC
1d8829fa-246d-49e9-9905-566a785155c7	-0.0713205	TCGA-TGCT	TCGA-TGCT	TCGA-TGCT
31e66b80-c684-4ee8-82ae-36d00f36bc88	0.380633	TCGA-PAAD	TCGA-PAAD	TCGA-PAAD
839b660c-98fe-4468-a2b3-408594350250	0.126706	TCGA-HNSC	TCGA-HNSC	TCGA-HNSC
2e1d5e59-357d-42f3-8898-cc03839cf958	0.575067	TCGA-LUSC	TCGA-LUSC	TCGA-LUSC
490950f3-2d1a-4174-a30d-b8f5654ff316	0.696943	TCGA-HNSC	TCGA-HNSC	TCGA-HNSC
86b165c2-d0e6-4a4f-84ed-aa95e3133627	0.509589	TCGA-LUSC	TCGA-LUSC	TCGA-LUSC
94c795d3-e8f9-4d0f-8071-adc08a37f6fc	0.871603	TCGA-LUSC	TCGA-LUSC	TCGA-LUSC
f6a81d81-7df4-4273-8a86-e0cd3b8b1df5	-0.702324	TCGA-LGG	TCGA-LGG	TCGA-LGG
e0acb3aa-4cb4-43c9-ae36-2213536666a6	-0.017005	TCGA-HNSC	TCGA-HNSC	TCGA-HNSC
0df573ee-28f0-4244-b434-09e6ca59fbf0	0.631904	TCGA-LUAD	TCGA-LUAD	TCGA-LUAD
83a6ed20-b3cf-48b9-8ed3-a080cd4951fa	0.615817	TCGA-LUAD	TCGA-LUAD	TCGA-LUAD
15d19ccc-52b8-41f6-b1c1-2cc55691aed5	-0.679149	TCGA-UVM	TCGA-UVM	TCGA-UVM
96e31ca7-b917-4d04-804f-489243f6ee2b	0.725921	TCGA-LUSC	TCGA-LUSC	TCGA-LUSC
606b2512-c27a-4904-87cb-c57eafd098f1	-0.140861	TCGA-TGCT	TCGA-TGCT	TCGA-TGCT
7662940a-22de-44d8-b59a-2f2b090ea6d5	-0.196581	TCGA-LGG	TCGA-LGG	TCGA-LGG
ae081e4a-efa9-4b52-b15e-29085c0612d3	-0.954507	TCGA-LGG	TCGA-LGG	TCGA-LGG
896f5dcc-d076-4e1f-ae7c-52d21109da7b	0.452769	TCGA-HNSC	TCGA-HNSC	TCGA-HNSC
2cd8ea73-cb3f-4b17-9b97-fa12eb03b85b	0.902651	TCGA-LUAD	TCGA-LUAD	TCGA-LUAD
d3f786a6-5d72-4d6e-85fd-0c6ade9f6e95	0.754847	TCGA-HNSC	TCGA-HNSC	TCGA-HNSC
1ebdabea-8931-47af-a1cf-de1bd1de2a5b	-0.811718	TCGA-LGG	TCGA-LGG	TCGA-LGG
63bd2175-4b7c-44c9-aef3-9efc8f79837b	-0.0371656	TCGA-LUAD	TCGA-LUAD	TCGA-LUAD
e30f1994-3622-43d0-bec2-6d7e2d9881d2	-0.929946	TCGA-LGG	TCGA-LGG	TCGA-LGG
3daebe75-c6df-478e-8a4c-11186fd5ead9	0.52265	TCGA-LUAD	TCGA-LUAD	TCGA-LUAD
4a81f496-bf8e-43e8-8332-9aaef09f485f	0.813629	TCGA-LUSC	TCGA-LUSC	TCGA-LUSC
edcbbfd8-9fc9-4774-bfbd-d1a30dc2f46a	-0.621612	TCGA-KICH	TCGA-KICH	TCGA-KICH
033c1f48-9225-4159-b23b-7042272877da	-0.834806	TCGA-LGG	TCGA-LGG	TCGA-LGG
f8954241-e541-406f-a09d-c3c987473732	-0.656155	TCGA-ACC	TCGA-ACC	TCGA-ACC
f005fa99-7e4e-4308-b11c-83b25683b1fd	-0.744364	TCGA-LGG	TCGA-LGG	TCGA-LGG
15b0bfd4-2068-4ac8-aaa8-a2a6797253d8	-0.0847966	TCGA-LUSC	TCGA-LUSC	TCGA-LUSC
8d07b1e8-5d1d-4a43-b616-d29dd58ce5fe	-0.837249	TCGA-LGG	TCGA-LGG	TCGA-LGG
1422bc35-4597-4e76-aa75-8e79613e67d5	-0.819396	TCGA-PAAD	TCGA-PAAD	TCGA-PAAD
c2598334-f866-4cc3-93ec-2d2e8b85d319	-0.493961	TCGA-LUSC	TCGA-LUSC	TCGA-LUSC
02194c0c-e2c1-4ea7-994a-07b61b2575e2	-0.820071	TCGA-LGG	TCGA-LGG	TCGA-LGG
7b9479ff-23d6-4689-91f0-02efc94300f9	0.545616	TCGA-LUAD	TCGA-LUAD	TCGA-LUAD
ccda26c1-a6d6-4317-8cf8-8a87e15ce12e,1	0.512282	TCGA-LUAD	TCGA-LUAD	TCGA-LUAD
513b1a26-8f1b-49a0-8957-de10930e6c98	0.89399	TCGA-HNSC	TCGA-HNSC	TCGA-HNSC
eb42625e-fbbb-4bee-bbe9-315b3ca2138a	-0.79189	TCGA-LGG	TCGA-LGG	TCGA-LGG
1cc53ade-73c0-492b-a7dc-328269fd0e66	-0.907454	TCGA-LGG	TCGA-LGG	TCGA-LGG
b7cd3b44-ef6a-4207-a44f-14f5b3b56ed4	-0.563334	TCGA-LGG	TCGA-LGG	TCGA-LGG
e01e4fb3-236a-4d16-9073-555876b688e9	0.79438	TCGA-LUAD	TCGA-LUAD	TCGA-LUAD
d8e15178-d8c5-4e4e-895c-57ffe5bc80c2	-0.851793	TCGA-UVM	TCGA-UVM	TCGA-UVM
d598c429-6027-44a1-88a9-e0c396490942	0.541075	TCGA-LUSC	TCGA-LUSC	TCGA-LUSC
34aad752-d78f-440b-abd2-f9f939c82664	0.736124	TCGA-HNSC	TCGA-HNSC	TCGA-HNSC
ea590361-7868-40d7-aa91-1dbd2ea6ad57	-0.69696	TCGA-PCPG	TCGA-PCPG	TCGA-PCPG
14b159f8-c31b-4e2a-a76d-fe32026e85bb	0.809369	TCGA-LUSC	TCGA-LUSC	TCGA-LUSC
85a26115-1160-411b-8384-44eedc947fb2	0.0318187	TCGA-HNSC	TCGA-HNSC	TCGA-HNSC
ed61706c-7fc1-4c5f-b473-7b0888ac5b73	-0.148574	TCGA-HNSC	TCGA-HNSC	TCGA-HNSC
800e4387-3012-4673-87b3-a88b14234a4e	-0.758027	TCGA-PCPG	TCGA-PCPG	TCGA-PCPG
e7174299-3ca7-4d51-9048-3ef3efde4e5c	0.688966	TCGA-HNSC	TCGA-HNSC	TCGA-HNSC
5d5cc436-6e57-4d23-a164-7f5153c2e666	0.653258	TCGA-LUAD	TCGA-LUAD	TCGA-LUAD
d89b1fd6-bef4-4803-8ed3-3b442be600b6	0.452733	TCGA-HNSC	TCGA-HNSC	TCGA-HNSC
82d46f15-8e1b-4782-bd3a-6cfcda116431	-0.835846	TCGA-PCPG	TCGA-PCPG	TCGA-PCPG
b815fae9-c595-4c76-acc6-6d38b9af9578	0.675643	TCGA-HNSC	TCGA-HNSC	TCGA-HNSC
0061e9ef-df6a-414e-af64-c88f8192e2d3	-0.842712	TCGA-LGG	TCGA-LGG	TCGA-LGG
722d6818-f1cb-49f4-b68a-fd0a31304681	0.574264	TCGA-LUAD	TCGA-LUAD	TCGA-LUAD
02ba8600-9d3d-489d-9f0b-f1c59085ecd6	0.585548	TCGA-LUSC	TCGA-LUSC	TCGA-LUSC
9f57834a-4dc4-45ed-97de-ed4da9d0598d	-0.457574	TCGA-UVM	TCGA-UVM	TCGA-UVM
11c2e619-8aeb-4f86-b03b-78f9a8099263	0.383364	TCGA-LUAD	TCGA-LUAD	TCGA-LUAD
20e793c4-4e13-47f5-8f41-33cb1bac4c6b	-0.549577	TCGA-PCPG	TCGA-PCPG	TCGA-PCPG
4c806d29-1674-4542-9f30-5c9a0fc184c4	0.530623	TCGA-LUSC	TCGA-LUSC	TCGA-LUSC
69dba721-a168-47a4-b7ff-80a448bad654	0.590951	TCGA-LUAD	TCGA-LUAD	TCGA-LUAD
8c9e1f60-1838-4aa4-a667-c1cef7dddbdf	-0.688041	TCGA-KICH	TCGA-KICH	TCGA-KICH
1f084d72-fbf9-4787-b107-815b481b1a6e	0.430037	TCGA-LUSC	TCGA-LUSC	TCGA-LUSC
d6c4198b-6c69-40e5-a8eb-b2de3ac0b2b7	0.592127	TCGA-TGCT	TCGA-TGCT	TCGA-TGCT
37a0ab12-44af-4815-b7cc-961d44851470	0.322894	TCGA-LUSC	TCGA-LUSC	TCGA-LUSC
2c03e8b9-8856-43a7-853d-5ec51a6e5330	-0.776814	TCGA-LGG	TCGA-LGG	TCGA-LGG
9246c642-3231-4137-a24b-3efae151b655	-0.36477	TCGA-PAAD	TCGA-PAAD	TCGA-PAAD
b7ac2f06-012a-436e-afde-7e4d653c84d9	-0.156327	TCGA-HNSC	TCGA-HNSC	TCGA-HNSC
6c3655ca-8ae7-4ad7-b3e4-0c3ec293fba7	0.0805873	TCGA-LUAD	TCGA-LUAD	TCGA-LUAD
53b254b7-021f-43df-af9b-3fc01b87479e	0.48115	TCGA-HNSC	TCGA-HNSC	TCGA-HNSC
fdca4077-a00c-42fc-81cb-fac96834e753	-0.518406	TCGA-PCPG	TCGA-PCPG	TCGA-PCPG
b6f13250-31b3-46ad-b514-5a684f1094a9	-0.799446	TCGA-LGG	TCGA-LGG	TCGA-LGG
a8764401-d2a5-45dd-941d-2ffb2e7a4664	-0.0727709	TCGA-LUSC	TCGA-LUSC	TCGA-LUSC
4d51ee44-e6f4-4bcb-be28-e9df54b39a8d	0.42609	TCGA-LUAD	TCGA-LUAD	TCGA-LUAD
38d7c7a6-c907-4f9b-ad34-47776e5babdd	-0.233569	TCGA-PCPG	TCGA-PCPG	TCGA-PCPG
ef3ce0e5-d2e8-4616-8b1a-a78c591cf235	0.682024	TCGA-HNSC	TCGA-HNSC	TCGA-HNSC
99c35245-e1c8-4805-b7a5-f703bb506030	0.803303	TCGA-LUAD	TCGA-LUAD	TCGA-LUAD
a9d8a9e3-2a0d-4dbd-808f-646a624d2e0a	0.478146	TCGA-TGCT	TCGA-TGCT	TCGA-TGCT
9536e32d-2707-48d2-a36d-08c521665bb9	0.451422	TCGA-LUAD	TCGA-LUAD	TCGA-LUAD
100430c8-1446-45c8-af36-b6dbb3ddd0c1	0.681445	TCGA-LUAD	TCGA-LUAD	TCGA-LUAD
db873dbd-d0c0-4a19-80e5-963dcfaf823e	0.854076	TCGA-HNSC	TCGA-HNSC	TCGA-HNSC
77bd82a6-a859-4b8e-accc-c343ce9f4d38	0.604081	TCGA-LUSC	TCGA-LUSC	TCGA-LUSC
2f586b38-5be6-4ffa-8a0f-c870fdf3dad3	0.665545	TCGA-LUSC	TCGA-LUSC	TCGA-LUSC
264b3066-b77b-4375-9847-adcf22dbc438	0.235081	TCGA-LUSC	TCGA-LUSC	TCGA-LUSC
bec136a3-87c4-442c-8edb-18048311ac7a	-0.546347	TCGA-PCPG	TCGA-PCPG	TCGA-PCPG
c583fdd1-8cd2-4c15-a23e-0644261f65da	0.624017	TCGA-LUAD	TCGA-LUAD	TCGA-LUAD
4199c571-f20f-4873-afd3-5393f2f8d2db	-0.664176	TCGA-HNSC	TCGA-HNSC	TCGA-HNSC
8e7d5615-5142-4d53-a460-2cafade1f690	-0.381335	TCGA-PAAD	TCGA-PAAD	TCGA-PAAD
d3e23815-7f9d-48aa-9aef-3a1dd9d464d7	0.531503	TCGA-LUAD	TCGA-LUAD	TCGA-LUAD
c4dd9501-c193-45fb-8535-a9d901520bdd	-0.830874	TCGA-ACC	TCGA-ACC	TCGA-ACC
dfd687bc-6e69-42f7-af94-d17fc150d1a1	-0.783268	TCGA-ACC	TCGA-ACC	TCGA-ACC
5ed1b22d-99ca-4c21-b5d4-851e4a6217e9	-0.0541099	TCGA-HNSC	TCGA-HNSC	TCGA-HNSC
61c655ec-52b5-453f-a6cc-b2aba445b027	0.0687421	TCGA-LUAD	TCGA-LUAD	TCGA-LUAD
e1e15226-9f8e-4035-8f08-eb1fed57080e	-0.222289	TCGA-KICH	TCGA-KICH	TCGA-KICH
5eb5ee1f-ecff-4427-b717-b91380c043ae	-0.500549	TCGA-ACC	TCGA-ACC	TCGA-ACC
adc853b1-b8bf-488c-a1e2-e95603459b55	0.577487	TCGA-LUSC	TCGA-LUSC	TCGA-LUSC
fd8a7339-cf34-4b91-bfc4-53ce60ffd737	-0.876582	TCGA-LUSC	TCGA-LUSC	TCGA-LUSC
97831d28-ab41-4c18-bfc2-c4c6bc757d13	0.0260297	TCGA-LUAD	TCGA-LUAD	TCGA-LUAD
4addf05f-3668-4b3f-a17f-c0227329ca52	0.553757	TCGA-LUAD	TCGA-LUAD	TCGA-LUAD
0556e2d9-4c92-4293-ad66-2d7d24d5d213	0.559692	TCGA-TGCT	TCGA-TGCT	TCGA-TGCT
d61b5d20-4d6d-4fdc-afe8-4b100b686eda	-0.483219	TCGA-LGG	TCGA-LGG	TCGA-LGG
7f4af1ae-da2d-4ecc-8f7a-6255e5c77e91	-0.364196	TCGA-PCPG	TCGA-PCPG	TCGA-PCPG
e08bddcd-8ea5-4994-af6a-9fe9b7c93da4	0.849146	TCGA-TGCT	TCGA-TGCT	TCGA-TGCT
ea0b9461-0d4d-4ade-a255-1b03dd85e30e	0.69426	TCGA-LUAD	TCGA-LUAD	TCGA-LUAD
43e0141d-9bea-4b26-86e0-88a11175053a	-0.088242	TCGA-TGCT	TCGA-TGCT	TCGA-TGCT
ad1c5951-ca93-4102-889b-e28e2bcfea76	-0.379553	TCGA-LGG	TCGA-LGG	TCGA-LGG
c689ae1d-4a6b-45db-b4d1-6b34c5c61522	0.197401	TCGA-KICH	TCGA-KICH	TCGA-KICH
42f86ec9-85a0-4015-990c-be445f532197	-0.00368299	TCGA-LUSC	TCGA-LUSC	TCGA-LUSC
3ee863da-7991-414f-82d8-2b6502d4c061	0.764752	TCGA-HNSC	TCGA-HNSC	TCGA-HNSC
c6388925-c0a1-4610-a6b9-d9d9500d88c6	0.194597	TCGA-PAAD	TCGA-PAAD	TCGA-PAAD
3f36cd97-eb22-47de-b447-5c96378e4a2b	-0.766681	TCGA-LGG	TCGA-LGG	TCGA-LGG
712335e1-f1e9-44b9-957c-497ea5e8fa2f	-0.687441	TCGA-PAAD	TCGA-PAAD	TCGA-PAAD
f3ee1127-ed53-43e8-825e-1e5516371054,1	0.789155	TCGA-HNSC	TCGA-HNSC	TCGA-HNSC
ff07ea4b-4e50-410d-99d6-96a351dad7b1	-0.13725	TCGA-LUAD	TCGA-LUAD	TCGA-LUAD
9944f46f-9fa8-4e2c-a806-776bec7f8803	0.930122	TCGA-LUAD	TCGA-LUAD	TCGA-LUAD
c0e263eb-1a83-4dc8-8abe-3dd2a59bae1b	0.769184	TCGA-LUAD	TCGA-LUAD	TCGA-LUAD
738143b3-2d82-42f0-9fd4-8cbabc9c9b4f	-0.843729	TCGA-LGG	TCGA-LGG	TCGA-LGG
f73dfd7f-e054-46ff-9485-e8d05afe2da6	0.727376	TCGA-PAAD	TCGA-PAAD	TCGA-PAAD
5f7855e5-6170-4047-a441-ed6c9a4b3f13	-0.63372	TCGA-PCPG	TCGA-PCPG	TCGA-PCPG
2e3b9f32-304e-454b-ac2c-fc72d2ccaa19	-0.849322	TCGA-LGG	TCGA-LGG	TCGA-LGG
a6ec75d4-1c90-4527-bfae-aa91d2dae082	0.636965	TCGA-LUSC	TCGA-LUSC	TCGA-LUSC
f13dfdcc-02f8-4a4c-a2fc-e6a45499bd4c	0.839644	TCGA-HNSC	TCGA-HNSC	TCGA-HNSC
dd5e3a1e-2adf-4eee-ac6b-c6efad97724a	0.0413077	TCGA-LUSC	TCGA-LUSC	TCGA-LUSC
e5987342-bf04-457c-9785-74532ce26834	0.079848	TCGA-LUSC	TCGA-LUSC	TCGA-LUSC
5a3edeb6-133e-4116-9f80-2485bd70754d	-0.763963	TCGA-LGG	TCGA-LGG	TCGA-LGG
8ebe8c25-5ef9-42d4-9414-8313227b673f	0.952894	TCGA-HNSC	TCGA-HNSC	TCGA-HNSC
3199cfe5-3be3-43cd-a36b-5cf2c7a9929f	0.378585	TCGA-LUAD	TCGA-LUAD	TCGA-LUAD
cd69d509-a652-4257-a8d3-767296bbb4ec	-0.618123	TCGA-LGG	TCGA-LGG	TCGA-LGG
180036a2-3b56-405e-a1fe-d5932517b6c7	0.718909	TCGA-HNSC	TCGA-HNSC	TCGA-HNSC
3ce5b304-6068-43ba-9e70-e4357d6d7a2a	0.725571	TCGA-HNSC	TCGA-HNSC	TCGA-HNSC
482d4078-7576-48cf-bf7c-29014935fd47	-0.658705	TCGA-LGG	TCGA-LGG	TCGA-LGG
dec3c21b-3f59-472f-8573-27b0e830aa92	0.560955	TCGA-HNSC	TCGA-HNSC	TCGA-HNSC
507a4e05-d5ab-4dbb-9b4f-76b1a21b79dd	0.470688	TCGA-PAAD	TCGA-PAAD	TCGA-PAAD
597a5a56-244b-4218-a55d-5d08217ea28c	-0.397103	TCGA-PAAD	TCGA-PAAD	TCGA-PAAD
7db75a66-3e9d-40e1-93c0-23f3630d6a9c	0.86829	TCGA-TGCT	TCGA-TGCT	TCGA-TGCT
f8733921-44bc-4c62-8b2d-33a9b82ef665	0.370705	TCGA-LUSC	TCGA-LUSC	TCGA-LUSC
4b4247e2-4446-44f5-8573-4cea8bf69f8e	0.252334	TCGA-HNSC	TCGA-HNSC	TCGA-HNSC
ba49117e-dab6-4e7d-bc44-f11dcafa1318	0.604765	TCGA-LUAD	TCGA-LUAD	TCGA-LUAD
e16e9535-b20f-4c9a-8b5b-82df80c99448	0.150744	TCGA-HNSC	TCGA-HNSC	TCGA-HNSC
f3501466-cf32-4866-b5fb-e94dd32341bc	0.698573	TCGA-LUAD	TCGA-LUAD	TCGA-LUAD
dc5bdd21-b23f-400e-bbe2-4c98a517fc9e	-0.835069	TCGA-LGG	TCGA-LGG	TCGA-LGG
5dbb4642-6636-4d67-9e73-25c7312aec44	-0.647005	TCGA-PAAD	TCGA-PAAD	TCGA-PAAD
387db1df-ebaa-41c2-b036-f46ad61e313a	0.772676	TCGA-HNSC	TCGA-HNSC	TCGA-HNSC
9e178d80-fe90-4998-9dae-726c4beceef7	0.511271	TCGA-HNSC	TCGA-HNSC	TCGA-HNSC
0a1eea76-e19a-4547-9b24-abf7051cc4db	0.21786	TCGA-LUAD	TCGA-LUAD	TCGA-LUAD
7ca711ec-9ac0-4fa7-8a60-32ae84b8789a	-0.0492988	TCGA-LUAD	TCGA-LUAD	TCGA-LUAD
77828a90-8e2a-4664-b674-d837e6e34fe4	0.887434	TCGA-LUAD	TCGA-LUAD	TCGA-LUAD
75dd635e-8e0c-4c0b-b21c-20f77770218d	0.165366	TCGA-LUAD	TCGA-LUAD	TCGA-LUAD
67fa3e41-c7c6-44c5-9e67-6bcb2715aacc	0.369414	TCGA-LUAD	TCGA-LUAD	TCGA-LUAD
9ed5c6fe-24d2-4ee6-88ba-7319c9cfa05e	-0.13165	TCGA-LUSC	TCGA-LUSC	TCGA-LUSC
8f044599-3fbe-4b69-b67d-49aee9168545	-0.404825	TCGA-HNSC	TCGA-HNSC	TCGA-HNSC
dd6e87af-ea8f-41e9-bf7d-0222d88b7873	0.347656	TCGA-TGCT	TCGA-TGCT	TCGA-TGCT
7cb42865-af55-487d-b604-faace62bba51	0.633597	TCGA-HNSC	TCGA-HNSC	TCGA-HNSC
b533e555-90cf-4657-80c6-15b67da8ad26	-0.393098	TCGA-UVM	TCGA-UVM	TCGA-UVM
602f2512-00b6-44b6-9ed6-f8b010224f8c	0.658199	TCGA-HNSC	TCGA-HNSC	TCGA-HNSC
e16ca88f-488b-40f0-9169-e5a62482a2ff	-0.312037	TCGA-LUAD	TCGA-LUAD	TCGA-LUAD
1c339545-c08a-4a77-b8e9-a7e49e53853f	0.0300946	TCGA-LUAD	TCGA-LUAD	TCGA-LUAD
451e4916-80ee-45f8-ad70-84340868a5a9	-0.0304416	TCGA-HNSC	TCGA-HNSC	TCGA-HNSC
09918b81-4696-4cba-a45a-5fe7407c2337	0.815873	TCGA-LUAD	TCGA-LUAD	TCGA-LUAD
799e9106-e62e-4681-8861-137f474ee8b8	-0.742383	TCGA-LGG	TCGA-LGG	TCGA-LGG
49eb77f3-f7d8-4e98-9f91-547543028877	0.707391	TCGA-HNSC	TCGA-HNSC	TCGA-HNSC
4d961a73-1086-493a-84e8-44e443a5effb	-0.0283475	TCGA-PCPG	TCGA-PCPG	TCGA-PCPG
f02b66f4-3f20-443e-80c4-70139252959a	0.765699	TCGA-TGCT	TCGA-TGCT	TCGA-TGCT
72aa812d-5daa-4bd7-9028-ec541b1f25bd	-0.804573	TCGA-LGG	TCGA-LGG	TCGA-LGG
029cc59c-60df-4411-a044-3a2eeee7b110	-0.753813	TCGA-UVM	TCGA-UVM	TCGA-UVM
3b19b5d1-13af-4669-a082-1bd546048185	-0.952263	TCGA-LGG	TCGA-LGG	TCGA-LGG
417b357e-c90e-4b63-ae7a-4b782038ffd3	0.375698	TCGA-HNSC	TCGA-HNSC	TCGA-HNSC
3b25aff2-9b5f-491a-8eff-d71a9cc8666b	-0.721476	TCGA-LUSC	TCGA-LUSC	TCGA-LUSC
5c266025-e590-457c-af86-4c2dc9797267	0.00166544	TCGA-LUAD	TCGA-LUAD	TCGA-LUAD
5fe17dde-ef75-49a2-90f8-0647077b6ca5	-0.669717	TCGA-HNSC	TCGA-HNSC	TCGA-HNSC
d28e465c-e553-4c53-8bb7-3d8199b9a8a5	0.860734	TCGA-LUAD	TCGA-LUAD	TCGA-LUAD
1f33aebc-edc1-42c5-baa9-e4b0a06fcb26	-0.67978	TCGA-LGG	TCGA-LGG	TCGA-LGG
55a9e8ae-95a3-485c-8df0-78740fcd58d8	0.631535	TCGA-HNSC	TCGA-HNSC	TCGA-HNSC
7b599ce3-6aed-4333-8ba5-2b1bf7ec7aab	0.637706	TCGA-LUSC	TCGA-LUSC	TCGA-LUSC
8b8dadd8-781a-42bd-a59d-4ff5c301b1df,1	-0.795484	TCGA-PCPG	TCGA-PCPG	TCGA-PCPG
a046888c-f153-4f35-a1b6-23dd1691a91a	0.0975772	TCGA-LUAD	TCGA-LUAD	TCGA-LUAD
c16d9f69-26f9-4ec7-b2d5-ff9f7dacfe0f	-0.570841	TCGA-LGG	TCGA-LGG	TCGA-LGG
992452ee-8d9f-406b-9708-7bcb60062743	-0.851495	TCGA-LGG	TCGA-LGG	TCGA-LGG
294ff941-aea1-4588-9a0e-e9f5393e2bb6	0.50994	TCGA-LUAD	TCGA-LUAD	TCGA-LUAD
6bffe800-ec2b-4638-9333-97fe85dcd91c	0.827706	TCGA-LUAD	TCGA-LUAD	TCGA-LUAD
831da39b-2b1c-4b9d-b101-e71ddf2e83a6	-0.722775	TCGA-PCPG	TCGA-PCPG	TCGA-PCPG
e4d9b696-3311-44e7-9191-fde56c080a00	-0.774289	TCGA-LGG	TCGA-LGG	TCGA-LGG
1e9545a5-2bfa-41c1-b4c9-ac74608376ed	-0.459417	TCGA-PCPG	TCGA-PCPG	TCGA-PCPG
da345947-498b-4272-a231-a987ed4fe151	0.75753	TCGA-LUAD	TCGA-LUAD	TCGA-LUAD
135a149a-d153-465e-aa58-06d47bb18e00	-0.428986	TCGA-LGG	TCGA-LGG	TCGA-LGG
f090838e-7cc0-4ba8-b3a2-faaa99743785	0.976316	TCGA-HNSC	TCGA-HNSC	TCGA-HNSC
912d6455-0a50-4fde-b785-f6c09b00b7e4	-0.0503901	TCGA-LGG	TCGA-LGG	TCGA-LGG
677c9d22-e518-43ab-9668-a606c35a6eeb	0.149762	TCGA-HNSC	TCGA-HNSC	TCGA-HNSC
4e1ad82e-23c8-44bb-b74e-a3d0b1126b96	0.454036	TCGA-LUSC	TCGA-LUSC	TCGA-LUSC
27286a38-1035-4a22-9ebc-874df8c49026	-0.0815739	TCGA-PAAD	TCGA-PAAD	TCGA-PAAD
7fd03220-531e-4ef8-beca-e9703e8c0ae1	0.608569	TCGA-LUAD	TCGA-LUAD	TCGA-LUAD
7b411b6f-a273-4ea0-b5c8-637520f1fe5f	0.11143	TCGA-TGCT	TCGA-TGCT	TCGA-TGCT
d63c028b-b6d3-49ce-b63e-261eed3b86df	0.170454	TCGA-LUAD	TCGA-LUAD	TCGA-LUAD
58c1c391-5ea3-4432-bb1e-e7e1974954bc	-0.58806	TCGA-PAAD	TCGA-PAAD	TCGA-PAAD
b64bfca1-033c-4501-a900-103ac105c084	-0.531821	TCGA-HNSC	TCGA-HNSC	TCGA-HNSC
67f2ac9b-b9fb-4ffd-ae60-6ff1114e9290	-0.80737	TCGA-HNSC	TCGA-HNSC	TCGA-HNSC
a4cb2c52-15e2-45c8-aff9-23339217d167	0.177083	TCGA-HNSC	TCGA-HNSC	TCGA-HNSC
e0f4d67d-5ca3-4c21-9f52-04f660827d08	0.656183	TCGA-HNSC	TCGA-HNSC	TCGA-HNSC
2c985b30-0f8f-4c8f-a924-cc6aad7ebf0d	-0.588251	TCGA-HNSC	TCGA-HNSC	TCGA-HNSC
0ab8d063-62b4-4d47-82aa-e3351a60029d	-0.546001	TCGA-LUSC	TCGA-LUSC	TCGA-LUSC
d87742fd-ff94-4ef0-bbf4-5dd5a185a0e7	-0.844515	TCGA-LGG	TCGA-LGG	TCGA-LGG
f9e82d62-fafc-45b0-97cf-d1a4a3c884a1	-0.704154	TCGA-HNSC	TCGA-HNSC	TCGA-HNSC
4cacff9d-cc50-43a5-a227-16923ada7467	0.934715	TCGA-HNSC	TCGA-HNSC	TCGA-HNSC
2e7cd434-0440-47a2-bc59-8805b8324ec4	0.395804	TCGA-LUSC	TCGA-LUSC	TCGA-LUSC
aea68827-dc0f-484d-a00d-06deeaa4b3ce	0.659532	TCGA-LUAD	TCGA-LUAD	TCGA-LUAD
bbbd714f-8a2b-452a-939a-d6839eb7865c	0.399302	TCGA-TGCT	TCGA-TGCT	TCGA-TGCT
2e8f90f4-aed3-43b0-985c-dfdc2581f24f	-0.020704	TCGA-PAAD	TCGA-PAAD	TCGA-PAAD
1e3eb77c-d85b-437e-8b8c-12e5bd0e93dc	0.714982	TCGA-LUSC	TCGA-LUSC	TCGA-LUSC
546f01d5-aed5-4fb8-91c0-0fd5e0fde935	0.864328	TCGA-HNSC	TCGA-HNSC	TCGA-HNSC
d38dbe20-bd5a-45d5-8db3-d5f777b454b6	0.69952	TCGA-LUSC	TCGA-LUSC	TCGA-LUSC
ff9db03d-f81c-4079-8b05-f5a8c05b8cfe,1	-0.412289	TCGA-HNSC	TCGA-HNSC	TCGA-HNSC
832316ee-08ab-412b-9e4d-8a57ff84bc11	0.843606	TCGA-HNSC	TCGA-HNSC	TCGA-HNSC
46cc3a2b-91c9-4a74-8989-992585634b87,1	0.148724	TCGA-LUSC	TCGA-LUSC	TCGA-LUSC
f18dab99-26b0-4727-89a9-7f16bd382356	-0.781942	TCGA-LGG	TCGA-LGG	TCGA-LGG
3e34c7d9-90fa-41e2-ba6b-4bbc332adc4e	0.256602	TCGA-LUAD	TCGA-LUAD	TCGA-LUAD
fafd6f5b-1d76-4537-bd1c-e0bd7b4e2166	0.296374	TCGA-HNSC	TCGA-HNSC	TCGA-HNSC
3d6a027b-dfda-42b3-9323-407e42cf6d10	0.602749	TCGA-LUSC	TCGA-LUSC	TCGA-LUSC
f9fa6dfa-9dc5-4ba9-92cf-c821e423183a	0.433479	TCGA-LUSC	TCGA-LUSC	TCGA-LUSC
34193c52-837c-4cf8-850a-00ae55be28ec	0.641615	TCGA-LUSC	TCGA-LUSC	TCGA-LUSC
aecf85cc-058c-46f3-9cdc-3573ac3b8438	-0.0231459	TCGA-LUSC	TCGA-LUSC	TCGA-LUSC
c6d78e27-e510-4f57-abae-19efa6105a8d	0.800796	TCGA-LUAD	TCGA-LUAD	TCGA-LUAD
97ca0157-0096-4b0c-a3e7-bab59078d2d6	0.759844	TCGA-TGCT	TCGA-TGCT	TCGA-TGCT
1f54d21e-752f-496d-8453-4b9b8738cbce	-0.826864	TCGA-LGG	TCGA-LGG	TCGA-LGG
01e9888d-b5b9-48f1-8ba6-8a89af108a04	-0.260743	TCGA-LUAD	TCGA-LUAD	TCGA-LUAD
af04ca52-8b71-497e-8135-6ddfca9ab221	-0.790095	TCGA-UVM	TCGA-UVM	TCGA-UVM
399cb248-9d00-41dc-af44-fa96ca9f649a	0.828775	TCGA-TGCT	TCGA-TGCT	TCGA-TGCT
40e928e8-bedd-4b86-81bc-b581bfc897d4	0.599681	TCGA-LUSC	TCGA-LUSC	TCGA-LUSC
889aec8e-14ba-48d9-8fe1-f2416e82b333	0.184041	TCGA-LUAD	TCGA-LUAD	TCGA-LUAD
5202458b-c38a-47c0-a0ba-5f1a59a762a0	0.408968	TCGA-LUAD	TCGA-LUAD	TCGA-LUAD
fb2fc561-3870-439c-90e2-13ef9e47c013	0.38051	TCGA-LUSC	TCGA-LUSC	TCGA-LUSC
33c71ead-4c2a-476d-85ef-885dbbfc2cbd	0.578626	TCGA-LUAD	TCGA-LUAD	TCGA-LUAD
5af499be-d2b9-4eaf-9a9f-435dccb51917	0.849865	TCGA-LUAD	TCGA-LUAD	TCGA-LUAD
4718e180-c166-4826-b5a1-945f4a56eb16,1	0.507003	TCGA-LUSC	TCGA-LUSC	TCGA-LUSC
765ad5a5-134b-4680-a6d4-1dd113dc47cc	0.58783	TCGA-LUAD	TCGA-LUAD	TCGA-LUAD
d5e136fd-b6fc-4400-88d3-30d10cbd9801	0.800375	TCGA-HNSC	TCGA-HNSC	TCGA-HNSC
a3f98e70-7050-46cf-a679-ca7a83f4442f	0.797307	TCGA-HNSC	TCGA-HNSC	TCGA-HNSC
09fd6d9e-c715-4d57-88f9-238dd74c79a7	0.547141	TCGA-PAAD	TCGA-PAAD	TCGA-PAAD
0232d299-4cdf-4fd7-9a5e-8d13c208b40c	0.711423	TCGA-LUAD	TCGA-LUAD	TCGA-LUAD
6983fc34-9577-45e1-b246-40e18fab953f	-0.148189	TCGA-PAAD	TCGA-PAAD	TCGA-PAAD
497cc506-03fe-4ffa-860b-5a12adb1bc7d	0.17587	TCGA-LUAD	TCGA-LUAD	TCGA-LUAD
a6ff0b7a-1d04-4a64-af43-5011a4487cb2	-0.558275	TCGA-UVM	TCGA-UVM	TCGA-UVM
3bd2fcee-5b16-49f3-a717-f1e106bbc12f	-0.317413	TCGA-HNSC	TCGA-HNSC	TCGA-HNSC
5646f226-e2ce-45ef-8aa2-4841ec6b56b0	0.161648	TCGA-HNSC	TCGA-HNSC	TCGA-HNSC
f76d85c2-e1f8-4759-a1fa-f8ed273ddb49	-0.73069	TCGA-PCPG	TCGA-PCPG	TCGA-PCPG
455fd7d4-5ff4-423f-83ce-4630aef89bb7	-0.144017	TCGA-KICH	TCGA-KICH	TCGA-KICH
67e9b426-72eb-4475-9689-eb75b22c4fd5	-0.871235	TCGA-LGG	TCGA-LGG	TCGA-LGG
837bf19d-1e02-4c3d-9e65-8999f0652020	0.840416	TCGA-HNSC	TCGA-HNSC	TCGA-HNSC
c24c54ea-4095-460d-bb53-e3629a56cd62	-0.0712457	TCGA-PAAD	TCGA-PAAD	TCGA-PAAD
f5268956-789d-4b22-8f19-a3ac9353d33d	-0.836101	TCGA-LGG	TCGA-LGG	TCGA-LGG
70939245-41e0-4845-a473-5fef719b9828	-0.769835	TCGA-LGG	TCGA-LGG	TCGA-LGG
bab43415-d413-40be-a4c0-2c40a52afe6a	0.212377	TCGA-LUAD	TCGA-LUAD	TCGA-LUAD
d12b6930-9ae4-4fe7-ad69-d183135c91ab	0.837646	TCGA-LUAD	TCGA-LUAD	TCGA-LUAD
40d9b9f7-42b7-4cfd-af95-660777ad0529	0.136407	TCGA-PAAD	TCGA-PAAD	TCGA-PAAD
31243867-8e9f-46e9-a213-b83544eb8028	0.515182	TCGA-HNSC	TCGA-HNSC	TCGA-HNSC
556baca9-03d6-48a3-9216-4fc441e99f90	0.384684	TCGA-PAAD	TCGA-PAAD	TCGA-PAAD
775c04e6-a02d-44a4-86f7-496056edd249	-0.859402	TCGA-LGG	TCGA-LGG	TCGA-LGG
743fc661-9ba2-4fa8-966e-508fb4b965e0	-0.82171	TCGA-UVM	TCGA-UVM	TCGA-UVM
a02932f3-5606-42a5-aee4-e5b9f5aa1aaa	0.776936	TCGA-LUSC	TCGA-LUSC	TCGA-LUSC
60d7b6cf-d605-4837-9061-612f6bbb7393	-0.770871	TCGA-UVM	TCGA-UVM	TCGA-UVM
edcbbfd8-9fc9-4774-bfbd-d1a30dc2f46a,1	-0.206556	TCGA-KICH	TCGA-KICH	TCGA-KICH
09552b53-4393-4811-a671-a9ef6eff4790	-0.731462	TCGA-LGG	TCGA-LGG	TCGA-LGG
1427cd18-5ad3-491a-9981-908e31ae49db	0.366344	TCGA-LUAD	TCGA-LUAD	TCGA-LUAD
0b4443a0-087d-47e7-9e67-795eac6750c3	0.261593	TCGA-PAAD	TCGA-PAAD	TCGA-PAAD
028e99e9-5b9a-4954-bb6e-6d4709a3cea8	0.0490634	TCGA-LUAD	TCGA-LUAD	TCGA-LUAD
a53c919a-4e08-46f1-af3f-30b16b597c33	-0.316794	TCGA-PAAD	TCGA-PAAD	TCGA-PAAD
b43b8aed-d166-4f00-8144-24ad3fe314ed	0.510274	TCGA-HNSC	TCGA-HNSC	TCGA-HNSC
4d20edf6-0c1d-4556-b3f5-9d95ceb47c2a	-0.573946	TCGA-TGCT	TCGA-TGCT	TCGA-TGCT
813375ef-b895-4c7c-9e98-55a00f98da95	0.270761	TCGA-PCPG	TCGA-PCPG	TCGA-PCPG
c6debfbb-de60-4d0d-aec2-d8d514c1f313	0.515959	TCGA-LUSC	TCGA-LUSC	TCGA-LUSC
400b2fa3-baf7-4baa-99b4-88b9f25b5049	-0.74815	TCGA-LGG	TCGA-LGG	TCGA-LGG
a4cb2c52-15e2-45c8-aff9-23339217d167,1	-0.43857	TCGA-HNSC	TCGA-HNSC	TCGA-HNSC
9b4c86f2-6811-4e11-8104-fc020edbe1e2	0.645404	TCGA-LUSC	TCGA-LUSC	TCGA-LUSC
2337ed44-c455-4df7-91a3-b30da0e54da4	-0.839732	TCGA-PCPG	TCGA-PCPG	TCGA-PCPG
723cad09-aa2d-4492-b19d-661b310e1c58	-0.611771	TCGA-LGG	TCGA-LGG	TCGA-LGG
0697436f-e487-45db-b0bc-ad9246f70196	-0.199951	TCGA-KICH	TCGA-KICH	TCGA-KICH
eb7ef915-3b28-4ffb-b996-d7c89a6210ac	-0.766246	TCGA-PCPG	TCGA-PCPG	TCGA-PCPG
ab8d7f84-dd71-42c7-9471-4db967a9c89c	0.0734943	TCGA-LUAD	TCGA-LUAD	TCGA-LUAD
0d3c11b5-856e-4d41-b94a-b2e32f9c5792	0.342134	TCGA-LUSC	TCGA-LUSC	TCGA-LUSC
18334157-aa38-4859-a786-99a920a1fbe3	0.326787	TCGA-HNSC	TCGA-HNSC	TCGA-HNSC
2bc1522c-b8c7-4f62-9338-d4b56a7ba6c6	0.647949	TCGA-HNSC	TCGA-HNSC	TCGA-HNSC
23656226-2d99-4548-959f-5c2eed803e33	-0.455222	TCGA-KICH	TCGA-KICH	TCGA-KICH
cd9e70e4-8622-4a07-8646-63f8275c1737	0.365103	TCGA-LUAD	TCGA-LUAD	TCGA-LUAD
e303b8c4-6428-4134-bb9d-a95dc1d8e35e	-0.442846	TCGA-HNSC	TCGA-HNSC	TCGA-HNSC
a0b136fb-3a0a-4411-8907-4ca775c7d04e	-0.77315	TCGA-HNSC	TCGA-HNSC	TCGA-HNSC
97bf8065-3e7d-4702-a426-24908f4d66a4	-0.840696	TCGA-LGG	TCGA-LGG	TCGA-LGG
e5cb0c86-8fe2-4cfc-b32b-e8ec3839ffc4	0.812138	TCGA-LUAD	TCGA-LUAD	TCGA-LUAD
474b86d9-d897-467d-85d4-51dfa26ea107	0.649206	TCGA-LUAD	TCGA-LUAD	TCGA-LUAD
d890cbf7-41d8-4992-99c2-24c60c77b156	-0.797038	TCGA-ACC	TCGA-ACC	TCGA-ACC
3559f697-8fec-4f36-962c-632272fe9c9c	0.849374	TCGA-PAAD	TCGA-PAAD	TCGA-PAAD
6d02e00c-56a5-4433-9930-f036e2aa39aa	-0.817435	TCGA-LGG	TCGA-LGG	TCGA-LGG
0824b246-9fa2-4a8b-ad4c-1ffc7731bf7d	0.329223	TCGA-ACC	TCGA-ACC	TCGA-ACC
0ca3d25a-22e9-4e40-834b-65f402535005	0.957277	TCGA-HNSC	TCGA-HNSC	TCGA-HNSC
10887e42-444d-49fc-aee5-dd0e9fc4ea54	-0.731251	TCGA-LGG	TCGA-LGG	TCGA-LGG
9b132e4f-7e35-4cc5-8711-43ad62b906d0	-0.795414	TCGA-LUAD	TCGA-LUAD	TCGA-LUAD
85ae3b0f-3a54-4a23-be25-9a4deebbc011	0.805705	TCGA-HNSC	TCGA-HNSC	TCGA-HNSC
00b18ad6-ff70-41fe-8f4d-0763ac8f28b9	-0.911697	TCGA-LGG	TCGA-LGG	TCGA-LGG
399c936e-ba68-4040-98d4-917a87dad603	-0.460968	TCGA-LUSC	TCGA-LUSC	TCGA-LUSC
b40d0849-f4ef-4a14-9732-9beb708cb46b	0.357471	TCGA-LUAD	TCGA-LUAD	TCGA-LUAD
2f39441b-e69f-488c-b5d0-cbd88447ad60	0.590127	TCGA-LUSC	TCGA-LUSC	TCGA-LUSC
2cc8743a-e759-4250-82be-893376933930	-0.599803	TCGA-LUSC	TCGA-LUSC	TCGA-LUSC
18f18672-2a23-4e26-987b-38c454ff46c7	-0.214824	TCGA-LUSC	TCGA-LUSC	TCGA-LUSC
339490ef-6cf5-4d05-81b1-5e339e95f678	0.689965	TCGA-UVM	TCGA-UVM	TCGA-UVM
d566fa32-382b-499c-820a-c2bbb22501fb	0.82888	TCGA-LUSC	TCGA-LUSC	TCGA-LUSC
85f77526-791e-47cd-904d-d1dbb49eaeab	-0.84706	TCGA-LGG	TCGA-LGG	TCGA-LGG
dbece124-c042-4adc-8136-90e7940ee6ad	-0.510063	TCGA-LUSC	TCGA-LUSC	TCGA-LUSC
dd7b23a7-b41b-4670-9fc8-78895fb00cff	0.686574	TCGA-LGG	TCGA-LGG	TCGA-LGG
b89eaf49-b80b-4730-b928-3fbc4385b64c	0.114021	TCGA-LUSC	TCGA-LUSC	TCGA-LUSC
ce2bfd9e-6382-47bb-9fd1-b77afe57e948	0.497537	TCGA-PAAD	TCGA-PAAD	TCGA-PAAD
df37eed0-ea63-485d-a831-28d3061852bd	0.943393	TCGA-HNSC	TCGA-HNSC	TCGA-HNSC
78a24c56-576c-4245-bb42-6603b3d19897	0.678237	TCGA-LUAD	TCGA-LUAD	TCGA-LUAD
e487c72f-2cb4-4a88-bd69-cd006d5b4c1a	0.742102	TCGA-LUSC	TCGA-LUSC	TCGA-LUSC
bd4e9a9f-17f3-4d33-92fc-fcc45dd0e7b4	0.722257	TCGA-LUAD	TCGA-LUAD	TCGA-LUAD
c08e6d8f-329c-49d5-afc0-ff52e978b915	-0.520319	TCGA-TGCT	TCGA-TGCT	TCGA-TGCT
3d58ded1-b7cf-420c-ba59-5b424683f0df	-0.68406	TCGA-LGG	TCGA-LGG	TCGA-LGG
195a5afb-b79f-44d2-9d12-884487630c2b	0.282812	TCGA-LUAD	TCGA-LUAD	TCGA-LUAD
a7809d38-985d-4d0e-9bec-3fdb6536be45	-0.670884	TCGA-PCPG	TCGA-PCPG	TCGA-PCPG
06b70dee-14d2-45c7-b6f0-4d1d29c575ea	-0.826906	TCGA-LUSC	TCGA-LUSC	TCGA-LUSC
2c636fb4-c341-4c55-b920-27bc2d40c815	0.60224	TCGA-PAAD	TCGA-PAAD	TCGA-PAAD
50b2c647-aecd-4c81-af22-0d8116593552	0.807721	TCGA-LUAD	TCGA-LUAD	TCGA-LUAD
80aa8e99-41d5-422f-a1bb-69599aa8236f	-0.210053	TCGA-LUSC	TCGA-LUSC	TCGA-LUSC
a18d3ba3-e2f4-4144-9c25-2019cad193f4	-0.785334	TCGA-UVM	TCGA-UVM	TCGA-UVM
e8060c45-451d-4779-9584-f284db47e63e	0.580379	TCGA-LUAD	TCGA-LUAD	TCGA-LUAD
691d5202-90cc-4e08-83a3-0620a89d3a4b	-0.818081	TCGA-LGG	TCGA-LGG	TCGA-LGG
8f6c64c9-7799-436d-bff0-b166e56532a8	-0.163244	TCGA-HNSC	TCGA-HNSC	TCGA-HNSC
d00d93d5-8d6b-4e5b-816c-f3d726d65d3d	0.284153	TCGA-LUSC	TCGA-LUSC	TCGA-LUSC
3a0e73ce-ba5b-4f6c-ba56-7dcc28d7c1e1	-0.570254	TCGA-PCPG	TCGA-PCPG	TCGA-PCPG
730bf0e5-50a3-4bdd-90ef-bc6d932979ce	-0.0341964	TCGA-TGCT	TCGA-TGCT	TCGA-TGCT
a2202233-4a83-4163-9532-b6edb9941453	-0.831405	TCGA-LGG	TCGA-LGG	TCGA-LGG
72c49014-f949-4d02-ae71-26a243e0b102	-0.150328	TCGA-LUSC	TCGA-LUSC	TCGA-LUSC
6845099a-b2c9-48d8-b856-9903d39bb92e	0.110925	TCGA-LUAD	TCGA-LUAD	TCGA-LUAD
32128246-1258-43d1-b1e5-30ae63822c32	0.621802	TCGA-HNSC	TCGA-HNSC	TCGA-HNSC
7093024b-cf56-4783-b973-b72573ed7f2b	0.61069	TCGA-LUAD	TCGA-LUAD	TCGA-LUAD
e21d8018-8fe9-4c92-8b36-28d7d3f7df2b	0.638272	TCGA-UVM	TCGA-UVM	TCGA-UVM
16b38977-aea1-4c75-89ec-4fb551f652dd	-0.192951	TCGA-PAAD	TCGA-PAAD	TCGA-PAAD
ee8c1919-17a9-4df1-8aa5-79546621b23c	-0.401633	TCGA-KICH	TCGA-KICH	TCGA-KICH
59398d50-45cf-4812-a24e-0c00c0199971	0.0295794	TCGA-HNSC	TCGA-HNSC	TCGA-HNSC
04d56bed-98fb-45eb-8c90-95e69264dfe2	-0.915361	TCGA-LGG	TCGA-LGG	TCGA-LGG
87410c09-5b61-4f61-85a5-93c288aeca03	0.374741	TCGA-LUSC	TCGA-LUSC	TCGA-LUSC
ca191cb3-1a0b-4192-860f-2fde7f9b2105	-0.440028	TCGA-LUSC	TCGA-LUSC	TCGA-LUSC
055e9a43-3c00-4110-a303-e4407676bec0	0.601961	TCGA-LUAD	TCGA-LUAD	TCGA-LUAD
a88d6f62-88da-40c4-bc16-7fe58f038b8c	-0.365714	TCGA-HNSC	TCGA-HNSC	TCGA-HNSC
896e37fa-3a6a-481b-b790-5ee62bbdc9fa	0.77258	TCGA-HNSC	TCGA-HNSC	TCGA-HNSC
e9d6e631-a4d9-4855-a8b3-b11e3be63cfc	0.413653	TCGA-TGCT	TCGA-TGCT	TCGA-TGCT
fd9ee494-65fe-4de4-adff-7952a059b17f	0.610762	TCGA-LUSC	TCGA-LUSC	TCGA-LUSC
d6e274a0-6425-437b-bc07-1225be7808d5	0.74957	TCGA-LUAD	TCGA-LUAD	TCGA-LUAD
ab24cdc3-74a1-443f-831f-b7fb3821de6a	-0.0865494	TCGA-LGG	TCGA-LGG	TCGA-LGG
ef03654a-dcf1-41ff-a67e-4f3fbf9ba807	0.763683	TCGA-LUAD	TCGA-LUAD	TCGA-LUAD
183dd089-e932-4be2-b252-0e8572e7da4e	-0.897479	TCGA-LGG	TCGA-LGG	TCGA-LGG
c0bb1051-09b2-46f3-a22b-fe313b1a6a4e	0.226339	TCGA-LUSC	TCGA-LUSC	TCGA-LUSC
dea2269f-7e15-4ea1-88a4-2314a819c731	0.311655	TCGA-LUSC	TCGA-LUSC	TCGA-LUSC
62088274-a45b-4616-b086-b0ddd64895f0	-0.677356	TCGA-LGG	TCGA-LGG	TCGA-LGG
c060bdab-dce7-46b9-801c-48dfab4fad92	0.111853	TCGA-HNSC	TCGA-HNSC	TCGA-HNSC
78e67b26-c473-449f-95e7-c4d11f066d5b	0.880792	TCGA-HNSC	TCGA-HNSC	TCGA-HNSC
f462cfef-f60a-4d3e-b92d-b8d8f50b6bb3	0.879615	TCGA-LUAD	TCGA-LUAD	TCGA-LUAD
3edf933a-be1a-46e8-bfb0-acdff30e64a0	-0.0100912	TCGA-LUSC	TCGA-LUSC	TCGA-LUSC
595fc3ad-f603-421b-b130-52f1f617050b	-0.274235	TCGA-LUAD	TCGA-LUAD	TCGA-LUAD
2a7b4613-f908-4e78-98ed-857dcd7ed774	0.850689	TCGA-HNSC	TCGA-HNSC	TCGA-HNSC
2855bf40-e5e1-4519-b47a-327bfc275279	0.468905	TCGA-HNSC	TCGA-HNSC	TCGA-HNSC
5c48e21f-1fe9-4007-9b0c-7ca766586fff	0.819638	TCGA-HNSC	TCGA-HNSC	TCGA-HNSC
22a82b1a-c799-40d9-8ff4-09b093947263	0.671084	TCGA-TGCT	TCGA-TGCT	TCGA-TGCT
0cf24a4b-66af-454b-9e74-715cff8b73d4	0.337522	TCGA-TGCT	TCGA-TGCT	TCGA-TGCT
cb99fb14-641c-4fb3-bf1d-17efb8cd982a	0.747033	TCGA-HNSC	TCGA-HNSC	TCGA-HNSC
54a0e4d7-c274-4569-9c25-45bbe26d7f21,1	0.711388	TCGA-LUAD	TCGA-LUAD	TCGA-LUAD
2d2a3e24-8e1c-4409-a803-fe8d475f9248	0.654935	TCGA-LUSC	TCGA-LUSC	TCGA-LUSC
ea31c705-4cf8-48f5-8d13-e43563213c91	-0.886049	TCGA-LGG	TCGA-LGG	TCGA-LGG
5a2f8140-8f90-4e94-b703-5fa5aa96be7b	0.668087	TCGA-LUAD	TCGA-LUAD	TCGA-LUAD
784ecaa5-7fb8-402a-8240-396aad96be83	-0.889187	TCGA-LGG	TCGA-LGG	TCGA-LGG
8994c8c4-9ea0-46cb-b4a5-0055d7da5bfa	0.424373	TCGA-LUAD	TCGA-LUAD	TCGA-LUAD
904371b0-1e2c-4cd7-a69d-29ae8c5fec8b	-0.817779	TCGA-LGG	TCGA-LGG	TCGA-LGG
4036c6fc-c82e-47bb-a384-6f299dc30b52	0.842397	TCGA-LUAD	TCGA-LUAD	TCGA-LUAD
a66a3847-7570-4486-8845-86b6125104a2	-0.823243	TCGA-LGG	TCGA-LGG	TCGA-LGG
005669e5-1a31-45fb-ae97-9d450e74e7cb	0.378563	TCGA-LUSC	TCGA-LUSC	TCGA-LUSC
05534064-8b43-4c82-95da-70fd83bd6560	-0.258151	TCGA-LUAD	TCGA-LUAD	TCGA-LUAD
39260192-e115-4806-a28d-adc520d77935	-0.789076	TCGA-PCPG	TCGA-PCPG	TCGA-PCPG
f79420ca-b0ae-417c-95f7-d28c35760202	-0.708688	TCGA-LGG	TCGA-LGG	TCGA-LGG
5c4f7b1b-1722-4e96-b70c-166f64b8b75e	-0.282883	TCGA-TGCT	TCGA-TGCT	TCGA-TGCT
a40bb4bc-9ee6-4a8b-8a33-3a4ed78f69a7	0.643526	TCGA-HNSC	TCGA-HNSC	TCGA-HNSC
42156c6a-416e-4832-9c95-cee6084b0910	-0.788524	TCGA-LGG	TCGA-LGG	TCGA-LGG
5469c0e8-0c58-4870-b897-8fa0704599a7	-0.768209	TCGA-LGG	TCGA-LGG	TCGA-LGG
4e7b2af4-b158-41a7-be22-bea227a759e6	0.653816	TCGA-LUAD	TCGA-LUAD	TCGA-LUAD
18058bfb-a008-410f-8e04-7c2b45a856b7	0.54767	TCGA-LUSC	TCGA-LUSC	TCGA-LUSC
232073a1-2bf3-4539-a396-bde7836f9aeb	-0.549567	TCGA-PAAD	TCGA-PAAD	TCGA-PAAD
bcc17e9a-6fe3-44ff-963c-d2d850a431f1	-0.209844	TCGA-LGG	TCGA-LGG	TCGA-LGG
0858c8b7-e2eb-4461-b65e-9d476029ad8d	0.47869	TCGA-HNSC	TCGA-HNSC	TCGA-HNSC
888a7158-2319-4563-849b-573705c72ab7	-0.795087	TCGA-ACC	TCGA-ACC	TCGA-ACC
d484c95f-5128-4239-a6e5-1496de39ba4b	0.607763	TCGA-LUSC	TCGA-LUSC	TCGA-LUSC
5a2d3bfa-4bdd-417d-9796-e3699760114c	0.437774	TCGA-LGG	TCGA-LGG	TCGA-LGG
2c7f1035-5c8c-4c49-8b9b-2f1233896530,1	-0.724852	TCGA-HNSC	TCGA-HNSC	TCGA-HNSC
2a85e0e7-7829-4637-b2c9-3beb3aeb571e	0.862067	TCGA-TGCT	TCGA-TGCT	TCGA-TGCT
732df38e-d32c-4d63-ac97-ad655e2e5732	-0.949423	TCGA-LGG	TCGA-LGG	TCGA-LGG
5f4934be-eee3-40e1-8838-38103badc898	0.194521	TCGA-LUAD	TCGA-LUAD	TCGA-LUAD
3c112114-6a8b-4aea-9349-6dffbaad078d	0.63867	TCGA-LUSC	TCGA-LUSC	TCGA-LUSC
5822a2fd-708c-4180-abed-a8053edc0429	-0.427293	TCGA-PCPG	TCGA-PCPG	TCGA-PCPG
5ed786f3-1d15-4079-bb8f-2f34ef305644	0.604492	TCGA-HNSC	TCGA-HNSC	TCGA-HNSC
9759bf3a-74ff-433f-99bb-f9406f222ed2	0.927334	TCGA-LUAD	TCGA-LUAD	TCGA-LUAD
186ca7d6-8354-43a2-b8a5-9ac79627331f	0.514775	TCGA-LUSC	TCGA-LUSC	TCGA-LUSC
8a16ddb3-4861-4128-bed9-0b1f94fe8cf7	0.702921	TCGA-LUAD	TCGA-LUAD	TCGA-LUAD
467d5c94-1e67-4454-9e9c-9dffaa643032	0.927054	TCGA-HNSC	TCGA-HNSC	TCGA-HNSC
8cba230b-46db-4d35-8123-3879eba32402	-0.690412	TCGA-LGG	TCGA-LGG	TCGA-LGG
9e3e8014-04d4-40d8-b2df-53c770e01df2	0.725273	TCGA-HNSC	TCGA-HNSC	TCGA-HNSC
9cd3b3c6-2268-4e43-964b-b7a4daf6fc6f	-0.924038	TCGA-LGG	TCGA-LGG	TCGA-LGG
ec10dc91-2743-4e0c-af77-2f0105bf6a9e	0.587953	TCGA-LUSC	TCGA-LUSC	TCGA-LUSC
ce15f31f-2bad-4485-96fa-495bfa262e66	0.710266	TCGA-LUAD	TCGA-LUAD	TCGA-LUAD
185923c0-e642-41c4-a22e-0dae102b0a40	0.520406	TCGA-LUSC	TCGA-LUSC	TCGA-LUSC
a8c3e333-865d-4060-8ce4-453aa6f9f0e8	-0.410925	TCGA-PAAD	TCGA-PAAD	TCGA-PAAD
6acc035f-e85e-4ede-b630-c225996cea2d	-0.353332	TCGA-PCPG	TCGA-PCPG	TCGA-PCPG
272589d0-8994-44e4-b434-b03cd036fb32	-0.59362	TCGA-PCPG	TCGA-PCPG	TCGA-PCPG
df941bc1-6356-4f2e-a3f5-ae190266b441	0.106813	TCGA-UVM	TCGA-UVM	TCGA-UVM
b4be9e07-e65c-4ef7-9c52-90141f9964fe	-0.552277	TCGA-PCPG	TCGA-PCPG	TCGA-PCPG
9eb1997f-14f5-4230-ae4f-1ef1943e1723	-0.300103	TCGA-HNSC	TCGA-HNSC	TCGA-HNSC
8994c8c4-9ea0-46cb-b4a5-0055d7da5bfa,1	-0.433979	TCGA-LUAD	TCGA-LUAD	TCGA-LUAD
8bb3ed57-6e48-4c90-bcf2-baf9a843398f	-0.131516	TCGA-LUSC	TCGA-LUSC	TCGA-LUSC
731f6967-5a01-40b7-9f88-64d980214bb2	0.810859	TCGA-HNSC	TCGA-HNSC	TCGA-HNSC
de7f06aa-9638-4389-ac8e-711adfa0f2a5	-0.458449	TCGA-ACC	TCGA-ACC	TCGA-ACC
2f0710f4-827b-45b2-9b7e-c27385b481a7	0.683006	TCGA-LUAD	TCGA-LUAD	TCGA-LUAD
ba10f90b-66e1-44cd-b6c0-08c448a9d688	0.867326	TCGA-LUSC	TCGA-LUSC	TCGA-LUSC
02dcc11f-4f0e-4c9e-8d96-d22d47beef5d	0.897216	TCGA-HNSC	TCGA-HNSC	TCGA-HNSC
1f1df7ea-00b9-4432-86de-da773d1451e5	0.704376	TCGA-LUAD	TCGA-LUAD	TCGA-LUAD
ee3061ec-273c-4bef-a325-35e9c469bf01	0.640825	TCGA-HNSC	TCGA-HNSC	TCGA-HNSC
fe5c5c11-ef39-4907-9a70-67f37bb62fd7	-0.905999	TCGA-LGG	TCGA-LGG	TCGA-LGG
1c095c4a-df97-402e-902c-fc83bcf8ef88	-0.719349	TCGA-LGG	TCGA-LGG	TCGA-LGG
3602e21d-0c65-43a9-ab8d-95bbf20ceba7	-0.494981	TCGA-LUSC	TCGA-LUSC	TCGA-LUSC
9ed4368b-ac80-419e-b6ad-1c70d56ef4e7	-0.74766	TCGA-TGCT	TCGA-TGCT	TCGA-TGCT
9ee64a87-7224-461c-94da-29710d73164f	0.671049	TCGA-LUSC	TCGA-LUSC	TCGA-LUSC
a816e355-be6f-4d16-b051-b6d86ed8cded	0.618509	TCGA-LUAD	TCGA-LUAD	TCGA-LUAD
b37abdc8-b9e3-4f1a-b16d-2e59442db335	-0.827215	TCGA-LGG	TCGA-LGG	TCGA-LGG
34103b46-3d61-44a4-8b52-dcd29b5185a1	-0.402105	TCGA-TGCT	TCGA-TGCT	TCGA-TGCT
345d975c-e666-4614-81eb-5ccbb5bd2cf7	-0.930648	TCGA-LGG	TCGA-LGG	TCGA-LGG
9413432e-24fe-428a-b464-1a5bcdbf5f74	0.742453	TCGA-HNSC	TCGA-HNSC	TCGA-HNSC
fe3eeeb6-0db4-46d7-a020-55604d474c12	-0.33801	TCGA-LUAD	TCGA-LUAD	TCGA-LUAD
ebfb8c1b-471f-4acb-a1fe-287e02cadba7	0.289278	TCGA-HNSC	TCGA-HNSC	TCGA-HNSC
5aa57fff-4515-4076-8798-55015bb4f156	-0.620607	TCGA-PAAD	TCGA-PAAD	TCGA-PAAD
7b236171-2e7a-4018-b297-560ea8279ec0	0.180371	TCGA-LUSC	TCGA-LUSC	TCGA-LUSC
bc66f21c-7ae6-4312-b6c1-ea3e19f90485	-0.937976	TCGA-LGG	TCGA-LGG	TCGA-LGG
eb611a76-eecf-452c-bfbe-ab49b362f49c	-0.0530136	TCGA-HNSC	TCGA-HNSC	TCGA-HNSC
06fe7f3e-4edd-4150-981c-93787ea19b39	-0.622194	TCGA-LUAD	TCGA-LUAD	TCGA-LUAD
8850ef47-bd16-459b-8aa6-d37f81d9b202	-0.653852	TCGA-PCPG	TCGA-PCPG	TCGA-PCPG
adbaba9c-5efc-4130-82f6-8055eab13795	-0.732741	TCGA-LUAD	TCGA-LUAD	TCGA-LUAD
c0b5e10f-e3cc-443d-aca4-ea2928463001	-0.499025	TCGA-PCPG	TCGA-PCPG	TCGA-PCPG
ce8612ab-3149-4a6a-b424-29c0c21c9b8b	0.437172	TCGA-LUSC	TCGA-LUSC	TCGA-LUSC
fe49127a-8402-4479-afff-801c6452de25	-0.336936	TCGA-LUSC	TCGA-LUSC	TCGA-LUSC
cc316faf-dcb1-4dea-b8b0-a17d000ff40f	-0.644584	TCGA-KICH	TCGA-KICH	TCGA-KICH
b74519ff-b338-45e9-9307-008223726dac	0.445777	TCGA-HNSC	TCGA-HNSC	TCGA-HNSC
a5748656-5330-417a-8938-01f69ddb3576	-0.0237959	TCGA-PAAD	TCGA-PAAD	TCGA-PAAD
23c335f6-5749-4443-8ae8-61cccbb137cb	-0.917307	TCGA-LGG	TCGA-LGG	TCGA-LGG
9ea1db00-cae9-492c-b63a-bff816c046ed	0.443245	TCGA-TGCT	TCGA-TGCT	TCGA-TGCT
9ae5101b-6031-4ab1-bfca-198c41af3184	0.901178	TCGA-HNSC	TCGA-HNSC	TCGA-HNSC
e7d30bc2-42e8-49c5-a5b3-9f58411b007a	0.737527	TCGA-LUAD	TCGA-LUAD	TCGA-LUAD
5a03e2b6-4c8b-479a-9036-9859af031da4	0.9094	TCGA-HNSC	TCGA-HNSC	TCGA-HNSC
e37f479f-ca05-45e4-ac6d-a974bed6e7f8	0.660093	TCGA-HNSC	TCGA-HNSC	TCGA-HNSC
df7c9193-0bd2-4fd9-8ae1-1f9d341e92c5	-0.401784	TCGA-LUSC	TCGA-LUSC	TCGA-LUSC
dd63d0fd-e24b-40a5-88c5-7d3d4106631e	0.617738	TCGA-LUAD	TCGA-LUAD	TCGA-LUAD
c1f50a22-38df-41cc-a1f4-f7985504a7ac	0.849427	TCGA-HNSC	TCGA-HNSC	TCGA-HNSC
dc04b82c-e1e8-4917-ba19-c2fea4a1b69a	0.185565	TCGA-KICH	TCGA-KICH	TCGA-KICH
4efebe0b-ea06-4189-be34-5c191f69d1f6	0.731759	TCGA-TGCT	TCGA-TGCT	TCGA-TGCT
083c0b78-88c2-4ec1-8a81-a0792b16e2cc	-0.904193	TCGA-LGG	TCGA-LGG	TCGA-LGG
fcf0dc48-b889-4593-a15b-aa715aae7bf5	0.338947	TCGA-HNSC	TCGA-HNSC	TCGA-HNSC
8e41153b-9faf-45c3-8397-8a428ef5c0d5	0.551787	TCGA-LUAD	TCGA-LUAD	TCGA-LUAD
d13ac936-87a9-4164-bdab-02ccf3908cfe	-0.781635	TCGA-LGG	TCGA-LGG	TCGA-LGG
545c9f09-df14-4302-b131-519d141438d1	-0.264391	TCGA-HNSC	TCGA-HNSC	TCGA-HNSC
a80b0fab-6189-497f-997f-77234b69179c	-0.762925	TCGA-LGG	TCGA-LGG	TCGA-LGG
77396ae6-3838-47bf-aaae-f9a0f401ec7f	-0.418297	TCGA-LGG	TCGA-LGG	TCGA-LGG
532c1852-76dd-489f-9380-36766d6e3c34	0.0394728	TCGA-LUAD	TCGA-LUAD	TCGA-LUAD
23062172-7361-4e61-8ee6-b0a613d72a24	0.380789	TCGA-HNSC	TCGA-HNSC	TCGA-HNSC
b9fc1fcf-17dc-496c-a072-7664382bc9bb	0.301397	TCGA-LUSC	TCGA-LUSC	TCGA-LUSC
648fecca-4946-4880-8359-6801cbb4fc0d	-0.101744	TCGA-KICH	TCGA-KICH	TCGA-KICH
bef26f5e-a17e-49b7-8eb4-2bc079983764	0.753462	TCGA-LUSC	TCGA-LUSC	TCGA-LUSC
d4f66f06-9289-45c1-b9eb-aaef991a4bb6	0.43327	TCGA-PAAD	TCGA-PAAD	TCGA-PAAD
159b96ab-2eb9-4604-be8c-e38f6aae103f	0.0196018	TCGA-LUSC	TCGA-LUSC	TCGA-LUSC
b2b57e93-2722-4546-9a0b-20155b86edef	-0.806968	TCGA-LGG	TCGA-LGG	TCGA-LGG
81a0b2ff-a3d3-41bb-9ce6-765e6ae894af	0.267018	TCGA-LUAD	TCGA-LUAD	TCGA-LUAD
1ab7ad70-0f80-41d8-8efa-3baebc8223cc	0.387489	TCGA-LUAD	TCGA-LUAD	TCGA-LUAD
df992f6c-27a8-440b-a0ec-bbc40b931d36	-0.658713	TCGA-PCPG	TCGA-PCPG	TCGA-PCPG
7b89166e-c5b8-481b-aa70-495141499b91	0.469323	TCGA-LUAD	TCGA-LUAD	TCGA-LUAD
ff8dac97-42ff-4f48-81c4-50315ad8de58	-0.477489	TCGA-PAAD	TCGA-PAAD	TCGA-PAAD
4ef872e1-82c9-4939-9248-41ed9d3085b2	-0.123929	TCGA-LUAD	TCGA-LUAD	TCGA-LUAD
aad9a83a-ab62-47b0-990c-527ccdb58d63	-0.0372805	TCGA-HNSC	TCGA-HNSC	TCGA-HNSC
a96fabfa-e830-476a-b2a1-899689570bd9	-0.890326	TCGA-LGG	TCGA-LGG	TCGA-LGG
b4f4c9b5-bc50-4f35-a7da-fd011c3b2c02	-0.835555	TCGA-LGG	TCGA-LGG	TCGA-LGG
220be009-8f1e-4a77-ab04-3220b5f87ea6	0.666409	TCGA-LUSC	TCGA-LUSC	TCGA-LUSC
31c23e65-1f18-4f59-8a54-31febedef8a2	0.274472	TCGA-PAAD	TCGA-PAAD	TCGA-PAAD
4bfbce2b-9d0b-4e8a-950f-fd8e0ba3e05a	0.903895	TCGA-HNSC	TCGA-HNSC	TCGA-HNSC
8e44fb97-c649-4056-80ac-257cef61d226	-0.753696	TCGA-LGG	TCGA-LGG	TCGA-LGG
f8acc36b-1e7f-44b8-83b7-f894ad201833	0.527449	TCGA-HNSC	TCGA-HNSC	TCGA-HNSC
8869000d-09d7-465a-ac32-54d1935c43e7	0.531798	TCGA-LUAD	TCGA-LUAD	TCGA-LUAD
84c3ba70-afa7-4b69-be69-7ec8d6022c56	0.247205	TCGA-LUAD	TCGA-LUAD	TCGA-LUAD
c5a16472-ac62-422b-a799-26d17aeaa38e	0.51143	TCGA-TGCT	TCGA-TGCT	TCGA-TGCT
451bad4f-6d72-4526-9978-38e090fc479f	-0.707181	TCGA-LGG	TCGA-LGG	TCGA-LGG
a5f2576a-d628-47de-a5df-76a4f3105dcc	0.705059	TCGA-LUAD	TCGA-LUAD	TCGA-LUAD
6e419c1d-1aea-438e-98a4-8bf048bb9a1c	-0.686679	TCGA-PCPG	TCGA-PCPG	TCGA-PCPG
585e6487-b0a3-4828-8a06-46bee01dff74	0.41274	TCGA-LUSC	TCGA-LUSC	TCGA-LUSC
0fe909ea-d52c-4b71-816f-57f62d4a5744	-0.36118	TCGA-LUAD	TCGA-LUAD	TCGA-LUAD
ae90972d-5bc2-4b53-b5ff-1b8c31f39342	-0.407246	TCGA-HNSC	TCGA-HNSC	TCGA-HNSC
84fd72d1-f79d-493b-a341-826acd4aa942	0.817661	TCGA-HNSC	TCGA-HNSC	TCGA-HNSC
f97a9afe-e54a-4ef0-b458-0c77f938552e	-0.912065	TCGA-LGG	TCGA-LGG	TCGA-LGG
69584d55-18f7-4786-b3cc-cd528500be44	-0.471175	TCGA-LUAD	TCGA-LUAD	TCGA-LUAD
e60a8f8a-0fe6-40e5-9f30-bcff48ac73f4	0.0466737	TCGA-LUAD	TCGA-LUAD	TCGA-LUAD
6ee6ca0a-8702-480d-b2d1-9224e7dd9211	-0.424216	TCGA-LUSC	TCGA-LUSC	TCGA-LUSC
43cc3c60-f0a6-4b44-bd7b-8ec4da71991f	0.476487	TCGA-TGCT	TCGA-TGCT	TCGA-TGCT
e16ca88f-488b-40f0-9169-e5a62482a2ff,1	-0.185551	TCGA-LUAD	TCGA-LUAD	TCGA-LUAD
a63ca97d-ef31-4118-9547-a6730967290f	0.0788009	TCGA-HNSC	TCGA-HNSC	TCGA-HNSC
2915b26b-8c18-48e4-9715-a7e207f0a0e6	0.653711	TCGA-HNSC	TCGA-HNSC	TCGA-HNSC
f33aa93f-b32d-4c4f-9a71-1e5ab69c6899	-0.120902	TCGA-HNSC	TCGA-HNSC	TCGA-HNSC
afedf3fb-fc77-45a7-bdcd-2c78706a0f8a,1	0.81568	TCGA-LUSC	TCGA-LUSC	TCGA-LUSC
ed6ac43c-d921-4342-aeec-9ff8d8a31919	0.902773	TCGA-HNSC	TCGA-HNSC	TCGA-HNSC
8e2aca86-7cba-4631-9f25-4d14219dbc6d	0.516795	TCGA-LUAD	TCGA-LUAD	TCGA-LUAD
a5be4e42-cb6c-4e67-8547-45dbd058bb95	-0.787665	TCGA-ACC	TCGA-ACC	TCGA-ACC
9aa02d46-294b-4e99-b9ee-56edcbfb5275	-0.690965	TCGA-KICH	TCGA-KICH	TCGA-KICH
fbe32b94-b3ba-4a56-aeba-4cffe8de2da4	-0.735861	TCGA-LGG	TCGA-LGG	TCGA-LGG
5a3ef1cb-c98e-473a-b097-20307b04bc1b	-0.932594	TCGA-LGG	TCGA-LGG	TCGA-LGG
bfaa4b3f-3e38-478e-99b3-013f2cda80f5	0.637232	TCGA-HNSC	TCGA-HNSC	TCGA-HNSC
a4e90f64-d11a-4278-a79e-d64c936e8e86	0.530428	TCGA-HNSC	TCGA-HNSC	TCGA-HNSC
bff37de3-dc68-4e69-bdfc-8b524dd7774f	-0.929894	TCGA-LGG	TCGA-LGG	TCGA-LGG
9a76bd98-1d2b-4d0f-9772-883520ff6210	0.938011	TCGA-HNSC	TCGA-HNSC	TCGA-HNSC
b8ac8500-abcd-40c4-9c24-7af557fd260a	-0.635977	TCGA-HNSC	TCGA-HNSC	TCGA-HNSC
f063ddbb-1668-40df-9ec2-b0a23ca2c389,1	0.583254	TCGA-LUAD	TCGA-LUAD	TCGA-LUAD
505e9812-d13e-42d3-aee2-55a85d6f4551	-0.933698	TCGA-LGG	TCGA-LGG	TCGA-LGG
4e1606e5-f4c1-41a2-9f2c-ad0d02650070	0.350765	TCGA-LGG	TCGA-LGG	TCGA-LGG
1a02b991-39f7-4c52-9f6e-bf0f7c7bde8d	-0.459479	TCGA-LUSC	TCGA-LUSC	TCGA-LUSC
4f87e061-e773-48f2-84ba-32401396500e	0.0987518	TCGA-PAAD	TCGA-PAAD	TCGA-PAAD
1ee543d5-b8c0-4f79-8373-6bb6319f2ee2	0.910662	TCGA-LUSC	TCGA-LUSC	TCGA-LUSC
531d1248-76ae-46a1-8f65-cdecf9bcb0d8	0.405064	TCGA-LUSC	TCGA-LUSC	TCGA-LUSC
630c683d-d1a2-4bec-aa20-38ef59227d97	0.766786	TCGA-TGCT	TCGA-TGCT	TCGA-TGCT
9ec86c06-e7a9-4ea6-b36d-6f832909054b	-0.514863	TCGA-ACC	TCGA-ACC	TCGA-ACC
c512ba69-7b90-4334-92eb-48ab91aa05f2	-0.00189858	TCGA-HNSC	TCGA-HNSC	TCGA-HNSC
875333ab-9048-462d-aaa2-693ad127e3cc	0.828705	TCGA-LUAD	TCGA-LUAD	TCGA-LUAD
58650d08-7685-41de-9ae0-21665f8f449f	-0.760393	TCGA-LGG	TCGA-LGG	TCGA-LGG
46332d2c-aee8-4a8a-b781-55702082f097	0.00953242	TCGA-TGCT	TCGA-TGCT	TCGA-TGCT
c4ca7861-2fcc-4ed7-a240-bea9c43d5fb1	0.845149	TCGA-LUSC	TCGA-LUSC	TCGA-LUSC
14313474-376f-4606-9ed9-25ed2acff411	0.722873	TCGA-LUSC	TCGA-LUSC	TCGA-LUSC
81622da8-9f36-4ea3-b223-d831d8c10f87	-0.789085	TCGA-LGG	TCGA-LGG	TCGA-LGG
8ed15b85-5bb3-4317-a93d-67ee376a8244	0.752446	TCGA-TGCT	TCGA-TGCT	TCGA-TGCT
15f12d2c-b834-4bfc-b526-f03bf85bfe96	0.340934	TCGA-LUAD	TCGA-LUAD	TCGA-LUAD
c35f36b1-ba3d-4eea-bf5a-c95480202176	-0.552132	TCGA-LGG	TCGA-LGG	TCGA-LGG
bab43415-d413-40be-a4c0-2c40a52afe6a,1	-0.034932	TCGA-LUAD	TCGA-LUAD	TCGA-LUAD
26b3a62a-132e-401f-bb7f-e9cb9eff71c4	-0.675993	TCGA-LUSC	TCGA-LUSC	TCGA-LUSC
66ed89f6-8ba2-49d0-af0f-4b6ebf2381bf	0.810736	TCGA-LUAD	TCGA-LUAD	TCGA-LUAD
b3342767-62bc-407f-8a83-5be50e3bdc3e	0.560552	TCGA-HNSC	TCGA-HNSC	TCGA-HNSC
151f07f5-1529-4fcd-912c-e55b2ff8abef	0.00136757	TCGA-KICH	TCGA-KICH	TCGA-KICH
f13a3d5e-7f8e-4acb-ad46-f6380a9443e8	-0.683111	TCGA-ACC	TCGA-ACC	TCGA-ACC
485936b6-38dc-481a-9e35-89348b076466	0.445531	TCGA-TGCT	TCGA-TGCT	TCGA-TGCT
5f10cd91-1e03-4016-b35a-8629a1a8fcc9	-0.251395	TCGA-LGG	TCGA-LGG	TCGA-LGG
a091822c-447a-49a5-8c20-e329df79599c	0.80993	TCGA-HNSC	TCGA-HNSC	TCGA-HNSC
ddeacccf-0953-4952-8a4e-c2617f2e7bcc,2	0.649995	TCGA-LUAD	TCGA-LUAD	TCGA-LUAD
6d17c327-435a-4cba-9626-3b5b7b7375bb	-0.712387	TCGA-LGG	TCGA-LGG	TCGA-LGG
d76c589c-6fab-493e-9cb0-0d6d06a1047e	0.693814	TCGA-LUSC	TCGA-LUSC	TCGA-LUSC
36615695-921c-4c8a-93d6-6c788079beae	-0.918393	TCGA-LGG	TCGA-LGG	TCGA-LGG
0bab0c33-1df7-4078-9487-6c8309258564	0.158008	TCGA-TGCT	TCGA-TGCT	TCGA-TGCT
699d3ba1-94c8-409f-90c3-e7fe2f1cf825	-0.648669	TCGA-LGG	TCGA-LGG	TCGA-LGG
f3a626e4-2d93-4d13-a34c-de0e0c6118ac	-0.0754718	TCGA-HNSC	TCGA-HNSC	TCGA-HNSC
e93ca89f-ca48-43ca-bf1c-adc7491c0fe5	-0.481495	TCGA-ACC	TCGA-ACC	TCGA-ACC
5c06d97f-2aaa-43de-b085-09d7829356ba	0.68127	TCGA-LUAD	TCGA-LUAD	TCGA-LUAD
fb79c491-7b01-42ae-8369-8364e442e31b	0.13821	TCGA-LUAD	TCGA-LUAD	TCGA-LUAD
eaf674dd-9909-4879-b9a3-74253169eddd	-0.154339	TCGA-HNSC	TCGA-HNSC	TCGA-HNSC
d99f39f3-e85a-4073-b6ce-371ba76cea20	-0.547872	TCGA-HNSC	TCGA-HNSC	TCGA-HNSC
cd50aea8-a5db-48d3-ad28-cbe9f9e75ae3	-0.8827	TCGA-LGG	TCGA-LGG	TCGA-LGG
bd75d8ee-916b-4abc-bf33-bce6a4217076	0.658024	TCGA-HNSC	TCGA-HNSC	TCGA-HNSC
7116ce06-d730-40e4-92d7-aef1f869b1d5	-0.774447	TCGA-LGG	TCGA-LGG	TCGA-LGG
e3a19e63-bae5-498b-9687-41194aa5728d	-0.685256	TCGA-PAAD	TCGA-PAAD	TCGA-PAAD
0f3c4f8f-0766-46b0-81b4-18ca4f6ea20a	-0.590203	TCGA-KICH	TCGA-KICH	TCGA-KICH
58babefe-7e81-4594-ba29-50d1de92a5ab	-0.151097	TCGA-LUAD	TCGA-LUAD	TCGA-LUAD
dc9eaaa0-0bfd-46d0-994f-310826879da4	0.04672	TCGA-LUAD	TCGA-LUAD	TCGA-LUAD
7de19081-d5fd-468c-ad0d-f6e3e8b2ad70	-0.585315	TCGA-HNSC	TCGA-HNSC	TCGA-HNSC
1b1e7d1d-634f-4d39-bea1-3c1d72bb2af4	0.581624	TCGA-TGCT	TCGA-TGCT	TCGA-TGCT
cb342b8c-90db-43d3-83df-db6e728712bf	0.0274093	TCGA-TGCT	TCGA-TGCT	TCGA-TGCT
20094e3e-cee3-41dd-8553-1fc393117786	-0.0437046	TCGA-PAAD	TCGA-PAAD	TCGA-PAAD
be64d20a-bcda-4623-912a-826e86f3225e	0.354	TCGA-TGCT	TCGA-TGCT	TCGA-TGCT
c4cfa3cc-e305-42dd-be57-97efbb891659	0.90507	TCGA-LUAD	TCGA-LUAD	TCGA-LUAD
cc451e2a-fa85-42d7-b7af-9fc0166945fa	-0.842064	TCGA-LGG	TCGA-LGG	TCGA-LGG
6957d45e-7ccb-457d-800d-c2a2037f4f01	-0.885225	TCGA-LGG	TCGA-LGG	TCGA-LGG
f027a6b4-4007-4ba1-a2e8-3567b266bcf4	-0.757523	TCGA-PCPG	TCGA-PCPG	TCGA-PCPG
a418fe65-dfdd-4c84-b27c-b4567b50f457	-0.487543	TCGA-LGG	TCGA-LGG	TCGA-LGG
8062ca27-542f-4a00-a047-c88b9b26f34f,1	0.551801	TCGA-TGCT	TCGA-TGCT	TCGA-TGCT
9665b02f-970d-41fc-a07c-f01c8e3fe5a8	-0.0440553	TCGA-LUSC	TCGA-LUSC	TCGA-LUSC
88eaebfc-d740-4cdc-88f5-df5e08633e2d	0.513376	TCGA-PAAD	TCGA-PAAD	TCGA-PAAD
673493f6-975c-49e8-934c-001e9a0fff90	0.682111	TCGA-LUAD	TCGA-LUAD	TCGA-LUAD
d698946e-57dd-4ff2-b5fa-7a1d15c828be	-0.819642	TCGA-LGG	TCGA-LGG	TCGA-LGG
44adf4cb-2829-4153-80fd-a8b7ee0e654a	0.832422	TCGA-LUAD	TCGA-LUAD	TCGA-LUAD
28fffbe3-2b11-42cd-89fc-d06a546cf9a0	-0.504293	TCGA-PCPG	TCGA-PCPG	TCGA-PCPG
f5f4b937-8b81-4be5-b93e-b3224e357c15	-0.316675	TCGA-TGCT	TCGA-TGCT	TCGA-TGCT
5017c115-39b8-4c5c-8be6-2cb298d7c641	-0.87539	TCGA-LGG	TCGA-LGG	TCGA-LGG
a3fd20b2-e001-44ab-9716-754e5ae70808	0.533712	TCGA-LUAD	TCGA-LUAD	TCGA-LUAD
3e5f451a-5882-4914-ae1a-95c898c2bcca	0.586831	TCGA-HNSC	TCGA-HNSC	TCGA-HNSC
467a7e6a-8cba-4ef1-8afd-6c8eaccbc3df	-0.848305	TCGA-LGG	TCGA-LGG	TCGA-LGG
c60a4c63-607b-4d59-8625-bc5d20207647	-0.609565	TCGA-PAAD	TCGA-PAAD	TCGA-PAAD
97640ef0-0259-4244-95ba-48d28c60b372	0.696645	TCGA-HNSC	TCGA-HNSC	TCGA-HNSC
872092b3-d31e-44d7-bd03-e29f52f8ab5a	-0.641229	TCGA-KICH	TCGA-KICH	TCGA-KICH
d717fa33-3c91-4ced-89c6-79ff5542f04c,1	0.72075	TCGA-LUAD	TCGA-LUAD	TCGA-LUAD
630c683d-d1a2-4bec-aa20-38ef59227d97,1	0.690316	TCGA-TGCT	TCGA-TGCT	TCGA-TGCT
c0edde5e-d229-4061-8820-14afc712c5b6	-0.692753	TCGA-HNSC	TCGA-HNSC	TCGA-HNSC
6cf49cf0-de4c-4c90-8358-eae19c6206b0	0.810596	TCGA-LUAD	TCGA-LUAD	TCGA-LUAD
f2d3fea5-0d20-42d3-b918-adad715be4ee	-0.817538	TCGA-LGG	TCGA-LGG	TCGA-LGG
8655fa51-d784-4f8d-9bc8-f1da7303d22f	-0.706337	TCGA-LGG	TCGA-LGG	TCGA-LGG
669605f6-39a1-4f8c-81dc-39430ff5f892	-0.640812	TCGA-LGG	TCGA-LGG	TCGA-LGG
b8df1577-2a75-4eb7-ab27-f2dd76160730	-0.44541	TCGA-LGG	TCGA-LGG	TCGA-LGG
8d32bea5-51ef-4ab0-83ae-1de31e7d4b43	-0.668684	TCGA-LUSC	TCGA-LUSC	TCGA-LUSC
8b3649e3-16e2-4044-8ab8-f4d28a87e513	-0.371508	TCGA-ACC	TCGA-ACC	TCGA-ACC
12d05e8f-8d13-47c1-b713-2250f6abcef9	-0.832352	TCGA-HNSC	TCGA-HNSC	TCGA-HNSC
1a05a84d-e475-43b8-8494-3cf8c2a64d2c	-0.687919	TCGA-PCPG	TCGA-PCPG	TCGA-PCPG
e00ce846-9a0e-48b5-be9f-84d443a0f78a	-0.61274	TCGA-UVM	TCGA-UVM	TCGA-UVM
4cd3d483-2283-4c6a-a57a-444216119d34	0.732022	TCGA-LUAD	TCGA-LUAD	TCGA-LUAD
d5c24c76-2e98-41df-b17d-b53c0b5e7787	0.928141	TCGA-LUSC	TCGA-LUSC	TCGA-LUSC
171890ae-0391-4d8c-9bd2-090d866a2c5b	-0.481772	TCGA-HNSC	TCGA-HNSC	TCGA-HNSC
73b3e4dd-c53d-4fe3-8607-ee462c9cbbd1	0.848287	TCGA-UVM	TCGA-UVM	TCGA-UVM
e6cf4b99-d0f9-432a-8977-3704fd38103c	0.447425	TCGA-LUSC	TCGA-LUSC	TCGA-LUSC
bb2a7057-6df5-4eb9-ad0f-9ac47314889e	-0.27478	TCGA-LUSC	TCGA-LUSC	TCGA-LUSC
92fca97d-6123-46a7-9c34-7a6f877fe612	-0.45402	TCGA-UVM	TCGA-UVM	TCGA-UVM
f8e77bb6-e521-4a6a-9cb4-4b58ee38ca7f	-0.571817	TCGA-ACC	TCGA-ACC	TCGA-ACC
2d74e19e-9677-491f-b9ea-4874db64747a	0.525946	TCGA-HNSC	TCGA-HNSC	TCGA-HNSC
68107725-a883-4b33-a366-d9b4adb18028	-0.0438774	TCGA-LUSC	TCGA-LUSC	TCGA-LUSC
890b5a8b-703d-428d-8833-bc0ce26e80aa	0.582378	TCGA-HNSC	TCGA-HNSC	TCGA-HNSC
2fb951f1-00a0-4caf-ac93-096056e77b1f	-0.797258	TCGA-LGG	TCGA-LGG	TCGA-LGG
04e9a63a-d742-488c-8564-bf9d79aa2091	-0.513828	TCGA-KICH	TCGA-KICH	TCGA-KICH
35cb7841-9b09-465a-90c5-e3b8a9faad49,1	0.818625	TCGA-LUAD	TCGA-LUAD	TCGA-LUAD
da93a143-5799-4856-a5f4-3ff3b9284311	0.655026	TCGA-LUSC	TCGA-LUSC	TCGA-LUSC
692b50fc-19ca-4926-84cb-fd7168209e44	-0.577122	TCGA-HNSC	TCGA-HNSC	TCGA-HNSC
d9a3a037-9a96-45a2-8801-f9f408d74523	-0.724289	TCGA-PCPG	TCGA-PCPG	TCGA-PCPG
d63f2f1e-1970-445f-907b-23cf4d9efd83	0.765524	TCGA-ACC	TCGA-ACC	TCGA-ACC
bf34664d-423d-4257-99d4-797f7d366455	0.389101	TCGA-LUAD	TCGA-LUAD	TCGA-LUAD
f842f756-ce78-4c99-bcf8-3bce18a4d9ef	-0.744852	TCGA-LGG	TCGA-LGG	TCGA-LGG
fde60f9f-5cff-405e-b0f6-e193195ebd53	-0.703517	TCGA-LUSC	TCGA-LUSC	TCGA-LUSC
abbcc1d8-ab74-4459-bf28-cc627bef440e,1	0.847796	TCGA-HNSC	TCGA-HNSC	TCGA-HNSC
865a1b5a-6d94-4e06-b5a0-ac11e2221679	0.869868	TCGA-LUSC	TCGA-LUSC	TCGA-LUSC
1bff1e07-4923-43d5-b2d3-cb46b6568eed	-0.805662	TCGA-LGG	TCGA-LGG	TCGA-LGG
758b70f6-8064-4f43-aabe-e5f968fe2955	0.12227	TCGA-PAAD	TCGA-PAAD	TCGA-PAAD
484c6114-ea0b-4c00-9f50-74fd413bd6dc	0.609709	TCGA-LUSC	TCGA-LUSC	TCGA-LUSC
814a95ad-02f8-44fe-9765-2da3183a2ef5	0.279299	TCGA-TGCT	TCGA-TGCT	TCGA-TGCT
202f7a77-9e5a-4f12-8ffe-78ae5527a746	-0.778465	TCGA-ACC	TCGA-ACC	TCGA-ACC
e1a2cccc-f0ce-4d23-bd58-e098009ebdac	0.667929	TCGA-LUSC	TCGA-LUSC	TCGA-LUSC
ffb0c0b7-165e-4439-b3e6-62431f40b7fe	0.663038	TCGA-LUAD	TCGA-LUAD	TCGA-LUAD
99599b60-4f5c-456b-8755-371b1aa7074e	0.642632	TCGA-LUSC	TCGA-LUSC	TCGA-LUSC
b8307f59-713f-404c-9a82-2450d2ad7507	-0.64455	TCGA-HNSC	TCGA-HNSC	TCGA-HNSC
e8d3d888-e5fc-4469-ad0b-2c1df6e04790	-0.861237	TCGA-LGG	TCGA-LGG	TCGA-LGG
a4e2e507-7ddf-43df-b959-fe451971af1e	-0.519864	TCGA-LGG	TCGA-LGG	TCGA-LGG
bcb6447f-3e4c-44fe-afc3-100d5dbe9ba2	-0.123733	TCGA-LUSC	TCGA-LUSC	TCGA-LUSC
20ad4ac0-6a87-461f-83a5-fded51bf821a	0.483917	TCGA-HNSC	TCGA-HNSC	TCGA-HNSC
3ebd3dcd-b4f1-449c-8b2f-86f90643676b	0.484253	TCGA-LUSC	TCGA-LUSC	TCGA-LUSC
e189f082-c748-43d4-96ce-0c381e376531	-0.157534	TCGA-HNSC	TCGA-HNSC	TCGA-HNSC
188fe74b-a62b-47a0-9069-5c3a2837ee05	0.757565	TCGA-LUSC	TCGA-LUSC	TCGA-LUSC
8c238d30-df8e-4e6b-98fc-21696269a294	0.568093	TCGA-HNSC	TCGA-HNSC	TCGA-HNSC
5750a6ed-2516-456d-97d4-2f6486845ed8	-0.464487	TCGA-PAAD	TCGA-PAAD	TCGA-PAAD
2923e404-38f2-437a-b57e-23401fbe0273	0.0569985	TCGA-LUAD	TCGA-LUAD	TCGA-LUAD
9f81c602-8afa-4588-b0b6-6e5a1a128d5a	0.366991	TCGA-LUAD	TCGA-LUAD	TCGA-LUAD
e7d1b042-5b1c-4c29-b501-a5ef4810ecd2	0.129132	TCGA-LUSC	TCGA-LUSC	TCGA-LUSC
375e4b96-49da-4f65-9878-29f56fda9c2e	0.35205	TCGA-HNSC	TCGA-HNSC	TCGA-HNSC
b4a41682-4aca-4f1d-bacd-66f5e6ec7466	0.589215	TCGA-HNSC	TCGA-HNSC	TCGA-HNSC
8643437f-cd1b-47c8-86bd-87b6c2f80747	-0.601915	TCGA-LGG	TCGA-LGG	TCGA-LGG
59012b43-ab0b-42c3-aed3-94e224a3dfa7	-0.825953	TCGA-LGG	TCGA-LGG	TCGA-LGG
909d5bf5-2ae1-4801-b717-f379a7e26e1d	-0.616511	TCGA-PCPG	TCGA-PCPG	TCGA-PCPG
7883e417-a793-4614-9528-6c2e9e44379f	-0.839557	TCGA-LGG	TCGA-LGG	TCGA-LGG
0b73cbba-5520-4610-b649-912d76114033	-0.674506	TCGA-ACC	TCGA-ACC	TCGA-ACC
888ae611-a0de-4248-85e8-05f92e6ee2c4	-0.632227	TCGA-PCPG	TCGA-PCPG	TCGA-PCPG
467d96d7-4a42-4116-8c32-0e4b34f96d8a	0.289296	TCGA-LUAD	TCGA-LUAD	TCGA-LUAD
dd46c83e-6551-485b-b935-f3beed891244	0.642351	TCGA-LUAD	TCGA-LUAD	TCGA-LUAD
4648225e-5b68-488a-969a-e8d812190c6f	-0.440758	TCGA-HNSC	TCGA-HNSC	TCGA-HNSC
16cd58db-d52c-403e-9e9c-6da2e99f6bad	0.70101	TCGA-LUAD	TCGA-LUAD	TCGA-LUAD
b8b5ed35-b299-4c1e-9226-5ca055dc7a43	0.475264	TCGA-LUAD	TCGA-LUAD	TCGA-LUAD
75a0bb0b-6528-4fb8-a9e6-254905d21df4	-0.603752	TCGA-LUAD	TCGA-LUAD	TCGA-LUAD
d8aa891c-8050-471e-ad3e-32b9c5e9db03	-0.5852	TCGA-PAAD	TCGA-PAAD	TCGA-PAAD
242bdece-75dc-45b9-a9b3-3e1bc305a3e3	0.839189	TCGA-HNSC	TCGA-HNSC	TCGA-HNSC
b7adb786-1f81-43ca-ac72-7243966cd439	-0.513408	TCGA-ACC	TCGA-ACC	TCGA-ACC
bab43415-d413-40be-a4c0-2c40a52afe6a,2	0.628554	TCGA-LUAD	TCGA-LUAD	TCGA-LUAD
349e6f38-2c67-4a69-a777-b9173a2a27cf	0.753357	TCGA-LUAD	TCGA-LUAD	TCGA-LUAD
ba7b9b84-c227-4ad0-9e71-88ee3309162c	0.793924	TCGA-LUSC	TCGA-LUSC	TCGA-LUSC
b36b7567-30d3-4d0c-84c4-b203986e0fdb	0.949038	TCGA-LUAD	TCGA-LUAD	TCGA-LUAD
00fd9306-4a68-49ab-a768-e5fed126a765	0.754199	TCGA-LUSC	TCGA-LUSC	TCGA-LUSC
c4f522c9-bff5-4899-8d27-c105dab795a9	-0.751429	TCGA-LGG	TCGA-LGG	TCGA-LGG
d296cdb5-a0f6-40cc-8ce7-73e4ccd176f3	0.918849	TCGA-HNSC	TCGA-HNSC	TCGA-HNSC
8a235eb8-d67d-49fe-a473-1777eb7e7c60	0.772396	TCGA-LUSC	TCGA-LUSC	TCGA-LUSC
52924e27-7b36-4e25-83b2-abc51dd72668	0.773991	TCGA-LUSC	TCGA-LUSC	TCGA-LUSC
6a3e577a-4e07-4468-857a-79edbe6833cd	-0.717024	TCGA-LGG	TCGA-LGG	TCGA-LGG
44dec838-b653-42a7-a58b-a1fd232cd68c	0.669366	TCGA-LUAD	TCGA-LUAD	TCGA-LUAD
d81944a2-6cee-4773-912a-899fdf9eb1c4	0.847954	TCGA-LUSC	TCGA-LUSC	TCGA-LUSC
145f87a3-5e86-4a87-8e49-b166a2271d02	-0.762789	TCGA-LGG	TCGA-LGG	TCGA-LGG
446d76df-3e78-4272-a942-ced0de27c794	-0.809246	TCGA-LGG	TCGA-LGG	TCGA-LGG
6a4e10b6-e6c4-4210-ae4d-0d8e8d0cb3ec	0.618334	TCGA-PAAD	TCGA-PAAD	TCGA-PAAD
b0818bee-c32c-405c-ba09-956091fbe09b,1	0.714509	TCGA-LUSC	TCGA-LUSC	TCGA-LUSC
b61abdfd-b7a0-4e1a-b570-d1eaecad3a9e	0.770467	TCGA-LUAD	TCGA-LUAD	TCGA-LUAD
74c4b266-a08d-4882-b96e-28d2a4db0a9b	-0.220149	TCGA-LUSC	TCGA-LUSC	TCGA-LUSC
0b283f95-dbd4-4c36-9201-2198a90ee0d6	-0.885996	TCGA-LGG	TCGA-LGG	TCGA-LGG
90d3c240-5cb6-4601-a852-b5cdfbcd6483	0.818327	TCGA-HNSC	TCGA-HNSC	TCGA-HNSC
aa53c701-4b65-4c26-a6f0-02a4498717a8	0.525211	TCGA-LUSC	TCGA-LUSC	TCGA-LUSC
2f39441b-e69f-488c-b5d0-cbd88447ad60,1	0.899951	TCGA-LUSC	TCGA-LUSC	TCGA-LUSC
e2e9a34a-8838-4e08-bb80-83f357704328	0.261712	TCGA-LUSC	TCGA-LUSC	TCGA-LUSC
2cfc07f3-a31c-41a2-a9e3-b708d2421a78	-0.796764	TCGA-LGG	TCGA-LGG	TCGA-LGG
08a45833-16a3-4a57-a310-307ec086e558	0.746741	TCGA-HNSC	TCGA-HNSC	TCGA-HNSC
f625e522-226b-450f-af94-dd2f5adb605e	-0.673241	TCGA-LGG	TCGA-LGG	TCGA-LGG
1c509ba7-2edf-4428-bd39-109c78b3fb30	0.45664	TCGA-HNSC	TCGA-HNSC	TCGA-HNSC
1fe937f7-b4e5-4cf6-be9b-215a012533c6	0.365814	TCGA-PAAD	TCGA-PAAD	TCGA-PAAD
0fd41168-9c85-4c11-bc2c-3a100b7a16c6	-0.743795	TCGA-PCPG	TCGA-PCPG	TCGA-PCPG
a244a99a-d7cc-4fb1-bc76-b66886481621	0.733652	TCGA-LUAD	TCGA-LUAD	TCGA-LUAD
4c167f09-d664-425f-bd84-6ff8c21b272b	-0.949143	TCGA-LGG	TCGA-LGG	TCGA-LGG
79c6f3cd-f299-4283-b5ce-54ab41e0aeb5	-0.485721	TCGA-PCPG	TCGA-PCPG	TCGA-PCPG
1a2e36dd-3e3b-493c-a075-4ca3acfe2207	-0.881715	TCGA-PCPG	TCGA-PCPG	TCGA-PCPG
28fffbe3-2b11-42cd-89fc-d06a546cf9a0,1	-0.72953	TCGA-PCPG	TCGA-PCPG	TCGA-PCPG
6eb61cab-8e83-4c18-a59a-ae0985ec9d2e	0.809471	TCGA-LUSC	TCGA-LUSC	TCGA-LUSC
1d276b62-5e64-48fb-b2ce-5192b511fe37	0.386828	TCGA-LUAD	TCGA-LUAD	TCGA-LUAD
79627774-078d-4056-84b3-f1f370f643e0	-0.923565	TCGA-LGG	TCGA-LGG	TCGA-LGG
325138ab-2947-4131-b40e-971f024723cc	-0.877529	TCGA-LGG	TCGA-LGG	TCGA-LGG
7704e4a8-c7aa-4288-b1ed-68c23abbe924	-0.923635	TCGA-LGG	TCGA-LGG	TCGA-LGG
55c78413-d102-4113-930e-6d842862fe75	-0.899337	TCGA-LGG	TCGA-LGG	TCGA-LGG
e30f1994-3622-43d0-bec2-6d7e2d9881d2,1	-0.848848	TCGA-LGG	TCGA-LGG	TCGA-LGG
9f8aa332-e625-46f7-b77b-1fcb3ca99ee2,1	-0.677964	TCGA-KICH	TCGA-KICH	TCGA-KICH
059212b3-9e71-4d00-863f-3639c4e30ed1	0.574745	TCGA-LUSC	TCGA-LUSC	TCGA-LUSC
8479ec58-f5e7-4d9d-a382-2688ed93ca8e,1	0.753725	TCGA-LUSC	TCGA-LUSC	TCGA-LUSC
d7ae8efb-aa4d-4807-9772-55b0a28ccd5c	-0.303092	TCGA-LUAD	TCGA-LUAD	TCGA-LUAD
e8c2a8c6-5c2b-460b-b536-60bc537e6be3,1	-0.557584	TCGA-KICH	TCGA-KICH	TCGA-KICH
dbe29e97-f111-41d3-a25f-3b9eb9bb099f	0.464759	TCGA-HNSC	TCGA-HNSC	TCGA-HNSC
a5d3f3fb-6541-419d-b47e-720d438f1bff	-0.87986	TCGA-LGG	TCGA-LGG	TCGA-LGG
739deed4-d1dc-458f-bd0f-1e24d2bfd305	-0.512135	TCGA-KICH	TCGA-KICH	TCGA-KICH
9ca1a26c-82e0-48b3-b3bb-2ed57086eeb1	0.0534176	TCGA-LUAD	TCGA-LUAD	TCGA-LUAD
4fb16aee-df08-441a-846b-558e0efe8342	-0.600828	TCGA-LGG	TCGA-LGG	TCGA-LGG
a8d6694c-a213-4544-ac0b-63bce16d8f4e	0.726693	TCGA-LUAD	TCGA-LUAD	TCGA-LUAD
3fb3d96e-85ef-4071-a220-2382f8d9de82	0.229005	TCGA-HNSC	TCGA-HNSC	TCGA-HNSC
7e41baba-7ef6-4030-b595-d95cd96336b5	-0.813741	TCGA-LGG	TCGA-LGG	TCGA-LGG
f5416dc4-d161-4776-9827-e4ceaf42d19f	-0.948196	TCGA-LGG	TCGA-LGG	TCGA-LGG
8f04660a-2efb-4947-9eab-375066b9eb33	-0.17555	TCGA-LUAD	TCGA-LUAD	TCGA-LUAD
c72ae014-3c05-47f9-8615-6633467bc532	-0.0724366	TCGA-HNSC	TCGA-HNSC	TCGA-HNSC
620e0648-ec20-4a12-a6cb-5546fe829c77	0.893692	TCGA-PAAD	TCGA-PAAD	TCGA-PAAD
482eb2a7-6fed-4e4c-b1b6-14d6d869f855	0.637706	TCGA-LUAD	TCGA-LUAD	TCGA-LUAD
37f5457e-21d9-4b79-95d5-ded6f2e43087	0.470088	TCGA-LUSC	TCGA-LUSC	TCGA-LUSC
24718e25-4434-4054-861b-0b3e63fe506a	-0.294865	TCGA-TGCT	TCGA-TGCT	TCGA-TGCT
fcfe0b53-dfc1-42fa-9efc-2b2ff259297e	0.00301532	TCGA-LUAD	TCGA-LUAD	TCGA-LUAD
a6622196-897f-469e-a21d-c4a12ed39908	0.929122	TCGA-HNSC	TCGA-HNSC	TCGA-HNSC
f4350d9c-3f40-4829-bbc4-8acb2f3ff512	0.472467	TCGA-LUAD	TCGA-LUAD	TCGA-LUAD
b5b31686-995b-433a-afab-6eee027817ba	-0.673556	TCGA-PCPG	TCGA-PCPG	TCGA-PCPG
76e54ef6-1799-4fd9-bec3-0ea960e8461e	-0.553054	TCGA-LGG	TCGA-LGG	TCGA-LGG
c6b680e3-d96e-4fc7-8053-77454b7a14fa	0.627222	TCGA-LUAD	TCGA-LUAD	TCGA-LUAD
601a4146-8093-4f20-9a0a-a97916c9e7f6	0.363994	TCGA-HNSC	TCGA-HNSC	TCGA-HNSC
86b165c2-d0e6-4a4f-84ed-aa95e3133627,1	0.659497	TCGA-LUSC	TCGA-LUSC	TCGA-LUSC
3d2aa654-1b5f-4eb4-a1c2-af31f5760069	-0.602626	TCGA-LUAD	TCGA-LUAD	TCGA-LUAD
a122d361-835e-4cf2-850f-af7864aa112c	-0.786982	TCGA-KICH	TCGA-KICH	TCGA-KICH
8bb3ed57-6e48-4c90-bcf2-baf9a843398f,1	-0.506748	TCGA-LUSC	TCGA-LUSC	TCGA-LUSC
4ad63dac-76a7-4527-abce-d7a0184e8739	0.213329	TCGA-LUAD	TCGA-LUAD	TCGA-LUAD
059212b3-9e71-4d00-863f-3639c4e30ed1,1	0.783914	TCGA-LUSC	TCGA-LUSC	TCGA-LUSC
b84b58c7-95b8-4162-8e61-414f8fe422c6	-0.239083	TCGA-PAAD	TCGA-PAAD	TCGA-PAAD
0ea4920f-f4c8-4590-84b3-eb419824e144,1	0.202824	TCGA-LUAD	TCGA-LUAD	TCGA-LUAD
875333ab-9048-462d-aaa2-693ad127e3cc,1	0.719891	TCGA-LUAD	TCGA-LUAD	TCGA-LUAD
4cdeafe4-a6db-498f-a019-6e3a9dc35b2f	0.423951	TCGA-LUSC	TCGA-LUSC	TCGA-LUSC
53c94a86-1b4d-4833-a169-d990c460b301	-0.814575	TCGA-PAAD	TCGA-PAAD	TCGA-PAAD
2db08267-d346-4d42-aac0-b76831903253	0.237726	TCGA-LUAD	TCGA-LUAD	TCGA-LUAD
a5bd7d50-9c14-49e6-89cf-6bf440c42309	0.507912	TCGA-LUAD	TCGA-LUAD	TCGA-LUAD
5abd6651-69be-42f8-bdc0-308e68136d31	0.227857	TCGA-LUAD	TCGA-LUAD	TCGA-LUAD
a22235ef-0fd3-4087-a36c-bb22704450ea	-0.611512	TCGA-TGCT	TCGA-TGCT	TCGA-TGCT
f06855ed-b99f-4431-9009-9de6d83b64e1	-0.687353	TCGA-PCPG	TCGA-PCPG	TCGA-PCPG
0871333c-1088-4af1-a365-12256643c5bd	0.0209304	TCGA-HNSC	TCGA-HNSC	TCGA-HNSC
33c02ece-911b-4f45-b410-9df07e9b189e	-0.762204	TCGA-ACC	TCGA-ACC	TCGA-ACC
a3f6bc1c-19ab-4eeb-a9ac-3d2fac850bde	0.612601	TCGA-LUAD	TCGA-LUAD	TCGA-LUAD
6d980941-219e-40a0-9b41-e84c3fb0bd1a	-0.394539	TCGA-ACC	TCGA-ACC	TCGA-ACC
eeab558b-8d1e-4843-861d-dbfb06061758	0.711563	TCGA-LUAD	TCGA-LUAD	TCGA-LUAD
36905596-8480-4bcb-841b-520f48a936f9	-0.601977	TCGA-PCPG	TCGA-PCPG	TCGA-PCPG
376dfd27-68e8-4a1a-9c4f-5064279b2a9e	-0.407033	TCGA-LUSC	TCGA-LUSC	TCGA-LUSC
0557b788-5aed-4919-85eb-a503ad893d75	-0.82846	TCGA-LGG	TCGA-LGG	TCGA-LGG
d4749ab4-c2fb-4384-8576-97dda543357f	0.432823	TCGA-TGCT	TCGA-TGCT	TCGA-TGCT
a296ca7c-eb11-4d8a-92a0-d549b5c0951a	0.649604	TCGA-LUSC	TCGA-LUSC	TCGA-LUSC
3b6b1088-662a-4a66-8134-97d385eb5ae9	-0.587223	TCGA-PCPG	TCGA-PCPG	TCGA-PCPG
a56c2083-33d5-4c98-b85f-3b68a3d80add	-0.95442	TCGA-LGG	TCGA-LGG	TCGA-LGG
14a4a93a-e24d-46f2-bee3-18bd792ef95a	0.260575	TCGA-LUSC	TCGA-LUSC	TCGA-LUSC
94a2ff09-f7ac-4aea-a2b2-0dc1b82ae635	-0.894586	TCGA-LGG	TCGA-LGG	TCGA-LGG
127bf818-f7e5-46b5-a9de-39f6d96b8b83	0.927264	TCGA-LUAD	TCGA-LUAD	TCGA-LUAD
9a13a742-ff9a-4432-a7ce-7fcbb753be01	0.669086	TCGA-LUSC	TCGA-LUSC	TCGA-LUSC
02461e5d-eee8-4222-8b6d-bf141aad9440	-0.483083	TCGA-TGCT	TCGA-TGCT	TCGA-TGCT
3f9cc59e-9f7d-40d1-9365-28b40dff3c59	-0.065563	TCGA-PAAD	TCGA-PAAD	TCGA-PAAD
4daf4a91-bc36-40c8-8fca-ea61b6706775	0.522913	TCGA-LUSC	TCGA-LUSC	TCGA-LUSC
9d0f5938-6a01-4c06-8536-dff834f7f2f9	0.0306441	TCGA-HNSC	TCGA-HNSC	TCGA-HNSC
c4d1e105-28b7-48df-abef-fbe09782fdb2	-0.616633	TCGA-LUAD	TCGA-LUAD	TCGA-LUAD
b46b5a4c-59fc-4769-b05a-d15f9aaa753a	-0.49503	TCGA-PAAD	TCGA-PAAD	TCGA-PAAD
872a12b4-8cbd-49d2-ac98-d846587f5794	-0.816609	TCGA-LGG	TCGA-LGG	TCGA-LGG
029b33b1-7ea9-4b77-a615-7eb0e3ebd5e7	-0.710336	TCGA-LGG	TCGA-LGG	TCGA-LGG
5795a884-b62a-46a9-81d6-f24058424660	-0.746625	TCGA-LGG	TCGA-LGG	TCGA-LGG
21e8b3c8-0be7-4fb1-b986-9e5403d04e26	0.283122	TCGA-TGCT	TCGA-TGCT	TCGA-TGCT
c2c16878-b615-496c-8fcb-d49c97e15551	-0.86964	TCGA-LGG	TCGA-LGG	TCGA-LGG
c4ad0479-8bef-4876-b423-fe83f222a60a	0.384179	TCGA-HNSC	TCGA-HNSC	TCGA-HNSC
65ba24fb-07df-47ce-91c4-677684b64cf4	0.708415	TCGA-HNSC	TCGA-HNSC	TCGA-HNSC
98ee294a-46ed-4572-bdd4-a932c3498a25	0.598245	TCGA-LUAD	TCGA-LUAD	TCGA-LUAD
62ca707c-0657-4b7c-863c-99f4ec475972	0.857824	TCGA-HNSC	TCGA-HNSC	TCGA-HNSC
c935a05d-0bd5-4fad-8e06-950afe022bca	0.466999	TCGA-LUSC	TCGA-LUSC	TCGA-LUSC
89d95f32-019c-48e7-b804-566285a8a2a6	0.663669	TCGA-TGCT	TCGA-TGCT	TCGA-TGCT
be5dcf02-8097-4a97-af32-6a9b02c079d3	0.592388	TCGA-LUSC	TCGA-LUSC	TCGA-LUSC
55deab98-29c3-45a1-bc13-bce3f13ad481	0.879229	TCGA-HNSC	TCGA-HNSC	TCGA-HNSC
588cc671-b7d3-492a-843b-f2e99f1e1109	0.512338	TCGA-TGCT	TCGA-TGCT	TCGA-TGCT
b297c4dc-ec58-4392-908a-586e81d57ef0	-0.745288	TCGA-LGG	TCGA-LGG	TCGA-LGG
12ccd581-a921-41bc-bcee-4e9be54532cc	-0.278198	TCGA-LUAD	TCGA-LUAD	TCGA-LUAD
66af140d-deab-440f-bb58-b8c3da2c3ca5	-0.788822	TCGA-PCPG	TCGA-PCPG	TCGA-PCPG
67dbe286-edb3-4d07-8f74-9e5254f01945	0.773511	TCGA-LUAD	TCGA-LUAD	TCGA-LUAD
24718e25-4434-4054-861b-0b3e63fe506a,1	-0.461041	TCGA-TGCT	TCGA-TGCT	TCGA-TGCT
02eb85cc-a597-4eaa-9614-c94c0f035929	-0.796606	TCGA-LUSC	TCGA-LUSC	TCGA-LUSC
ef12bfb7-4147-407f-84e9-586dbb10d583	-0.614015	TCGA-LGG	TCGA-LGG	TCGA-LGG
294cb595-0907-44c7-bbef-985a27c1e6e2	0.768486	TCGA-LUAD	TCGA-LUAD	TCGA-LUAD
b80fdc9a-341d-4277-9664-8e8f770d9ddd	0.873637	TCGA-HNSC	TCGA-HNSC	TCGA-HNSC
ddfd76dc-15d6-4efc-85ea-31674161ebf3	-0.85409	TCGA-LGG	TCGA-LGG	TCGA-LGG
4498044c-1607-403e-867e-befd7fad275a	-0.772279	TCGA-UVM	TCGA-UVM	TCGA-UVM
44a5c3b4-62a7-407b-b492-7069e1a43a26	-0.849878	TCGA-LGG	TCGA-LGG	TCGA-LGG
d189a6c6-210f-4957-b500-457d5ce3f867	0.737309	TCGA-HNSC	TCGA-HNSC	TCGA-HNSC
22933e67-5c61-4c13-9772-5adb78785b34	0.664548	TCGA-HNSC	TCGA-HNSC	TCGA-HNSC
eb42625e-fbbb-4bee-bbe9-315b3ca2138a,1	-0.818397	TCGA-LGG	TCGA-LGG	TCGA-LGG
9fcdccae-676e-4071-93c3-23d2d3ab0c00	0.700975	TCGA-LUAD	TCGA-LUAD	TCGA-LUAD
894b81b8-e98e-4ecb-b4e0-4c1c9ad97957	0.0207345	TCGA-TGCT	TCGA-TGCT	TCGA-TGCT
b843df7e-db06-4d29-b00d-6a93effd9191,1	0.692981	TCGA-HNSC	TCGA-HNSC	TCGA-HNSC
ad220f0d-06b7-4dad-a87d-36dff31c8623	-0.451284	TCGA-PAAD	TCGA-PAAD	TCGA-PAAD
a98263a5-cc90-4734-b6f1-f0108bfd5cac	0.760978	TCGA-HNSC	TCGA-HNSC	TCGA-HNSC
38007506-4865-41d4-83a9-1aa13648f459	-0.852144	TCGA-LUSC	TCGA-LUSC	TCGA-LUSC
8cc6bcec-65df-46a9-a88c-09762a132857	0.0196827	TCGA-LUAD	TCGA-LUAD	TCGA-LUAD
a9a57127-94d3-425f-a4c5-5cbcf24a9a35	-0.701413	TCGA-ACC	TCGA-ACC	TCGA-ACC
a6ec75d4-1c90-4527-bfae-aa91d2dae082,1	0.642018	TCGA-LUSC	TCGA-LUSC	TCGA-LUSC
514d12b0-6f60-406e-bde9-a090e918ebff	0.252011	TCGA-PAAD	TCGA-PAAD	TCGA-PAAD
d932b05b-a832-491b-a376-7fa5f7354b74	-0.450517	TCGA-PCPG	TCGA-PCPG	TCGA-PCPG
fd881d58-c9c7-479b-b76b-1f3c2ab1b015	0.797237	TCGA-LUSC	TCGA-LUSC	TCGA-LUSC
01417822-b608-4934-8fe0-594315212be5	0.263979	TCGA-LUSC	TCGA-LUSC	TCGA-LUSC
0acc28bc-d348-41df-8f49-bc0332eb9be4	-0.645174	TCGA-ACC	TCGA-ACC	TCGA-ACC
2c6d6c93-fb6d-47f7-a868-5e9a82c75d4c	-0.572718	TCGA-HNSC	TCGA-HNSC	TCGA-HNSC
6788e0e5-b67f-4fe6-aabb-6d0430ae2d06	-0.0724782	TCGA-PAAD	TCGA-PAAD	TCGA-PAAD
3666bc65-8e40-409e-9a1f-41583dd6d978	0.318939	TCGA-LUSC	TCGA-LUSC	TCGA-LUSC
d0ac8d96-9d78-4f4b-9fbe-1202631c70a5	-0.709331	TCGA-PCPG	TCGA-PCPG	TCGA-PCPG
1d90c9f3-5025-4867-a2f0-e455b6a254fa	0.43811	TCGA-LUAD	TCGA-LUAD	TCGA-LUAD
2d25094f-dc1f-4013-bc6b-54c64a666faa	0.717138	TCGA-LUSC	TCGA-LUSC	TCGA-LUSC
bd62a587-6fe1-47ce-918d-055f2b38bb0e	0.088616	TCGA-HNSC	TCGA-HNSC	TCGA-HNSC
e5cb0c86-8fe2-4cfc-b32b-e8ec3839ffc4,1	0.544897	TCGA-LUAD	TCGA-LUAD	TCGA-LUAD
37a0ab12-44af-4815-b7cc-961d44851470,1	0.282194	TCGA-LUSC	TCGA-LUSC	TCGA-LUSC
d7d793f6-eaea-4dd3-8237-c2c02b042340	0.547895	TCGA-TGCT	TCGA-TGCT	TCGA-TGCT
395798c5-3136-4a30-8557-a67a3abdecaf	-0.352733	TCGA-LGG	TCGA-LGG	TCGA-LGG
5e25ab76-a8ab-4779-aa03-8de658f18da1	-0.234173	TCGA-HNSC	TCGA-HNSC	TCGA-HNSC
d288b69f-1e79-4429-8646-9994b7c54f8f	0.503468	TCGA-LUAD	TCGA-LUAD	TCGA-LUAD
59a7d695-cb0c-47b8-ba9d-ca52ca2cfa7d	0.749395	TCGA-HNSC	TCGA-HNSC	TCGA-HNSC
cb1e9916-c03f-405a-a797-15823df09c8e	-0.534087	TCGA-LGG	TCGA-LGG	TCGA-LGG
a3822b5e-d794-4126-b31f-c70e1cc47f22	-0.931296	TCGA-LGG	TCGA-LGG	TCGA-LGG
70b8a84e-47e3-47f9-b36c-646338695005	-0.597724	TCGA-PCPG	TCGA-PCPG	TCGA-PCPG
9a874b64-d0d6-416e-97bc-e9071ed0b16b	0.711721	TCGA-LUSC	TCGA-LUSC	TCGA-LUSC
b1b3983d-37d2-4bef-bd17-708e3e600146	-0.0941762	TCGA-HNSC	TCGA-HNSC	TCGA-HNSC
cd0dc947-b708-464e-beb7-954c9d4583e7	-0.35496	TCGA-LUAD	TCGA-LUAD	TCGA-LUAD
4ef429be-c345-4258-9b42-b56e215e1a2c	-0.75983	TCGA-LGG	TCGA-LGG	TCGA-LGG
3b195845-0050-49cb-b639-1fe85a131ebe	0.541966	TCGA-LUSC	TCGA-LUSC	TCGA-LUSC
a1ded1e8-eb28-49dd-8f3d-1ce8f40eed8f	0.933488	TCGA-HNSC	TCGA-HNSC	TCGA-HNSC
591c068f-bbb1-4df2-9abb-d1a2e4a58372	0.873479	TCGA-LUAD	TCGA-LUAD	TCGA-LUAD
1ae9cd13-73ef-4b1a-a734-4c465c73bc8e	-0.74575	TCGA-ACC	TCGA-ACC	TCGA-ACC
b4b41a43-ee45-4aa3-abf0-100db752a6ac	-0.839858	TCGA-ACC	TCGA-ACC	TCGA-ACC
08c95e8f-aa2f-4163-ac43-096053ec6886	-0.0626487	TCGA-HNSC	TCGA-HNSC	TCGA-HNSC
9f469edb-6b12-4eab-bd6f-9c10034d4cb7	-0.92616	TCGA-LGG	TCGA-LGG	TCGA-LGG
106709ec-72df-44f0-8c71-87b7c755f8f0	-0.902405	TCGA-LGG	TCGA-LGG	TCGA-LGG
ef3ce0e5-d2e8-4616-8b1a-a78c591cf235,1	0.812507	TCGA-HNSC	TCGA-HNSC	TCGA-HNSC
90a8d2cb-1f31-45f9-8575-eed3cb9a7798	0.868142	TCGA-HNSC	TCGA-HNSC	TCGA-HNSC
c3c41fd2-f0d7-4f46-9e18-cce4626538c2	-0.578391	TCGA-LGG	TCGA-LGG	TCGA-LGG
f878c2c3-bf50-423b-9703-973efbfc071c	-0.164602	TCGA-LUSC	TCGA-LUSC	TCGA-LUSC
7a211ce6-3162-4f58-bf24-9b68562913d5	0.789559	TCGA-HNSC	TCGA-HNSC	TCGA-HNSC
11c944fc-9a49-4c00-ab8c-da5dfd595244	0.441125	TCGA-HNSC	TCGA-HNSC	TCGA-HNSC
aabc43bb-485a-49bc-b48a-d4e4ecd46d33	0.31346	TCGA-LUSC	TCGA-LUSC	TCGA-LUSC
4c3e709a-fd52-431c-8be5-3d9b1f80ecd2	-0.376539	TCGA-LGG	TCGA-LGG	TCGA-LGG
bff77f70-973a-4b49-8fd9-4a767f5df2c0	0.682637	TCGA-LUSC	TCGA-LUSC	TCGA-LUSC
dc5c8c56-e3be-4649-8df5-622d497955ce	-0.780825	TCGA-PCPG	TCGA-PCPG	TCGA-PCPG
31202ace-6480-46db-8e0d-b4c64149e326	0.413805	TCGA-HNSC	TCGA-HNSC	TCGA-HNSC
d1e7a280-963a-48b0-b6fb-1acf7c1a435e	0.401891	TCGA-TGCT	TCGA-TGCT	TCGA-TGCT
94cd2278-7c76-423b-a44b-564776211a07	-0.74638	TCGA-PAAD	TCGA-PAAD	TCGA-PAAD
13f63218-0949-41e6-a661-c844414c45b5	0.629377	TCGA-HNSC	TCGA-HNSC	TCGA-HNSC
c9439a80-abf5-4ede-b552-7784bb14213a	0.509695	TCGA-LUSC	TCGA-LUSC	TCGA-LUSC
dbf4e04d-095e-4554-a48c-fe7cb711ac42	0.950037	TCGA-HNSC	TCGA-HNSC	TCGA-HNSC
aee86a89-0377-4080-b16c-408bfbe78687	0.658182	TCGA-LUAD	TCGA-LUAD	TCGA-LUAD
55838e1f-07e8-49ca-89d6-46216babc6f7	0.822219	TCGA-HNSC	TCGA-HNSC	TCGA-HNSC
7cabcc66-f159-42dc-bd79-953bffd93b8d	0.310699	TCGA-HNSC	TCGA-HNSC	TCGA-HNSC
395babb3-3f5d-4e71-a675-af4443f23028	-0.287458	TCGA-LUSC	TCGA-LUSC	TCGA-LUSC
06580cbc-d0d8-4b97-87ef-ebc17cdae81c	-0.279084	TCGA-HNSC	TCGA-HNSC	TCGA-HNSC
621424ec-67bc-4c42-b0ad-64c5654b5ad9	-0.613902	TCGA-LGG	TCGA-LGG	TCGA-LGG
56cdbba2-327e-4acd-a1eb-0f313a77834f	-0.171242	TCGA-ACC	TCGA-ACC	TCGA-ACC
2135b007-b714-495b-9b30-92010179ec33	0.665229	TCGA-HNSC	TCGA-HNSC	TCGA-HNSC
569691a3-15b4-4b1c-b8b7-b3ad17d0996e	-0.616645	TCGA-LUSC	TCGA-LUSC	TCGA-LUSC
cec25604-3e90-4d2b-83aa-cda3f4b442b9	-0.71151	TCGA-PCPG	TCGA-PCPG	TCGA-PCPG
8c238d30-df8e-4e6b-98fc-21696269a294,1	-0.667067	TCGA-HNSC	TCGA-HNSC	TCGA-HNSC
40343ebd-0d62-401e-83a4-6cdb57662ec0	-0.884103	TCGA-LGG	TCGA-LGG	TCGA-LGG
d1eea093-f349-435f-b8d4-1b40b35503d7	-0.85153	TCGA-PCPG	TCGA-PCPG	TCGA-PCPG
1f5494c4-e26c-4512-96d9-30412b5b32ce	0.918709	TCGA-PAAD	TCGA-PAAD	TCGA-PAAD
ad74c0e8-8878-4efc-997d-981cd547bc5b	-0.190647	TCGA-LUAD	TCGA-LUAD	TCGA-LUAD
0bde34dd-dae9-4533-98ef-f5a61a11e7c4	-0.944427	TCGA-LGG	TCGA-LGG	TCGA-LGG
2f1a4b16-104c-40eb-8114-8245847bb716	0.625767	TCGA-LUAD	TCGA-LUAD	TCGA-LUAD
a3d89882-6d5b-497a-a9e4-a8b8908c3ff4	0.876216	TCGA-HNSC	TCGA-HNSC	TCGA-HNSC
b26cb5f2-4ff0-4476-8d02-7256ace7d8a3	0.50044	TCGA-UVM	TCGA-UVM	TCGA-UVM
360726f4-9b50-422d-b498-5acbbc3713ae	-0.867957	TCGA-HNSC	TCGA-HNSC	TCGA-HNSC
d62d871b-4612-4bf4-b53c-9dd431e507a0	-0.845956	TCGA-LGG	TCGA-LGG	TCGA-LGG
1acda00d-04fb-4d71-99a4-996f92601827	0.666597	TCGA-HNSC	TCGA-HNSC	TCGA-HNSC
081b6532-0ed4-445a-becb-cb2290f4854d	-0.755794	TCGA-LGG	TCGA-LGG	TCGA-LGG
6205bb0d-f5ad-4181-a62b-5cb21415ff8e	0.124025	TCGA-LUSC	TCGA-LUSC	TCGA-LUSC
039788ec-1364-40c7-9e9d-13dc305674e9	0.763861	TCGA-HNSC	TCGA-HNSC	TCGA-HNSC
b39c64bb-122d-44b3-9672-d0dc8468ca93	-0.553858	TCGA-HNSC	TCGA-HNSC	TCGA-HNSC
6d952a17-f8d7-4f4c-8b91-b050e84fbe54	-0.648875	TCGA-TGCT	TCGA-TGCT	TCGA-TGCT
dd7eda40-9aae-46b2-914e-788b76b43087	-0.1697	TCGA-LUSC	TCGA-LUSC	TCGA-LUSC
a4495428-39cc-49f6-bc41-1becdd94113f	-0.586594	TCGA-LUSC	TCGA-LUSC	TCGA-LUSC
e64f76e4-f748-4d9e-ba71-53e2818a7920	0.728428	TCGA-LUAD	TCGA-LUAD	TCGA-LUAD
f98ecd8a-b878-4f53-b911-20cd8e17281c	0.830932	TCGA-LUAD	TCGA-LUAD	TCGA-LUAD
ce94e544-8887-479f-83cd-27b1c740e4c2	0.906262	TCGA-LUSC	TCGA-LUSC	TCGA-LUSC
15e43ee8-3080-4895-84fb-a24ad3a68b97	0.717291	TCGA-HNSC	TCGA-HNSC	TCGA-HNSC
b9aac2a5-5ca9-4f57-ba02-b53904256467	0.683829	TCGA-HNSC	TCGA-HNSC	TCGA-HNSC
aa34f900-b2e4-4276-9d28-807ad11444ac	0.853091	TCGA-HNSC	TCGA-HNSC	TCGA-HNSC
d50e944a-3ce4-4632-a878-118499e143e3	-0.702963	TCGA-LGG	TCGA-LGG	TCGA-LGG
a9fe64a9-6d22-4e9f-96f3-f16af7d298f8	-0.792065	TCGA-UVM	TCGA-UVM	TCGA-UVM
c2a1de2e-6451-4c95-8ce6-263f2b7e6eff	-0.0729866	TCGA-LUAD	TCGA-LUAD	TCGA-LUAD
3d5a904a-3834-45bf-9212-c06d46d917f9	0.39793	TCGA-LUSC	TCGA-LUSC	TCGA-LUSC
626c1cb7-05f6-4db1-a809-f6fcba2cce8e	0.0641282	TCGA-TGCT	TCGA-TGCT	TCGA-TGCT
f91eb33d-76f0-418c-9962-11a5b31ca1dc	-0.105671	TCGA-PAAD	TCGA-PAAD	TCGA-PAAD
63643ba6-bed9-4c36-91dd-a18105fadc06	0.377117	TCGA-KICH	TCGA-KICH	TCGA-KICH
f1985735-a188-4567-a88a-530f9b80291b	0.301158	TCGA-LUAD	TCGA-LUAD	TCGA-LUAD
cb78efb3-bc29-4de7-9128-fdc4f9539b48	0.710424	TCGA-HNSC	TCGA-HNSC	TCGA-HNSC
c56fa247-ad97-4dce-a2d3-9bdfc5dc7b1b	-0.864244	TCGA-LGG	TCGA-LGG	TCGA-LGG
3c975b68-4a6e-4c97-a8d1-b9a427d4957c	-0.604599	TCGA-HNSC	TCGA-HNSC	TCGA-HNSC
fbdab01c-191c-4aef-9451-ca3afec55fa1	0.389323	TCGA-HNSC	TCGA-HNSC	TCGA-HNSC
48607130-c09a-491d-882f-7d2591d13182	0.57959	TCGA-LGG	TCGA-LGG	TCGA-LGG
86958f1d-f10b-403e-b204-061e1932a793	0.553671	TCGA-LUSC	TCGA-LUSC	TCGA-LUSC
d2c1e896-6886-4122-bb48-5fbcd3f641f4	0.765646	TCGA-LUAD	TCGA-LUAD	TCGA-LUAD
dafb9844-1a5c-4af8-b382-59c751942bb8	-0.819933	TCGA-ACC	TCGA-ACC	TCGA-ACC
0b67f9bb-e469-4b4c-9ce6-6af1c7b1aab2	0.298941	TCGA-HNSC	TCGA-HNSC	TCGA-HNSC
d49b0369-905c-4608-96a9-cc854980fc4c	0.0266204	TCGA-LUSC	TCGA-LUSC	TCGA-LUSC
dedd71b4-8537-4947-839e-90aceddd0893	0.929122	TCGA-HNSC	TCGA-HNSC	TCGA-HNSC
e0f8e70a-ac91-4d3c-806c-ba9c14ed43ab	-0.552661	TCGA-LGG	TCGA-LGG	TCGA-LGG
dea53b7f-3e7d-41a3-ae2d-58548fe0b595	0.431655	TCGA-HNSC	TCGA-HNSC	TCGA-HNSC
5fd0f07b-8bb9-4378-bd26-28a26057e8fe	0.714737	TCGA-LUAD	TCGA-LUAD	TCGA-LUAD
ae2051a3-f851-4cb3-af18-029f4574b179	-0.450432	TCGA-HNSC	TCGA-HNSC	TCGA-HNSC
9d0c1552-00a7-4f0a-a04a-a82e721ee4e3	-0.633868	TCGA-LGG	TCGA-LGG	TCGA-LGG
82940e94-ac74-4a9b-9da5-9e4b7d4d45c0	-0.708263	TCGA-ACC	TCGA-ACC	TCGA-ACC
f4343626-f677-4fe5-862b-8fb4a16262bf	0.794204	TCGA-HNSC	TCGA-HNSC	TCGA-HNSC
68f612b7-33b4-4ca4-b012-439bfd598888	0.809526	TCGA-HNSC	TCGA-HNSC	TCGA-HNSC
054b81ac-963f-4f49-950c-ae03144af348	-0.13581	TCGA-PCPG	TCGA-PCPG	TCGA-PCPG
67e9abc1-4b6f-4054-bdc4-29906c55c682	-0.27731	TCGA-PAAD	TCGA-PAAD	TCGA-PAAD
2f39e89c-a8f7-4df8-a0f5-ef9990c2133c	0.790327	TCGA-LUSC	TCGA-LUSC	TCGA-LUSC
b0cb81ad-3c20-4d56-ab7d-f64c0caee1ce	-0.827899	TCGA-PAAD	TCGA-PAAD	TCGA-PAAD
99daa971-31d0-4c37-9c12-b0dc42ddd19b	-0.659082	TCGA-LUSC	TCGA-LUSC	TCGA-LUSC
c916b9a4-008e-4d79-a50c-f15c3549fcf6	-0.936818	TCGA-LGG	TCGA-LGG	TCGA-LGG
abd6647b-d2eb-404d-8283-443e92addf55	0.802672	TCGA-LUAD	TCGA-LUAD	TCGA-LUAD
ebcba7f2-ce13-4bae-97cd-91a6b1dcd465	0.45201	TCGA-LUAD	TCGA-LUAD	TCGA-LUAD
63f4aa26-dec0-4309-8b75-6446a7241527	-0.838628	TCGA-LGG	TCGA-LGG	TCGA-LGG
e731fed6-be23-4b19-8550-6e500613c468	-0.530019	TCGA-LUSC	TCGA-LUSC	TCGA-LUSC
323e134e-caa8-42b7-9114-78812e1196ea	-0.610846	TCGA-PCPG	TCGA-PCPG	TCGA-PCPG
0b15fcb8-1fb7-497e-80b9-d3db66a3c0a2	0.476666	TCGA-LUAD	TCGA-LUAD	TCGA-LUAD
ad72e61e-51e3-4992-ac77-65e895935736	-0.866467	TCGA-LGG	TCGA-LGG	TCGA-LGG
b4e0c62d-f2f6-4243-9e0f-ae2ad4ca4bb8	0.754129	TCGA-HNSC	TCGA-HNSC	TCGA-HNSC
455fd7d4-5ff4-423f-83ce-4630aef89bb7,1	-0.41661	TCGA-KICH	TCGA-KICH	TCGA-KICH
ffb83f21-06d9-4e52-a2d0-e85c13f4037f	0.457083	TCGA-LUSC	TCGA-LUSC	TCGA-LUSC
94a47bf8-f673-45cb-a8d3-1031317d03b3	0.580786	TCGA-HNSC	TCGA-HNSC	TCGA-HNSC
9a2db69e-d429-45d4-89ca-a2c4e0cfc116	-0.41001	TCGA-PAAD	TCGA-PAAD	TCGA-PAAD
248fa778-0758-4681-a31f-371ea8d376e6	0.0612364	TCGA-HNSC	TCGA-HNSC	TCGA-HNSC
70797499-16e6-48cc-8ae4-1e692713dad3	0.234226	TCGA-PAAD	TCGA-PAAD	TCGA-PAAD
fad4b7e6-510c-4968-83df-3140ed5a0549	-0.6941	TCGA-ACC	TCGA-ACC	TCGA-ACC
f1c22412-f25e-4859-8821-efc674a9c967	-0.512522	TCGA-PCPG	TCGA-PCPG	TCGA-PCPG
15fb07ae-101c-4553-891d-539cee89a5e9	-0.395928	TCGA-ACC	TCGA-ACC	TCGA-ACC
e488f613-f155-4e11-87d4-8c789ea81691	-0.82306	TCGA-LGG	TCGA-LGG	TCGA-LGG
5af499be-d2b9-4eaf-9a9f-435dccb51917,1	0.936906	TCGA-LUAD	TCGA-LUAD	TCGA-LUAD
e499069b-a16a-49e9-941a-e3e9ea62af25	0.622121	TCGA-LUAD	TCGA-LUAD	TCGA-LUAD
db0b9e63-4272-4f29-bf0e-1ec0fe79a9d7,1	0.660215	TCGA-LUAD	TCGA-LUAD	TCGA-LUAD
75589307-f141-4d0d-b35d-adbbc77b3dec	0.623295	TCGA-LUAD	TCGA-LUAD	TCGA-LUAD
2fabeb98-05e3-4f55-97f5-fbc675e25a3d	0.622646	TCGA-LUAD	TCGA-LUAD	TCGA-LUAD
da094e20-df07-4efa-892c-33f4ac5c3056	0.0365572	TCGA-PCPG	TCGA-PCPG	TCGA-PCPG
7ddd36fd-9e6a-4a46-a799-82998786cb36	0.962046	TCGA-LUSC	TCGA-LUSC	TCGA-LUSC
69509852-ed3e-4b5f-afc3-e7f7d88ce936	-0.403535	TCGA-TGCT	TCGA-TGCT	TCGA-TGCT
f327dea0-2d30-482f-809c-76a148a749b7	0.929245	TCGA-LUAD	TCGA-LUAD	TCGA-LUAD
2ca47049-bc12-4992-b9cf-1c01dda639be	-0.730753	TCGA-LUSC	TCGA-LUSC	TCGA-LUSC
e612ef6e-f3f2-44be-ab15-8e4095687cd6	-0.470005	TCGA-ACC	TCGA-ACC	TCGA-ACC
50e25a4b-2eb2-4770-9a2d-8922a1e0ab56	0.253128	TCGA-HNSC	TCGA-HNSC	TCGA-HNSC
42ca54fc-c1ae-41cd-bca1-7fe9810db460,1	0.893692	TCGA-LUAD	TCGA-LUAD	TCGA-LUAD
b80ced5e-36b1-48d0-a8a9-0245aeb5f368	0.168027	TCGA-LUSC	TCGA-LUSC	TCGA-LUSC
d61710c1-8ac3-44e3-b567-66288a6ab731,1	-0.874239	TCGA-LGG	TCGA-LGG	TCGA-LGG
fea46eef-6b7f-44c3-93bf-2dec16bdeb79	-0.27538	TCGA-LGG	TCGA-LGG	TCGA-LGG
3e635902-5310-4406-8b4d-a238ce382639	0.302927	TCGA-LUAD	TCGA-LUAD	TCGA-LUAD
6a32e197-db90-4b3a-adc9-63b4c55d2cda	0.297974	TCGA-TGCT	TCGA-TGCT	TCGA-TGCT
8f044599-3fbe-4b69-b67d-49aee9168545,1	0.696084	TCGA-HNSC	TCGA-HNSC	TCGA-HNSC
41fbb9f1-4a13-48ab-8649-0608c89cdd9f	-0.851653	TCGA-LGG	TCGA-LGG	TCGA-LGG
b8475929-2d9d-4909-bd62-59684a140bd7	0.061174	TCGA-LUAD	TCGA-LUAD	TCGA-LUAD
fcb0c5e5-f63c-41b3-ae0e-3d1d6aaa66e4	0.477091	TCGA-HNSC	TCGA-HNSC	TCGA-HNSC
657346f2-4280-4d80-983e-cab8004f184a	-0.00933602	TCGA-HNSC	TCGA-HNSC	TCGA-HNSC
afe89625-b355-454d-8c0b-b4161edd69f8	-0.460258	TCGA-PAAD	TCGA-PAAD	TCGA-PAAD
ce9e0431-19a1-4ea9-85b0-44a9e9792e03	0.137635	TCGA-PAAD	TCGA-PAAD	TCGA-PAAD
06060406-0540-4d5a-adeb-4cc46c01c782	0.0439816	TCGA-HNSC	TCGA-HNSC	TCGA-HNSC
b28e3be1-9843-4204-b999-b3e2a909c7bd	0.628467	TCGA-LUSC	TCGA-LUSC	TCGA-LUSC
83e38dbd-edab-47f2-b19f-6ea38fc6bece	-0.298323	TCGA-LUAD	TCGA-LUAD	TCGA-LUAD
e6b72c24-1607-43b9-8b8a-7bf83eea5895	0.659076	TCGA-LUSC	TCGA-LUSC	TCGA-LUSC
975e17c2-b93c-4d45-8a85-786f365e4a93	-0.760234	TCGA-LGG	TCGA-LGG	TCGA-LGG
7b982d5e-3a7d-40ac-bd25-6044c62879b6	0.672832	TCGA-LUSC	TCGA-LUSC	TCGA-LUSC
5cea1082-2ad5-4233-a6e3-067566780471	0.494105	TCGA-TGCT	TCGA-TGCT	TCGA-TGCT
9c87dcee-d422-4df1-82e1-3fa201473e31	-0.0266762	TCGA-ACC	TCGA-ACC	TCGA-ACC
8f734f5c-fe5c-4c81-98c9-f88a8ca4a5ee	-0.406207	TCGA-TGCT	TCGA-TGCT	TCGA-TGCT
18e7182d-16e8-4eff-96ec-56ff241810d3	-0.0860826	TCGA-TGCT	TCGA-TGCT	TCGA-TGCT
cfcd3835-bb09-400e-b7eb-55ac139d01f8	-0.792889	TCGA-LGG	TCGA-LGG	TCGA-LGG
42bc2336-2408-441a-83b9-aadc9700f750	0.872883	TCGA-HNSC	TCGA-HNSC	TCGA-HNSC
42432463-8e92-4f25-b72a-f03953527aa5	0.2838	TCGA-LUAD	TCGA-LUAD	TCGA-LUAD
e1758d75-b2a0-4386-bd72-6b2421d4da6b	-0.841117	TCGA-LGG	TCGA-LGG	TCGA-LGG
108a71cf-b9db-47cd-aa74-c03ec989b41b	0.677133	TCGA-LUAD	TCGA-LUAD	TCGA-LUAD
b6c2c9bd-625b-4a98-830c-49c344f6cb5f	-0.64102	TCGA-LGG	TCGA-LGG	TCGA-LGG
0c0b610e-fe4c-406d-a5ed-5cc3b11dabf5,1	0.0169174	TCGA-LUAD	TCGA-LUAD	TCGA-LUAD
7289bc25-2551-4c6d-b2fa-c7e13859b9b3	-0.836471	TCGA-UVM	TCGA-UVM	TCGA-UVM
4250ac3c-c8b0-46ce-b9c8-7963bc386041	-0.848162	TCGA-LGG	TCGA-LGG	TCGA-LGG
996a0070-e9bf-4601-8ef7-60212108258d	0.715175	TCGA-LUAD	TCGA-LUAD	TCGA-LUAD
220d75ae-c94b-473a-a988-ac40c15fa219	-0.604474	TCGA-HNSC	TCGA-HNSC	TCGA-HNSC
eaf674dd-9909-4879-b9a3-74253169eddd,1	0.667063	TCGA-HNSC	TCGA-HNSC	TCGA-HNSC
f7f9f522-de88-4f9c-8ba4-7be3726faaf8	0.540741	TCGA-LUAD	TCGA-LUAD	TCGA-LUAD
9bf40eeb-9a87-44a2-a782-197ab954c937	0.078168	TCGA-HNSC	TCGA-HNSC	TCGA-HNSC
bece6b8e-5d6c-4dd6-85a3-9b3a9c670aa7	0.794555	TCGA-LUSC	TCGA-LUSC	TCGA-LUSC
ceead734-1ce0-4385-b65a-a9c853b7308e	-0.0753655	TCGA-LUAD	TCGA-LUAD	TCGA-LUAD
dff4246a-57ea-46f2-a5bc-7aa82e494137	0.69572	TCGA-HNSC	TCGA-HNSC	TCGA-HNSC
5ac57aee-4be1-4a29-a53f-343f5a3d2e86	0.83538	TCGA-HNSC	TCGA-HNSC	TCGA-HNSC
d3e604d1-f8e3-47f7-86fb-104035590af8	0.600234	TCGA-LUSC	TCGA-LUSC	TCGA-LUSC
9ed5af0e-c87f-46ff-81e7-9d3041b4034e	-0.561854	TCGA-LGG	TCGA-LGG	TCGA-LGG
5e54122f-1c4d-45cc-8842-cd1c1df0eed8	-0.29589	TCGA-UVM	TCGA-UVM	TCGA-UVM
23592bc3-17ff-44f3-9b17-c8f21d0af6b4	0.561411	TCGA-TGCT	TCGA-TGCT	TCGA-TGCT
e28cbc9a-aa60-4bfb-8d89-8c33ee97f560	0.589614	TCGA-LUSC	TCGA-LUSC	TCGA-LUSC
4c31127e-d095-4978-9dac-35153c27f6ed	0.934434	TCGA-LUAD	TCGA-LUAD	TCGA-LUAD
febe2ce5-737b-43b8-bc70-4194fe3ed5fb	-0.91501	TCGA-LGG	TCGA-LGG	TCGA-LGG
2d2281a1-d7a9-499f-91b5-cc08013645e4	-0.679455	TCGA-PCPG	TCGA-PCPG	TCGA-PCPG
0697436f-e487-45db-b0bc-ad9246f70196,1	-0.466987	TCGA-KICH	TCGA-KICH	TCGA-KICH
5f29578a-7606-4625-bd24-a194b3287024	0.559184	TCGA-LUSC	TCGA-LUSC	TCGA-LUSC
ca2da39a-263c-4238-9826-de7d52e63d0f	0.706735	TCGA-PAAD	TCGA-PAAD	TCGA-PAAD
26a92e1b-08d8-45cd-af0c-eaf2514808a2	0.603658	TCGA-LUAD	TCGA-LUAD	TCGA-LUAD
53d9a130-4a3a-4491-85cd-9a44415a1632	0.949546	TCGA-HNSC	TCGA-HNSC	TCGA-HNSC
0ce8d92b-54e2-45d4-a551-0faf94a27d46	-0.768995	TCGA-LGG	TCGA-LGG	TCGA-LGG
eca4bfa2-5ba5-4708-959a-d901c1b61edd,1	0.23422	TCGA-LUSC	TCGA-LUSC	TCGA-LUSC
3e4851ca-4d69-4035-a2dd-8ed6e70f1ffb	-0.915168	TCGA-LGG	TCGA-LGG	TCGA-LGG
b256e065-c681-4f82-8b68-a8ef7c413791	0.0385567	TCGA-LUAD	TCGA-LUAD	TCGA-LUAD
cd9dc5c5-1161-43ea-a617-1356a3b23e16	-0.35239	TCGA-PAAD	TCGA-PAAD	TCGA-PAAD
a28cfa95-5a99-40f3-928e-7a94f2492d2c	-0.581831	TCGA-PAAD	TCGA-PAAD	TCGA-PAAD
258a3a41-211b-4c66-bd3b-ef03014a6967	0.628186	TCGA-LUAD	TCGA-LUAD	TCGA-LUAD
50239d1d-b3a4-4240-ab83-b24ba67b1299	0.742799	TCGA-HNSC	TCGA-HNSC	TCGA-HNSC
de206681-3e27-4d4f-8669-aefb12b5b1e3	-0.0910605	TCGA-HNSC	TCGA-HNSC	TCGA-HNSC
284680b2-f961-402d-8740-e5f9e4fb4a98	-0.718143	TCGA-LGG	TCGA-LGG	TCGA-LGG
d947828f-d62f-426b-9710-3c93a7aef05b	-0.498154	TCGA-HNSC	TCGA-HNSC	TCGA-HNSC
1ccd29c1-cf30-4701-9b50-5d34cae2f4b3,1	0.67587	TCGA-LUSC	TCGA-LUSC	TCGA-LUSC
9f89510c-ed07-471f-b35e-7c87c237b9fe	0.666824	TCGA-HNSC	TCGA-HNSC	TCGA-HNSC
e6c55ba6-4c8a-4ea4-8dde-74d01915db02	-0.828197	TCGA-LGG	TCGA-LGG	TCGA-LGG
daf0e08e-1738-43f8-874a-b37d79cbe3a7	0.628964	TCGA-LUAD	TCGA-LUAD	TCGA-LUAD
6ecccbf9-bfda-4f5e-9618-3bffaebf4660	0.831247	TCGA-HNSC	TCGA-HNSC	TCGA-HNSC
47cbb242-a356-43ba-95c3-0b0c9ef90fbf,1	0.753234	TCGA-LUSC	TCGA-LUSC	TCGA-LUSC
2f4c473d-7a1a-4004-936c-8d4a7a24e212	-0.136776	TCGA-LUSC	TCGA-LUSC	TCGA-LUSC
40587b69-0f62-4a2a-88cb-1bd711377f19	-0.778955	TCGA-LGG	TCGA-LGG	TCGA-LGG
a3de401d-91fe-49a2-bb07-81c1a06506e6	0.831124	TCGA-LUAD	TCGA-LUAD	TCGA-LUAD
7ff92b3b-e810-42e2-9aa3-3e2335bb0f4a	-0.434785	TCGA-LUSC	TCGA-LUSC	TCGA-LUSC
b80ea411-c8ca-4414-ad1b-82af11df11c2	0.647383	TCGA-LUSC	TCGA-LUSC	TCGA-LUSC
81fb338f-1023-49aa-ac0f-ba763a6cd68c	-0.685212	TCGA-LGG	TCGA-LGG	TCGA-LGG
dff43217-7857-42ca-b87b-058c774a6aa7	0.050682	TCGA-LUSC	TCGA-LUSC	TCGA-LUSC
43abe847-4ba7-466e-8283-5d7b80b999a7	0.242522	TCGA-LUSC	TCGA-LUSC	TCGA-LUSC
acae4e48-57de-40c5-9ae5-4386144ebaea	0.531608	TCGA-LUSC	TCGA-LUSC	TCGA-LUSC
c40ab957-fe46-43b1-992d-b4e2040a3f57	-0.913187	TCGA-LGG	TCGA-LGG	TCGA-LGG
ad98977b-e159-410a-b8c2-f4e8a07f9784	0.00813526	TCGA-LUSC	TCGA-LUSC	TCGA-LUSC
d539844b-d65d-41e6-a8f0-fa884df118bc	0.50597	TCGA-LUSC	TCGA-LUSC	TCGA-LUSC
cf81c2f5-ac98-4423-9d80-150ce436e003	0.280843	TCGA-TGCT	TCGA-TGCT	TCGA-TGCT
c179d6b1-6182-48b8-a376-3133e0dec278	-0.0401668	TCGA-LUSC	TCGA-LUSC	TCGA-LUSC
a308a5ee-8ea1-47ee-823d-14736d74a925	-0.482206	TCGA-PAAD	TCGA-PAAD	TCGA-PAAD
2f04e760-8a64-49f2-a1d6-3d390604745c	-0.405508	TCGA-ACC	TCGA-ACC	TCGA-ACC
d4f66f06-9289-45c1-b9eb-aaef991a4bb6,1	-0.672954	TCGA-PAAD	TCGA-PAAD	TCGA-PAAD
e661e157-c6bc-4024-9905-97954759aad6	-0.84969	TCGA-LGG	TCGA-LGG	TCGA-LGG
ff38628e-8abe-44d6-8d3b-7cfe46bd2e35	0.707742	TCGA-HNSC	TCGA-HNSC	TCGA-HNSC
1c95de68-18d9-429b-b379-878838f88a72	0.466109	TCGA-HNSC	TCGA-HNSC	TCGA-HNSC
6f8b9c64-16f1-4cd0-9cd6-a3c27d311cf8	0.0337717	TCGA-HNSC	TCGA-HNSC	TCGA-HNSC
bd42cf82-4281-41bf-93e5-8403f1a94905	-0.604061	TCGA-TGCT	TCGA-TGCT	TCGA-TGCT
d5e94dcf-994f-48a0-b491-bbbf1c2a6783	-0.520353	TCGA-LUSC	TCGA-LUSC	TCGA-LUSC
7e0575ce-670b-4035-8a90-4d35279707b2	0.660408	TCGA-HNSC	TCGA-HNSC	TCGA-HNSC
3e09fd70-6464-42f6-96a6-b51d7c298fc5	-0.378025	TCGA-PAAD	TCGA-PAAD	TCGA-PAAD
2ad0c1dd-d7d3-4349-8c3d-1faa871fc2d2	-0.730546	TCGA-PCPG	TCGA-PCPG	TCGA-PCPG
222a2e5b-9d55-4477-8a54-7776bd44f8a7	-0.702868	TCGA-KICH	TCGA-KICH	TCGA-KICH
97cb8701-7d63-4142-b404-006fbb3ecb0b	-0.773875	TCGA-LGG	TCGA-LGG	TCGA-LGG
659668e8-f0d9-4ff2-bbc8-9246f2ef49ab	0.766085	TCGA-LUAD	TCGA-LUAD	TCGA-LUAD
6b225409-09c0-4a51-8f42-8fefe3855c4d	-0.826777	TCGA-LGG	TCGA-LGG	TCGA-LGG
6092bd5c-e97c-4a77-a4ad-c87623b17507	0.365929	TCGA-LUAD	TCGA-LUAD	TCGA-LUAD
742e0e32-25b5-4d41-8bf5-364b571cfd93	0.656972	TCGA-LUAD	TCGA-LUAD	TCGA-LUAD
dc8dbf62-b687-4362-8839-2fac69703f64	-0.553852	TCGA-KICH	TCGA-KICH	TCGA-KICH
f2d8b332-2f03-46e5-a9d5-f163972e5fa7	0.584026	TCGA-LUAD	TCGA-LUAD	TCGA-LUAD
a3b165e0-bec1-4dbc-b2d8-08fa21874cfa	-0.623199	TCGA-PCPG	TCGA-PCPG	TCGA-PCPG
3f70c3e3-0131-466f-92aa-0a63ab3d4258	-0.572335	TCGA-LGG	TCGA-LGG	TCGA-LGG
fb54458d-c373-46c2-841e-82663e13efaa	-0.730451	TCGA-ACC	TCGA-ACC	TCGA-ACC
0efaf8f9-177c-4ffb-b03f-f0316adf5dc1	-0.554746	TCGA-LGG	TCGA-LGG	TCGA-LGG
2f586b38-5be6-4ffa-8a0f-c870fdf3dad3,1	0.514656	TCGA-LUSC	TCGA-LUSC	TCGA-LUSC
6acdb5e1-4f4d-4512-a41b-ceec94b82744	0.364951	TCGA-LUSC	TCGA-LUSC	TCGA-LUSC
367869f9-bbe7-4e57-a16f-f2b63f2de697	-0.402855	TCGA-UVM	TCGA-UVM	TCGA-UVM
33615113-791b-4286-a23a-ad3d1f8d4b09	-0.758231	TCGA-LGG	TCGA-LGG	TCGA-LGG
2be42cc2-9b97-4821-afc2-d1e42eb3932d	-0.347317	TCGA-PAAD	TCGA-PAAD	TCGA-PAAD
ffcf851d-7fa1-4b45-911a-a3fbd74c253a	0.616675	TCGA-HNSC	TCGA-HNSC	TCGA-HNSC
43cdb4df-06db-4252-a25a-04def9d24c6d	0.701518	TCGA-TGCT	TCGA-TGCT	TCGA-TGCT
ad80a042-c4b4-445c-9678-1c2614422684	-0.909803	TCGA-LGG	TCGA-LGG	TCGA-LGG
3a756d00-b24a-4646-ae1a-587bd141fc05	0.822236	TCGA-LUSC	TCGA-LUSC	TCGA-LUSC
829b41b1-693b-4f7f-a5c2-68c14b079aae	-0.193222	TCGA-HNSC	TCGA-HNSC	TCGA-HNSC
08a96dec-e658-493a-9308-83f7ace3b3b6	-0.584467	TCGA-KICH	TCGA-KICH	TCGA-KICH
9f247eef-9c0a-4e7a-a2e8-2a84225ba307	0.181527	TCGA-LUSC	TCGA-LUSC	TCGA-LUSC
23c4e2eb-142b-4fcc-a974-9a248aec3f37	0.941639	TCGA-HNSC	TCGA-HNSC	TCGA-HNSC
12b79b4f-c28c-418e-a1e7-e622f33fdcc2	0.345409	TCGA-LUAD	TCGA-LUAD	TCGA-LUAD
758b70f6-8064-4f43-aabe-e5f968fe2955,1	0.387769	TCGA-PAAD	TCGA-PAAD	TCGA-PAAD
12b79b4f-c28c-418e-a1e7-e622f33fdcc2,1	0.605686	TCGA-LUAD	TCGA-LUAD	TCGA-LUAD
d766c3af-f0b3-4791-a754-d6546d370f8f	-0.948722	TCGA-LGG	TCGA-LGG	TCGA-LGG
7a1d9862-910b-403e-9eab-697dc65618c7	0.53874	TCGA-PAAD	TCGA-PAAD	TCGA-PAAD
c7c3dec8-0251-4396-9d79-9dd28d70ab3d	-0.591864	TCGA-PCPG	TCGA-PCPG	TCGA-PCPG
230f5fa7-aa36-41ea-b40b-08f520767bd5	-0.425464	TCGA-LGG	TCGA-LGG	TCGA-LGG
8214a0d1-5e2d-4a7a-acb1-e5580755db83	0.768714	TCGA-LUAD	TCGA-LUAD	TCGA-LUAD
1ba4e70c-692c-487a-abc5-36e5f0a03286	0.491737	TCGA-LUSC	TCGA-LUSC	TCGA-LUSC
f30d81c6-d8d3-4547-b056-3942e390b936	-0.163938	TCGA-LUSC	TCGA-LUSC	TCGA-LUSC
8d18e026-668b-4513-9c68-9e03b18592e3	-0.53207	TCGA-LUSC	TCGA-LUSC	TCGA-LUSC
ac511727-185b-4ac0-b6c0-dc3a79657be6	0.338898	TCGA-HNSC	TCGA-HNSC	TCGA-HNSC
41ce2937-0bee-46d4-b08c-3fe74e262f93	-0.287068	TCGA-PCPG	TCGA-PCPG	TCGA-PCPG
21bbe030-8dbb-47eb-a670-13eb57c12159	-0.8854	TCGA-LGG	TCGA-LGG	TCGA-LGG
4add88b7-169a-448f-b063-c7e6402628f1	0.538874	TCGA-LUSC	TCGA-LUSC	TCGA-LUSC
6a7dce9c-1c9d-41a2-a5ca-0a7d36e91fd7	-0.714088	TCGA-TGCT	TCGA-TGCT	TCGA-TGCT
0bd2551f-4060-43b2-bee3-956e7e09db31	0.585218	TCGA-TGCT	TCGA-TGCT	TCGA-TGCT
9a2a226e-9605-4214-9320-469305e664e6	0.537954	TCGA-LUAD	TCGA-LUAD	TCGA-LUAD
9ee268a7-fa71-4f3f-919f-cf4ee1de2658	-0.859998	TCGA-LGG	TCGA-LGG	TCGA-LGG
42ef34cc-ffb4-432c-82bb-7aa56639ff51	-0.714322	TCGA-ACC	TCGA-ACC	TCGA-ACC
2cfc07f3-a31c-41a2-a9e3-b708d2421a78,1	-0.8881	TCGA-LGG	TCGA-LGG	TCGA-LGG
f77cf4d3-9829-4fd3-95a1-b29aed9e94b8	-0.175804	TCGA-LUAD	TCGA-LUAD	TCGA-LUAD
738f5c96-ee44-4fd7-bb8c-e2b86f8053c8	-0.825602	TCGA-LGG	TCGA-LGG	TCGA-LGG
366219b9-fde3-4d2d-82d3-15fe6245aa98	-0.477279	TCGA-KICH	TCGA-KICH	TCGA-KICH
6ea380ad-d73d-41b2-b448-2d224deec01b	0.854025	TCGA-HNSC	TCGA-HNSC	TCGA-HNSC
8b6e939c-c4b0-4d1e-a92c-ea998bc5d36a	-0.37583	TCGA-HNSC	TCGA-HNSC	TCGA-HNSC
40ae8507-c08a-45d5-9bbb-65d236c82319	-0.911627	TCGA-LGG	TCGA-LGG	TCGA-LGG
62ec50e7-636e-46c6-afed-66bf217b59c1	-0.821255	TCGA-LGG	TCGA-LGG	TCGA-LGG
6715b957-0d48-439c-8cd7-bd9b204d39b0	0.555831	TCGA-HNSC	TCGA-HNSC	TCGA-HNSC
43cc3c60-f0a6-4b44-bd7b-8ec4da71991f,1	0.675344	TCGA-TGCT	TCGA-TGCT	TCGA-TGCT
4240c137-ee3a-474c-9426-470380cb41a2	-0.832997	TCGA-LGG	TCGA-LGG	TCGA-LGG
5813997a-d7dc-4f7c-8d4b-e979832168a9	0.907665	TCGA-LUAD	TCGA-LUAD	TCGA-LUAD
4480d290-5e8a-4289-8e3c-de087e0de412	-0.535249	TCGA-UVM	TCGA-UVM	TCGA-UVM
91e37435-16a1-4077-b342-83826480fdc9	-0.675675	TCGA-PCPG	TCGA-PCPG	TCGA-PCPG
1bc03593-5ab6-4082-b157-7ea456845e28	0.0638241	TCGA-HNSC	TCGA-HNSC	TCGA-HNSC
fadd20a1-90ca-4d99-a128-9730d02a7bd6	0.719137	TCGA-LUSC	TCGA-LUSC	TCGA-LUSC
9180e195-dae9-4af9-90cf-71778bc9aefc	0.834709	TCGA-HNSC	TCGA-HNSC	TCGA-HNSC
638b1a6a-c222-414c-96bc-f259f0afb278	0.581642	TCGA-PAAD	TCGA-PAAD	TCGA-PAAD
762dea8a-5b41-4058-979a-b7876ed13d7e	0.56383	TCGA-LUAD	TCGA-LUAD	TCGA-LUAD
851867cb-9ad0-4fdf-ac75-9bb0427ad440	0.728376	TCGA-LUAD	TCGA-LUAD	TCGA-LUAD
eda7df86-a344-4790-88ac-e1391f07f66d	0.520554	TCGA-HNSC	TCGA-HNSC	TCGA-HNSC
f400b427-954a-4f8a-a885-222e3e4c28ab	0.0390528	TCGA-LUSC	TCGA-LUSC	TCGA-LUSC
ee6bf12f-8a73-49e2-b566-368b2b42165b	-0.669801	TCGA-LGG	TCGA-LGG	TCGA-LGG
b87a5d92-4c09-48fe-bb08-b3c89a7c892e	0.666526	TCGA-LUAD	TCGA-LUAD	TCGA-LUAD
45b6d41b-3a1b-47e9-80e4-59355170aee7	-0.816404	TCGA-LGG	TCGA-LGG	TCGA-LGG
e00a60d7-4253-443d-a187-680ad0931349	0.440583	TCGA-LUAD	TCGA-LUAD	TCGA-LUAD
b89de053-d253-447f-952e-9a2edcf6bca5	0.193881	TCGA-LUAD	TCGA-LUAD	TCGA-LUAD
c13a429c-99ea-478c-ae95-fa499b9ea9fa	0.239692	TCGA-LGG	TCGA-LGG	TCGA-LGG
5a36b7af-70c6-4a08-84ac-01ef15739337	-0.554215	TCGA-PCPG	TCGA-PCPG	TCGA-PCPG
c3b2c38d-81a3-42fd-a41e-6f6de3934007	0.0203039	TCGA-HNSC	TCGA-HNSC	TCGA-HNSC
b9e2f4d1-866c-4c62-a9c8-8de7eb364a6e	-0.76531	TCGA-LGG	TCGA-LGG	TCGA-LGG
e6e75590-9520-4b1c-8a28-4a1d2b2218fc	0.307563	TCGA-LUAD	TCGA-LUAD	TCGA-LUAD
fc3ea52b-67ac-4876-949d-5464c436f3db	-0.183178	TCGA-HNSC	TCGA-HNSC	TCGA-HNSC
7b236171-2e7a-4018-b297-560ea8279ec0,1	0.693612	TCGA-LUSC	TCGA-LUSC	TCGA-LUSC
a53e9117-0a49-40d8-af40-7867370b671a	-0.797	TCGA-ACC	TCGA-ACC	TCGA-ACC
af1d9d69-0a45-4ad3-9873-57fbe4a4b895	0.168291	TCGA-LUSC	TCGA-LUSC	TCGA-LUSC
c7b23a5a-c49a-4426-bd4e-b191f4227ac6	0.722849	TCGA-LUSC	TCGA-LUSC	TCGA-LUSC
ea93555b-daa5-439a-a13a-796917365454	0.29745	TCGA-HNSC	TCGA-HNSC	TCGA-HNSC
714496c5-d221-4397-9c5a-cd2d22603e6f	0.947197	TCGA-HNSC	TCGA-HNSC	TCGA-HNSC
b5865f1e-604d-487d-8a19-dc0c887203ed	-0.274196	TCGA-LUSC	TCGA-LUSC	TCGA-LUSC
cf825b86-7ec2-4e90-bcce-3b5637b90b70	-0.649909	TCGA-PAAD	TCGA-PAAD	TCGA-PAAD
0073a136-d5f4-4fd6-88f9-711768f2abc6	-0.795704	TCGA-LGG	TCGA-LGG	TCGA-LGG
0709dbcc-0828-4066-aa01-96f059e5fa97	-0.900547	TCGA-LGG	TCGA-LGG	TCGA-LGG
826ec350-7096-40b8-93f7-6c9205acf7f6	-0.501346	TCGA-PCPG	TCGA-PCPG	TCGA-PCPG
9dc5cc23-c903-4fe2-8354-64f8316ff0d4	-0.7042	TCGA-UVM	TCGA-UVM	TCGA-UVM
38eca720-ad68-43a7-8a1c-f79f838d5d03	-0.803969	TCGA-LGG	TCGA-LGG	TCGA-LGG
afe83af5-af22-49c0-88b4-f1d0dfcbe238	-0.299167	TCGA-LUAD	TCGA-LUAD	TCGA-LUAD
77f8c850-b4e6-46a1-ab12-a50e0044a0c8	0.875355	TCGA-LUAD	TCGA-LUAD	TCGA-LUAD
3e1df30f-744a-41e9-a169-7dbbff66622e	0.702986	TCGA-LUAD	TCGA-LUAD	TCGA-LUAD
7cc8892e-4ba5-4cf5-be76-9e5cb4891d25	0.597555	TCGA-LUSC	TCGA-LUSC	TCGA-LUSC
cfda26b9-d417-425c-9a72-fa76ca4b296c	-0.422216	TCGA-PAAD	TCGA-PAAD	TCGA-PAAD
be7d999b-9725-4bf0-b337-cdc3ed55f05f	-0.59066	TCGA-PCPG	TCGA-PCPG	TCGA-PCPG
dcd0856d-423a-40d7-8070-4c0988d61416	-0.736475	TCGA-LGG	TCGA-LGG	TCGA-LGG
20d3e9b8-c399-46d2-8367-c4e228cea17c	0.381271	TCGA-LUSC	TCGA-LUSC	TCGA-LUSC
83a6ed20-b3cf-48b9-8ed3-a080cd4951fa,1	0.775183	TCGA-LUAD	TCGA-LUAD	TCGA-LUAD
3e49a2b8-9b2c-4d15-9773-24df8b4ab2fd	0.674082	TCGA-HNSC	TCGA-HNSC	TCGA-HNSC
4d215c5d-6813-44a6-ba6e-03c24da903b0	0.595736	TCGA-TGCT	TCGA-TGCT	TCGA-TGCT
7099597a-b208-45b5-b9e0-11ab40d5e497	-0.0314651	TCGA-LUAD	TCGA-LUAD	TCGA-LUAD
8980fb06-e38d-459f-a777-52048d492def	0.677133	TCGA-HNSC	TCGA-HNSC	TCGA-HNSC
77e49007-3e44-4157-beae-8f7e94234c78	0.23373	TCGA-PAAD	TCGA-PAAD	TCGA-PAAD
63d646e2-60aa-4bd5-b2ed-6254c9c51be4	-0.65308	TCGA-HNSC	TCGA-HNSC	TCGA-HNSC
8e6020a1-68df-4d57-ad4e-33acc0861fb3	0.448021	TCGA-LUSC	TCGA-LUSC	TCGA-LUSC
0f0d9a7f-dd85-48aa-b5b2-deff5bb6bdeb	-0.938063	TCGA-LGG	TCGA-LGG	TCGA-LGG
75dbc8fb-4db8-4764-824c-eccf3a223884	-0.277833	TCGA-LGG	TCGA-LGG	TCGA-LGG
d15b7b29-c5c5-41d8-b83b-7cc12fe92820	0.597553	TCGA-LUAD	TCGA-LUAD	TCGA-LUAD
3c5bc678-41e9-46b3-9686-5cd95659ab71	-0.170963	TCGA-HNSC	TCGA-HNSC	TCGA-HNSC
f030e410-2585-461e-ad23-9fdf026ac06c	0.85714	TCGA-HNSC	TCGA-HNSC	TCGA-HNSC
6144d666-8f77-4efe-95f1-f9e5c4e5e056	0.872059	TCGA-LUAD	TCGA-LUAD	TCGA-LUAD
7d3e77cc-9603-4722-8e39-1912b678871b	0.0675623	TCGA-LUSC	TCGA-LUSC	TCGA-LUSC
f5ad138c-1714-41e9-9c2d-c88050bec407	0.782353	TCGA-LUSC	TCGA-LUSC	TCGA-LUSC
df576520-a6b6-4c9b-8d06-3f59cc5342fd	0.3784	TCGA-LUAD	TCGA-LUAD	TCGA-LUAD
80d51546-c046-4af4-b3b3-b6bf5b1eab02	0.020013	TCGA-HNSC	TCGA-HNSC	TCGA-HNSC
452e96b0-dd23-4f5a-bc05-625763b0ee12	-0.463736	TCGA-KICH	TCGA-KICH	TCGA-KICH
47cb93bc-8f6b-4b2a-804c-bb4fc78df9e1	0.159406	TCGA-PAAD	TCGA-PAAD	TCGA-PAAD
7cce924f-12a1-4895-9866-5d4b1869dde6	0.815522	TCGA-LUAD	TCGA-LUAD	TCGA-LUAD
7f6455e8-fa3d-4452-acb2-8c9995073072	0.453676	TCGA-LUAD	TCGA-LUAD	TCGA-LUAD
5845fe49-f2cc-436b-9ec8-65e775eae111	0.900477	TCGA-LUSC	TCGA-LUSC	TCGA-LUSC
44b1d457-3a50-404e-b54c-ca619262bc2f	-0.00450364	TCGA-LUSC	TCGA-LUSC	TCGA-LUSC
dd7bcdd8-1660-4dab-9860-9d136c4cee77	0.3157	TCGA-PAAD	TCGA-PAAD	TCGA-PAAD
84ae73e4-3b39-4444-9bfb-3fc6057eab32	-0.76739	TCGA-LGG	TCGA-LGG	TCGA-LGG
9c947fba-e570-4a4b-9d16-9496dae1ee2e	0.343548	TCGA-TGCT	TCGA-TGCT	TCGA-TGCT
1e05fdbd-c80b-41c6-9b40-8a7200c92e76	0.412098	TCGA-HNSC	TCGA-HNSC	TCGA-HNSC
199560cb-15e5-4276-865a-7d44d47c856c	0.266259	TCGA-ACC	TCGA-ACC	TCGA-ACC
3374e5d9-b627-4d4c-b66b-422f9564695e	0.831632	TCGA-LUSC	TCGA-LUSC	TCGA-LUSC
37c8d73a-45ae-40fc-ba9a-721b755c1160	0.753813	TCGA-LUAD	TCGA-LUAD	TCGA-LUAD
42604f3f-c416-428a-9859-b3734b2a9576	-0.110844	TCGA-PCPG	TCGA-PCPG	TCGA-PCPG
6a8241a8-d9ee-414b-89fd-4c3b9f181cc7	-0.841152	TCGA-LGG	TCGA-LGG	TCGA-LGG
a0e57b39-960e-4e46-8aa0-d0ee2fd9a7cc	0.234135	TCGA-LUAD	TCGA-LUAD	TCGA-LUAD
53670f27-e632-4e0e-be58-f5c6a66d967f	0.489464	TCGA-TGCT	TCGA-TGCT	TCGA-TGCT
4839a058-fbca-44c7-bd61-81943b4d45d5	-0.871323	TCGA-LGG	TCGA-LGG	TCGA-LGG
463e921c-ec20-4263-ad24-bdc2d56edb56	-0.58046	TCGA-LUSC	TCGA-LUSC	TCGA-LUSC
cf327482-199b-4604-ac19-c8b68d91c5d9	-0.182441	TCGA-ACC	TCGA-ACC	TCGA-ACC
5e0748f1-990b-43a9-9ff1-6a667cc228a8	-0.943691	TCGA-LGG	TCGA-LGG	TCGA-LGG
1b31cdb3-1837-49d6-a857-1830f8800299	0.111812	TCGA-LUAD	TCGA-LUAD	TCGA-LUAD
2e007464-f3f4-4eb2-bab8-91b8272c96d1	0.647891	TCGA-LUSC	TCGA-LUSC	TCGA-LUSC
e0acafdd-06d0-48a6-bd68-577ef666a419	0.675152	TCGA-LUAD	TCGA-LUAD	TCGA-LUAD
1b77d1e8-0a02-41de-a408-dcf33a43407a	-0.86403	TCGA-LGG	TCGA-LGG	TCGA-LGG
9b288f0e-5155-4736-bc22-e0e801d8b738	-0.837751	TCGA-LGG	TCGA-LGG	TCGA-LGG
3e69514f-78ea-4d70-97e6-12a9016e9bca	-0.711441	TCGA-PCPG	TCGA-PCPG	TCGA-PCPG
3d1f4059-2220-45b4-a4d2-b14f76cec96a	0.002289	TCGA-LUSC	TCGA-LUSC	TCGA-LUSC
1070ff27-17c9-43dd-a4f6-daa643eb9123	0.941867	TCGA-LUAD	TCGA-LUAD	TCGA-LUAD
9c894668-88f5-4308-a1c0-6b8acc6aaaec	0.643841	TCGA-LUAD	TCGA-LUAD	TCGA-LUAD
ede3e359-bc49-4899-abe5-92dc65588286	0.673434	TCGA-LUSC	TCGA-LUSC	TCGA-LUSC
8d535aa6-6d59-4965-b5ed-17217d8f5930	0.786561	TCGA-LUAD	TCGA-LUAD	TCGA-LUAD
0780eb43-d5b5-4c3d-9825-beacba5cc723	0.658375	TCGA-LUAD	TCGA-LUAD	TCGA-LUAD
e48c1481-e35c-49f9-9d13-a5d4085cf876	0.57384	TCGA-HNSC	TCGA-HNSC	TCGA-HNSC
f59d5e25-1b13-436f-9630-6c550337a349	-0.648912	TCGA-PCPG	TCGA-PCPG	TCGA-PCPG
927fc5e0-2c14-4c20-a49b-f10d8a1175c3	0.61872	TCGA-LUAD	TCGA-LUAD	TCGA-LUAD
54775a66-08cc-4f38-98f2-e7b2b5cec994	0.495827	TCGA-LUAD	TCGA-LUAD	TCGA-LUAD
7240d5da-b54e-436b-8069-f2c9f516b75e	-0.520744	TCGA-PAAD	TCGA-PAAD	TCGA-PAAD
c70a5975-c37b-47cc-9113-427a754807d8	0.163879	TCGA-LUSC	TCGA-LUSC	TCGA-LUSC
be3b6f94-9468-4164-9d96-abc205f53e92	0.33288	TCGA-TGCT	TCGA-TGCT	TCGA-TGCT
f3ba1cf8-ac67-4da8-96f3-8680dc55f247	-0.543483	TCGA-KICH	TCGA-KICH	TCGA-KICH
49b94421-fe82-4f24-8ef2-820674142418	0.932681	TCGA-HNSC	TCGA-HNSC	TCGA-HNSC
757c56d0-8a49-464f-866a-ae98816de60b	0.522229	TCGA-HNSC	TCGA-HNSC	TCGA-HNSC
8e6d3005-445a-4b7f-95ec-a988a121c628	-0.488061	TCGA-UVM	TCGA-UVM	TCGA-UVM
648fecca-4946-4880-8359-6801cbb4fc0d,1	-0.680264	TCGA-KICH	TCGA-KICH	TCGA-KICH
8475c44d-e091-4c65-b1b4-9a77ae3c0e1d	-0.438032	TCGA-PAAD	TCGA-PAAD	TCGA-PAAD
81076cfb-f9d7-4add-b696-6eab0bad7945	-0.69946	TCGA-LGG	TCGA-LGG	TCGA-LGG
0858c8b7-e2eb-4461-b65e-9d476029ad8d,1	0.788016	TCGA-HNSC	TCGA-HNSC	TCGA-HNSC
d43581a5-3d49-4263-862b-ca99d15ec03d	-0.944024	TCGA-LGG	TCGA-LGG	TCGA-LGG
986ced10-52b9-43b4-84ad-96013a657f1b	0.671698	TCGA-LUSC	TCGA-LUSC	TCGA-LUSC
cc4bd56a-25c5-4c48-b583-ac3aeb778ca6	-0.193653	TCGA-LUAD	TCGA-LUAD	TCGA-LUAD
b4dc4f02-ef59-4c23-bfea-815255bb6427	0.485519	TCGA-LUSC	TCGA-LUSC	TCGA-LUSC
6d7803fd-cf8f-43dc-8b2d-fd129cdd2b3d	0.840241	TCGA-LUSC	TCGA-LUSC	TCGA-LUSC
12c07138-e3fa-418a-89e3-628da12bc99e	0.634532	TCGA-LUAD	TCGA-LUAD	TCGA-LUAD
d92cda30-29e0-452a-9de1-1c00758bbb8e	-0.0186754	TCGA-LUSC	TCGA-LUSC	TCGA-LUSC
eeab0529-31e6-4edb-bd2c-a21f2a169381	-0.844571	TCGA-UVM	TCGA-UVM	TCGA-UVM
4b50aea4-4ad1-4bf6-9cf1-984c28a99c84	0.754619	TCGA-HNSC	TCGA-HNSC	TCGA-HNSC
a046888c-f153-4f35-a1b6-23dd1691a91a,1	0.2043	TCGA-LUAD	TCGA-LUAD	TCGA-LUAD
23421041-fc75-4610-8a59-3246fb6df7e8	0.00185828	TCGA-LUSC	TCGA-LUSC	TCGA-LUSC
fb322d32-d753-41cc-a21e-e47bf063d5bb	0.236127	TCGA-KICH	TCGA-KICH	TCGA-KICH
70081320-540f-41d2-8687-ee6d011f8eb0	0.454407	TCGA-LUAD	TCGA-LUAD	TCGA-LUAD
5d5defb3-8572-467d-b383-7358f802b398	0.58758	TCGA-HNSC	TCGA-HNSC	TCGA-HNSC
2132f775-5d09-4b7f-b739-883b4aefb264	0.650223	TCGA-TGCT	TCGA-TGCT	TCGA-TGCT
2f09479f-87fc-4c34-8e2c-333e970a3681	0.761527	TCGA-LUAD	TCGA-LUAD	TCGA-LUAD
d14154a5-9c8a-4c55-8c2d-64f3cad7b7d5	0.372362	TCGA-PAAD	TCGA-PAAD	TCGA-PAAD
114a34c0-983b-4d90-9181-1823c9637a63	0.881456	TCGA-LUAD	TCGA-LUAD	TCGA-LUAD
14375753-a69f-41e0-b910-2bb8e84cc43a	-0.727113	TCGA-LGG	TCGA-LGG	TCGA-LGG
60b30a95-3e4c-413a-9de6-16a5bca163c4	-0.920287	TCGA-LGG	TCGA-LGG	TCGA-LGG
70939245-41e0-4845-a473-5fef719b9828,1	-0.633687	TCGA-LGG	TCGA-LGG	TCGA-LGG
e09f93e1-1649-48fa-9e2e-d13ac6d50b97	-0.739729	TCGA-LGG	TCGA-LGG	TCGA-LGG
35c1f2c6-771c-4533-82df-f8e2ec7107d7	-0.388754	TCGA-HNSC	TCGA-HNSC	TCGA-HNSC
3f1b4356-0b53-48cd-8938-96fc786c9b63	-0.911749	TCGA-LUSC	TCGA-LUSC	TCGA-LUSC
86be9147-65f6-43f4-a3e9-5e5f422bd0ff	0.239708	TCGA-LUSC	TCGA-LUSC	TCGA-LUSC
a9017cd4-df30-46eb-b08f-39540b15243f	0.790172	TCGA-HNSC	TCGA-HNSC	TCGA-HNSC
57d62b10-0d96-4c72-a108-d877f412842f	-0.594499	TCGA-PCPG	TCGA-PCPG	TCGA-PCPG
ae702159-5b6a-41dd-868c-7540f9e1131c	0.631067	TCGA-LUAD	TCGA-LUAD	TCGA-LUAD
93a265b7-6c23-4e5f-b797-c117793744bf,1	0.738263	TCGA-HNSC	TCGA-HNSC	TCGA-HNSC
b2e29f26-29af-4e2d-84dd-c513b4a07c70	0.572806	TCGA-PAAD	TCGA-PAAD	TCGA-PAAD
91a712b5-a724-48d0-ba06-4f6857683463	0.926721	TCGA-HNSC	TCGA-HNSC	TCGA-HNSC
d3d8987d-0a54-45f8-b9c9-17ec89fa864e	-0.869026	TCGA-LGG	TCGA-LGG	TCGA-LGG
3eb7aded-8887-4c27-a464-1b50ec090133	-0.901757	TCGA-UVM	TCGA-UVM	TCGA-UVM
048056cd-39dd-4134-a58b-70bebb3dd2ff	-0.159257	TCGA-LGG	TCGA-LGG	TCGA-LGG
a214a959-3b21-4f25-a615-383cda7afdff	-0.131285	TCGA-LUAD	TCGA-LUAD	TCGA-LUAD
9d5c5303-550f-454f-8fd4-8abcdd311215	-0.518705	TCGA-PAAD	TCGA-PAAD	TCGA-PAAD
0f4bb968-6e10-4a86-a03e-37b61d084f31	0.658813	TCGA-HNSC	TCGA-HNSC	TCGA-HNSC
21814c02-6aa5-4b98-8fd8-41ca0b04ccd2	0.866923	TCGA-PAAD	TCGA-PAAD	TCGA-PAAD
5f633c79-fcf8-47da-b349-ada3fb794819	-0.660911	TCGA-KICH	TCGA-KICH	TCGA-KICH
8de236f1-c029-44df-a2a9-319145488baa	0.70108	TCGA-UVM	TCGA-UVM	TCGA-UVM
e326c1dd-2ef8-431b-a657-440aa3f35ff3	-0.853586	TCGA-LGG	TCGA-LGG	TCGA-LGG
cbfef004-b437-4d51-9d88-a2db50aa6481	0.708986	TCGA-LUAD	TCGA-LUAD	TCGA-LUAD
7625a27d-a012-4f4d-b637-5f85d7cdae8c	-0.0891245	TCGA-LUSC	TCGA-LUSC	TCGA-LUSC
a2cd5b01-a1f6-46d0-9f05-9dc3df9019f7	0.770836	TCGA-LUSC	TCGA-LUSC	TCGA-LUSC
31771082-c094-4749-a9c7-80b67762f4d1	-0.777481	TCGA-UVM	TCGA-UVM	TCGA-UVM
9205dc07-93f5-4b5e-924e-8e097616160f	-0.659542	TCGA-HNSC	TCGA-HNSC	TCGA-HNSC
0cc39a51-865a-44e1-9096-baf710fb3813	0.571579	TCGA-TGCT	TCGA-TGCT	TCGA-TGCT
096bd95f-9900-4db2-b1c4-103902c3b31f	-0.702568	TCGA-LUAD	TCGA-LUAD	TCGA-LUAD
7395b02f-c0db-449d-a51a-64e80b619ad7	-0.411602	TCGA-PCPG	TCGA-PCPG	TCGA-PCPG
c4c1469d-752f-42b6-8686-714ad4a8ac97	0.545264	TCGA-LUAD	TCGA-LUAD	TCGA-LUAD
7d8d5dff-bdc1-4000-bc52-1fc3be3f6da4	-0.27789	TCGA-LUSC	TCGA-LUSC	TCGA-LUSC
13cf4e4c-8d5f-4854-a350-428fdf1ff340	-0.714228	TCGA-PAAD	TCGA-PAAD	TCGA-PAAD
dc04b82c-e1e8-4917-ba19-c2fea4a1b69a,1	-0.558273	TCGA-KICH	TCGA-KICH	TCGA-KICH
0e91d7b5-ce35-4671-ab9f-cfd5369b557c	0.503717	TCGA-LUSC	TCGA-LUSC	TCGA-LUSC
30bf5895-0671-4fb1-a96d-857847fcf7b0	-0.880176	TCGA-LGG	TCGA-LGG	TCGA-LGG
f18c47e1-516f-43f7-8d31-4e5012bd22f0	0.562217	TCGA-LUSC	TCGA-LUSC	TCGA-LUSC
91728cd6-ed91-49dc-9279-faedbe211a9d	-0.269155	TCGA-HNSC	TCGA-HNSC	TCGA-HNSC
c0e1a036-be4c-4fb5-bb50-e2431be60ed4	-0.666678	TCGA-ACC	TCGA-ACC	TCGA-ACC
cbdd5d0c-baba-4b67-9740-9605b73adf6c	0.775692	TCGA-TGCT	TCGA-TGCT	TCGA-TGCT
1dd23cd6-3aa8-4553-8813-04701451846e	-0.33871	TCGA-HNSC	TCGA-HNSC	TCGA-HNSC
fb322d32-d753-41cc-a21e-e47bf063d5bb,1	-0.557168	TCGA-KICH	TCGA-KICH	TCGA-KICH
ea741488-5475-4a3d-b9fe-81722f129974	-0.00036815	TCGA-LUSC	TCGA-LUSC	TCGA-LUSC
fe714ac0-f874-426a-924b-a2980232b5f7	-0.232894	TCGA-LUAD	TCGA-LUAD	TCGA-LUAD
e1c55bac-bb41-4964-add5-ecd6ba04b58d	-0.566022	TCGA-LUAD	TCGA-LUAD	TCGA-LUAD
9bcf4ed8-bfb4-49aa-a37e-d91325926894,1	0.438055	TCGA-HNSC	TCGA-HNSC	TCGA-HNSC
575752f8-2788-43cd-afde-f0f600f39d18	-0.137009	TCGA-LUAD	TCGA-LUAD	TCGA-LUAD
b47fb978-2dfb-4abc-a5af-6e14dd684182	-0.479794	TCGA-HNSC	TCGA-HNSC	TCGA-HNSC
834e560a-a506-456d-baf2-a206ca058153	-0.671471	TCGA-LGG	TCGA-LGG	TCGA-LGG
d4608593-20cb-4b53-b037-39aa8ddd05b7	0.804197	TCGA-LUSC	TCGA-LUSC	TCGA-LUSC
d47e214d-efbc-436d-b928-303d1f5135c4	0.529259	TCGA-PAAD	TCGA-PAAD	TCGA-PAAD
1b110eb4-a01d-4c50-ba18-77da4dedd549	0.836296	TCGA-LUAD	TCGA-LUAD	TCGA-LUAD
ebef1483-e3fd-497c-b694-8c3a4e96102f	-0.530297	TCGA-PCPG	TCGA-PCPG	TCGA-PCPG
396932ab-c4b3-4526-9201-9222f5f062a5	0.917044	TCGA-LUSC	TCGA-LUSC	TCGA-LUSC
b4a0bf74-1381-4c17-b97d-206810d9e59a	-0.475219	TCGA-KICH	TCGA-KICH	TCGA-KICH
3b68b6ff-7efb-4d53-8bd8-c76cd68ab7c0	0.484549	TCGA-LGG	TCGA-LGG	TCGA-LGG
2fbafcc5-896c-4e50-8956-a61540fc89be,1	0.466563	TCGA-HNSC	TCGA-HNSC	TCGA-HNSC
b6d1490a-ae85-4e99-a053-1614b498a081	-0.548254	TCGA-HNSC	TCGA-HNSC	TCGA-HNSC
98e82e98-341a-4bca-92c0-23c65c1bf94f	-0.492035	TCGA-LGG	TCGA-LGG	TCGA-LGG
f40301ba-831e-4afd-9ce8-5f3c1a05ff7e	0.861225	TCGA-LUAD	TCGA-LUAD	TCGA-LUAD
5e086192-ab74-4aa3-bf6b-b34ab19995db	-0.809596	TCGA-ACC	TCGA-ACC	TCGA-ACC
cbf1f718-6bb7-4daf-b9d6-fb294281decb	0.158667	TCGA-LUAD	TCGA-LUAD	TCGA-LUAD
ecd41483-3c0d-4181-a6bf-14769f7f7394	-0.787595	TCGA-PCPG	TCGA-PCPG	TCGA-PCPG
7e17e6fd-ed83-471f-91e3-5934885c8e87	0.071986	TCGA-LGG	TCGA-LGG	TCGA-LGG
67f40b3a-882c-4ac9-9038-0e7b10a5ccdc	-0.645086	TCGA-LUSC	TCGA-LUSC	TCGA-LUSC
64bd88bd-1d5a-4569-9f46-f668d448c336	-0.608609	TCGA-UVM	TCGA-UVM	TCGA-UVM
03016c31-a2eb-4a04-9e98-f10e0c64fe9e	0.74482	TCGA-LUSC	TCGA-LUSC	TCGA-LUSC
03f3dd32-e1d1-485b-a968-3f55798f4d46	-0.703104	TCGA-KICH	TCGA-KICH	TCGA-KICH
56ce11f3-4193-4314-9254-54bc514efbad	0.494828	TCGA-TGCT	TCGA-TGCT	TCGA-TGCT
12ccd581-a921-41bc-bcee-4e9be54532cc,1	0.102059	TCGA-LUAD	TCGA-LUAD	TCGA-LUAD
ccda26c1-a6d6-4317-8cf8-8a87e15ce12e,2	0.259493	TCGA-LUAD	TCGA-LUAD	TCGA-LUAD
5b9d7565-a933-449d-8ffa-ec5f82db2e77	-0.318722	TCGA-LGG	TCGA-LGG	TCGA-LGG
d5326429-9805-47f9-97b0-fbda658e3f01	0.60601	TCGA-LUAD	TCGA-LUAD	TCGA-LUAD
368e23f0-e573-4547-bf5a-14080baf737b	0.26589	TCGA-LUAD	TCGA-LUAD	TCGA-LUAD
3351b902-9b7e-4b90-bf6b-bcf74be00bc1	0.277741	TCGA-LUSC	TCGA-LUSC	TCGA-LUSC
bf755bc2-b7aa-4c3c-8b3c-58b089b5cab6	0.695523	TCGA-LUAD	TCGA-LUAD	TCGA-LUAD
84569c1a-6baa-4380-ae3c-707df1be4618	-0.7451	TCGA-LGG	TCGA-LGG	TCGA-LGG
2d42dd0e-be3a-46ae-a635-c6f9c52f9fa2	-0.667263	TCGA-LGG	TCGA-LGG	TCGA-LGG
f77b6930-a1ce-446e-a15d-c018cbbecfee	-0.175045	TCGA-LUAD	TCGA-LUAD	TCGA-LUAD
e7a055d9-8d68-4e6b-bade-4b2585757210	0.302423	TCGA-HNSC	TCGA-HNSC	TCGA-HNSC
8d9bd437-8b4b-4da5-87ba-6b5790f05022	0.474791	TCGA-PAAD	TCGA-PAAD	TCGA-PAAD
a1fe45e4-587e-43fc-b53d-85b5a7c4959b	0.557063	TCGA-TGCT	TCGA-TGCT	TCGA-TGCT
96d0cefe-7949-4736-a7dc-1e4fa94765ec	0.843326	TCGA-HNSC	TCGA-HNSC	TCGA-HNSC
f9052682-b689-4696-9ab9-3f55976b43ee	-0.937765	TCGA-LGG	TCGA-LGG	TCGA-LGG
6105c037-90f1-42d9-ac38-6e2252999a64	-0.807615	TCGA-LGG	TCGA-LGG	TCGA-LGG
f89d429f-4747-468b-b894-89583bd8ab02	-0.442062	TCGA-PAAD	TCGA-PAAD	TCGA-PAAD
5860a9f1-30e8-4833-99bb-a6863e78914b	0.715736	TCGA-LUSC	TCGA-LUSC	TCGA-LUSC
735b1100-07f6-43d4-b29c-46d0f025573f	-0.952859	TCGA-LGG	TCGA-LGG	TCGA-LGG
c7353d6a-82a2-4a0d-8cd4-8c8957943edb	0.262447	TCGA-HNSC	TCGA-HNSC	TCGA-HNSC
6394fe4a-6034-4c79-b28f-aa43e3753730	0.471775	TCGA-LUSC	TCGA-LUSC	TCGA-LUSC
8a933b93-87b3-4f1f-8ef1-1d095cea032e	-0.280812	TCGA-LUSC	TCGA-LUSC	TCGA-LUSC
e8bc2eea-dc6e-420b-abe8-e36989e75df8	-0.711119	TCGA-LUSC	TCGA-LUSC	TCGA-LUSC
80242454-84b3-4fba-a64b-7d1714cdecde	0.777462	TCGA-LUSC	TCGA-LUSC	TCGA-LUSC
8fc1f1be-d2d5-4b3a-9973-f4d964018beb	-0.307785	TCGA-HNSC	TCGA-HNSC	TCGA-HNSC
457ec7f6-8612-4641-aaef-8a7f2c44c30c	-0.639794	TCGA-LGG	TCGA-LGG	TCGA-LGG
706420c4-8820-4b41-80d9-f3efd1d2a4f0	0.693787	TCGA-LUAD	TCGA-LUAD	TCGA-LUAD
6013a4fd-89cf-48a7-a465-c7b644afb4a5	0.679131	TCGA-LUSC	TCGA-LUSC	TCGA-LUSC
923b37e4-fcf7-46a0-8cb2-9139711fec7b	0.552067	TCGA-LUAD	TCGA-LUAD	TCGA-LUAD
ffcec8e5-9fd3-4b42-a7cb-74761f713cf4	-0.828249	TCGA-LGG	TCGA-LGG	TCGA-LGG
e8b7a103-644f-4865-92f8-80b053bd5e17	0.395383	TCGA-LUAD	TCGA-LUAD	TCGA-LUAD
10d0a058-3e5e-4916-84c4-25f934b96f86	0.443215	TCGA-HNSC	TCGA-HNSC	TCGA-HNSC
31ff69b5-9e58-44da-8326-bdfc7ee495c4	0.710669	TCGA-LUAD	TCGA-LUAD	TCGA-LUAD
0d0d83d9-d558-4d38-977b-6f1b2471beda	-0.17186	TCGA-LUAD	TCGA-LUAD	TCGA-LUAD
a8fe444f-57a5-4364-ab55-09f41ecb4591	0.52524	TCGA-HNSC	TCGA-HNSC	TCGA-HNSC
68b86559-38b2-41f2-b66e-c3c2b628b14d,1	-0.0397624	TCGA-LUAD	TCGA-LUAD	TCGA-LUAD
3b89ac82-63f6-41b9-a03d-34b9ffc1550d	0.503944	TCGA-LUAD	TCGA-LUAD	TCGA-LUAD
7abb4883-60b7-4882-b946-1a4665889257	0.736194	TCGA-LUSC	TCGA-LUSC	TCGA-LUSC
9ee6e821-3af2-42d7-9d14-f0ca455f338c	-0.369046	TCGA-LGG	TCGA-LGG	TCGA-LGG
33600812-1894-4471-a365-75ae4d990b72	-0.838593	TCGA-LGG	TCGA-LGG	TCGA-LGG
b0df5500-d608-416e-82f4-9a99206d24c8	0.389518	TCGA-TGCT	TCGA-TGCT	TCGA-TGCT
28346e70-c18b-4572-922f-c7b7fa8af40d	-0.290371	TCGA-LUSC	TCGA-LUSC	TCGA-LUSC
d69e29ca-24be-4f35-a581-f82e624b8e8b	0.624277	TCGA-HNSC	TCGA-HNSC	TCGA-HNSC
42d208bd-cd77-4bfb-ad53-9fc072a87393	0.614775	TCGA-LUAD	TCGA-LUAD	TCGA-LUAD
a250a369-e536-4a18-b7af-2911133d7bdc	0.588391	TCGA-LUAD	TCGA-LUAD	TCGA-LUAD
885b069f-858e-4ecc-a2a5-e62d949c73aa	-0.550408	TCGA-PCPG	TCGA-PCPG	TCGA-PCPG
0edeab00-e86e-484e-974f-e0f41efad22c	0.0348165	TCGA-TGCT	TCGA-TGCT	TCGA-TGCT
df6a7005-92ed-4701-bd59-7b5f09715f9d,1	0.737106	TCGA-LUSC	TCGA-LUSC	TCGA-LUSC
50975570-c0d5-4ee7-9226-40b3db1bde84	-0.471283	TCGA-LGG	TCGA-LGG	TCGA-LGG
58574e35-8a30-4207-b127-59fff7c87a43	-0.526979	TCGA-HNSC	TCGA-HNSC	TCGA-HNSC
472337c2-a2fc-403a-8c17-69511193128b	0.191029	TCGA-LUAD	TCGA-LUAD	TCGA-LUAD
f62be2b8-88c4-4a7e-8c80-8176fb5f6c56	-0.92495	TCGA-LGG	TCGA-LGG	TCGA-LGG
215e117c-4d76-463c-8f8a-fd6a28d23929	-0.514685	TCGA-LGG	TCGA-LGG	TCGA-LGG
b3dbf9ad-9602-4e44-beac-1cfa5f8bba5d	-0.587306	TCGA-HNSC	TCGA-HNSC	TCGA-HNSC
cac30b32-03ef-4ecb-88d8-d5577ab6b2a6	0.605238	TCGA-HNSC	TCGA-HNSC	TCGA-HNSC
a905d275-9283-4fa6-bbbf-46019bd1bcb7	0.679783	TCGA-LUAD	TCGA-LUAD	TCGA-LUAD
67e92755-396e-4d9a-b737-979eadc743f9	0.244104	TCGA-LUSC	TCGA-LUSC	TCGA-LUSC
f35a0655-7504-4bd6-a9f3-6f3e59fd84b1	0.0139546	TCGA-HNSC	TCGA-HNSC	TCGA-HNSC
17885905-280f-40fa-943e-346ed45403ea	0.46712	TCGA-HNSC	TCGA-HNSC	TCGA-HNSC
c510a423-6ab1-431e-9248-d2ac91fdedba	-0.881824	TCGA-UVM	TCGA-UVM	TCGA-UVM
9d6e8692-ab14-414f-a5fd-556b9d62fe34	-0.80581	TCGA-PCPG	TCGA-PCPG	TCGA-PCPG
6a2ce004-8a2d-419f-9738-e352d298a315	0.192868	TCGA-LUSC	TCGA-LUSC	TCGA-LUSC
02dbd5fa-e31f-4486-8df8-5b851f2e92bd	0.687195	TCGA-PAAD	TCGA-PAAD	TCGA-PAAD
d87e30a3-1b5a-41cf-bafe-27914a01c8d9	0.532927	TCGA-LUSC	TCGA-LUSC	TCGA-LUSC
889aec8e-14ba-48d9-8fe1-f2416e82b333,1	0.322438	TCGA-LUAD	TCGA-LUAD	TCGA-LUAD
9eb9e06f-bdfd-47f0-b5be-472a1e276f2c	0.973072	TCGA-LUSC	TCGA-LUSC	TCGA-LUSC
889aec8e-14ba-48d9-8fe1-f2416e82b333,2	0.311408	TCGA-LUAD	TCGA-LUAD	TCGA-LUAD
220be009-8f1e-4a77-ab04-3220b5f87ea6,1	0.674223	TCGA-LUSC	TCGA-LUSC	TCGA-LUSC
06f36fce-f20f-4e37-8222-81a642c7bba0	0.812209	TCGA-LUSC	TCGA-LUSC	TCGA-LUSC
1b31d2e9-5b05-4fff-88d6-3a95bf8f8d43	0.422969	TCGA-PAAD	TCGA-PAAD	TCGA-PAAD
d6e274a0-6425-437b-bc07-1225be7808d5,1	0.00902109	TCGA-LUAD	TCGA-LUAD	TCGA-LUAD
d8a6383e-3320-4d2c-9017-31e8e1e8f120	-0.803478	TCGA-HNSC	TCGA-HNSC	TCGA-HNSC
68b86559-38b2-41f2-b66e-c3c2b628b14d,2	0.132543	TCGA-LUAD	TCGA-LUAD	TCGA-LUAD
ccd672df-44d4-421f-8727-0a05e513b6c8	0.497213	TCGA-HNSC	TCGA-HNSC	TCGA-HNSC
f458d21d-1854-4baf-9eb1-79c29b663804	0.0646015	TCGA-HNSC	TCGA-HNSC	TCGA-HNSC
5898434d-cfa3-4515-a0c0-810d7e515120	-0.612882	TCGA-PAAD	TCGA-PAAD	TCGA-PAAD
4a1d30e8-e93a-41ed-8e54-08eaff6556a7	0.87134	TCGA-LUAD	TCGA-LUAD	TCGA-LUAD
dbdeb4ca-f67c-4d89-af60-88b425ebe461	0.726228	TCGA-HNSC	TCGA-HNSC	TCGA-HNSC
34d8e84e-c3e1-417d-8b9b-8563d9fa0f8e	0.548385	TCGA-LUAD	TCGA-LUAD	TCGA-LUAD
7cce924f-12a1-4895-9866-5d4b1869dde6,1	0.845885	TCGA-LUAD	TCGA-LUAD	TCGA-LUAD
c9bfc2a7-0914-4080-a0a3-1c6a4e58e1ab	-0.807352	TCGA-UVM	TCGA-UVM	TCGA-UVM
fe699c36-82ef-45dd-b636-8c18a9ef6c76	0.224136	TCGA-PAAD	TCGA-PAAD	TCGA-PAAD
eeae67ac-c9e0-468d-aad6-052501f7b982	0.809246	TCGA-HNSC	TCGA-HNSC	TCGA-HNSC
56a1b8ff-a71c-4e5f-9c3c-d8162ff896aa	-0.530083	TCGA-PAAD	TCGA-PAAD	TCGA-PAAD
15340dd3-84ae-49fb-989a-eb212f3e73da,1	0.114291	TCGA-LUAD	TCGA-LUAD	TCGA-LUAD
26556020-3daf-4b8b-a3de-c0532c96aca0	-0.620807	TCGA-LUSC	TCGA-LUSC	TCGA-LUSC
9ea29c7c-7e10-433d-a5b4-60ce9a48beac	0.0745291	TCGA-PCPG	TCGA-PCPG	TCGA-PCPG
6eae9623-b4f2-440c-8283-46c7016f953a	0.221118	TCGA-LUSC	TCGA-LUSC	TCGA-LUSC
61544d30-175b-45bc-86bd-9ad45bebb840	0.157456	TCGA-TGCT	TCGA-TGCT	TCGA-TGCT
5d227ea8-bd74-4e8f-9bee-9d981f03d66f	0.523689	TCGA-HNSC	TCGA-HNSC	TCGA-HNSC
a9c10a1d-ef0b-4a4e-8433-522a9e04796e	0.468384	TCGA-TGCT	TCGA-TGCT	TCGA-TGCT
aef2cf2f-2067-4d77-9bbe-0f6801826c31	0.743312	TCGA-LUSC	TCGA-LUSC	TCGA-LUSC
a5e10e2e-5157-487b-88dc-6c70ad5e244a	-0.95896	TCGA-LGG	TCGA-LGG	TCGA-LGG
87ac0ad4-8c9d-409e-9a86-1d201d01769d	0.550051	TCGA-LUSC	TCGA-LUSC	TCGA-LUSC
74fdffa2-d0a8-4fe3-b996-0e8d81436516	-0.105322	TCGA-PCPG	TCGA-PCPG	TCGA-PCPG
f36583af-cc6b-4985-8d11-307970d11008	-0.58787	TCGA-PCPG	TCGA-PCPG	TCGA-PCPG
8839f236-bc04-416f-84d4-50f67fb338dc	-0.788922	TCGA-LGG	TCGA-LGG	TCGA-LGG
6467bc69-4e89-49f6-8912-fa86d513cf51	0.435977	TCGA-LUSC	TCGA-LUSC	TCGA-LUSC
9c7875ad-ab71-4d48-b2e3-e4c7a46393e9,1	0.777392	TCGA-LUAD	TCGA-LUAD	TCGA-LUAD
f587c9ab-2949-4410-80d6-a050865d48aa	0.0262118	TCGA-LUAD	TCGA-LUAD	TCGA-LUAD
86aa5790-9afd-4653-926a-625516df1f56	-0.955436	TCGA-LGG	TCGA-LGG	TCGA-LGG
4e4e6280-713c-41bf-bf3a-e93c2fa44d59	-0.0270853	TCGA-TGCT	TCGA-TGCT	TCGA-TGCT
565ee830-5236-4414-aeaa-48ea7eb3b753	0.10892	TCGA-PAAD	TCGA-PAAD	TCGA-PAAD
f4a1fc14-0d32-4e77-a8a3-fd8fea82188a	-0.712633	TCGA-LGG	TCGA-LGG	TCGA-LGG
5f99343b-e8ea-4b41-b36d-cd5c8fd918d0	0.490636	TCGA-LUSC	TCGA-LUSC	TCGA-LUSC
48607130-c09a-491d-882f-7d2591d13182,1	-0.467822	TCGA-LGG	TCGA-LGG	TCGA-LGG
17142718-742e-464a-8e0f-a6b9ac8fad75	0.340879	TCGA-PAAD	TCGA-PAAD	TCGA-PAAD
6d2c49c3-0721-4bd2-b39f-7872f2de996d	-0.941394	TCGA-LGG	TCGA-LGG	TCGA-LGG
c70621cc-c8e1-441d-93ec-bd6922cc7f61	-0.487108	TCGA-PAAD	TCGA-PAAD	TCGA-PAAD
e08e1d99-81e1-454a-9bda-cda92c9e22b4	-0.206103	TCGA-HNSC	TCGA-HNSC	TCGA-HNSC
0fa89fbc-307a-48d5-adce-192556755c22	-0.452023	TCGA-PAAD	TCGA-PAAD	TCGA-PAAD
7a111b4f-46e9-4e34-8024-0b9fdc5cbcd8	0.524245	TCGA-LUAD	TCGA-LUAD	TCGA-LUAD
ec54924b-2463-4364-a8fc-6d5a7df0b444	-0.348358	TCGA-PCPG	TCGA-PCPG	TCGA-PCPG
6a0b306b-f73d-45b2-93a6-b9bd625644a3	-0.825724	TCGA-LGG	TCGA-LGG	TCGA-LGG
97831d28-ab41-4c18-bfc2-c4c6bc757d13,1	-0.224091	TCGA-LUAD	TCGA-LUAD	TCGA-LUAD
96d93e23-bb0d-46a8-9685-5ed0d6b83059	0.666	TCGA-LUAD	TCGA-LUAD	TCGA-LUAD
13400e89-950f-437a-9c90-636def39318c	-0.749639	TCGA-PCPG	TCGA-PCPG	TCGA-PCPG
bab335f9-b241-41a7-b107-79b9676b37b8	0.155856	TCGA-LUAD	TCGA-LUAD	TCGA-LUAD
297e13c1-8c36-4729-bac9-142fa718dd04	-0.418059	TCGA-PCPG	TCGA-PCPG	TCGA-PCPG
a77675bd-ed25-45f4-b418-cb8fc979c780	0.705971	TCGA-LUSC	TCGA-LUSC	TCGA-LUSC
1535c8ab-100d-4886-8598-12a94483d010	0.715838	TCGA-LUSC	TCGA-LUSC	TCGA-LUSC
6d991de7-8bfb-40a6-9070-edea041bd782	-0.391851	TCGA-LUSC	TCGA-LUSC	TCGA-LUSC
1521ac6d-31f7-4240-9d54-4f7600e78e16	-0.647663	TCGA-PAAD	TCGA-PAAD	TCGA-PAAD
8d06226e-500b-4172-ae96-c674913909e6	-0.793503	TCGA-LGG	TCGA-LGG	TCGA-LGG
764fe189-5b13-4c2a-a1ec-587d462052c6	-0.576505	TCGA-PCPG	TCGA-PCPG	TCGA-PCPG
6d72de06-232a-4983-a06c-eba6d82cb3f1	0.500421	TCGA-LUAD	TCGA-LUAD	TCGA-LUAD
4b22ad71-c585-4077-ad3c-c6e026d0c7fa	0.521125	TCGA-LUAD	TCGA-LUAD	TCGA-LUAD
af1111af-9384-4e37-9b16-227d38007ebd,1	0.0738272	TCGA-KICH	TCGA-KICH	TCGA-KICH
40f79cfe-a51f-497b-b06e-7a4f9004f092	-0.576698	TCGA-KICH	TCGA-KICH	TCGA-KICH
21fb46f9-4bbb-441c-af19-a687e9138344,1	-0.152391	TCGA-LUAD	TCGA-LUAD	TCGA-LUAD
67dcde6d-e247-402e-ab27-ba2832b2cc3b	-0.620934	TCGA-TGCT	TCGA-TGCT	TCGA-TGCT
0b54cda4-7568-481e-b0c6-2c5c6de0026c	-0.700273	TCGA-LGG	TCGA-LGG	TCGA-LGG
4587ae9f-71fb-4582-82ff-fb407fee6445	0.462899	TCGA-HNSC	TCGA-HNSC	TCGA-HNSC
2efa48c7-c6a5-4d86-86e1-6f338b2b1ad1	-0.576558	TCGA-PCPG	TCGA-PCPG	TCGA-PCPG
e4733700-ff23-43ff-bfa0-e679ce9352c9	0.757241	TCGA-HNSC	TCGA-HNSC	TCGA-HNSC
07083473-8835-4bf9-9f52-b15bba59d932	0.628958	TCGA-LUSC	TCGA-LUSC	TCGA-LUSC
c9c533ee-e154-4a56-bce9-b5af37574b2f	-0.00511352	TCGA-LUAD	TCGA-LUAD	TCGA-LUAD
05fbde79-00b6-4273-a0bc-d616844e0136	-0.404688	TCGA-TGCT	TCGA-TGCT	TCGA-TGCT
e1fed7aa-2bce-45ae-b0c6-7f50ef97e425	-0.384532	TCGA-HNSC	TCGA-HNSC	TCGA-HNSC
dcd066ba-5894-453e-b1da-82092858c3db	0.153574	TCGA-LUAD	TCGA-LUAD	TCGA-LUAD
c1f286f6-d4a1-494a-88c8-ff8e2a3df2ce	0.0182672	TCGA-HNSC	TCGA-HNSC	TCGA-HNSC
abab925c-bef3-4072-b9c4-40f808744593	0.887469	TCGA-LUAD	TCGA-LUAD	TCGA-LUAD
99d1bfcc-1989-4dd2-a5e9-78e08f6ce7cf	0.07492	TCGA-UVM	TCGA-UVM	TCGA-UVM
57212fda-fd32-4328-81dc-61f167970f89	0.819763	TCGA-HNSC	TCGA-HNSC	TCGA-HNSC
bd73ed94-5f4f-4eb3-8b9b-391af4422d0e	-0.282159	TCGA-PAAD	TCGA-PAAD	TCGA-PAAD
32c86f17-34c3-406b-85c5-4f5965619247	0.86978	TCGA-LUSC	TCGA-LUSC	TCGA-LUSC
63b50e1c-7948-464f-bff1-8e0e5daafcc5	0.735048	TCGA-HNSC	TCGA-HNSC	TCGA-HNSC
[truncated: 1,125 more rows]

## Sheet: Panel_D
PID	IHC_T	IFNG_Ayers	Immune_cluster
P-6	2	0.853599	Immune_High
P-9	1	-0.168292	Immune_Medium
P-27	1	0.0350777	Immune_Medium
P-30	1	-0.581114	Immune_Low
P-32	1	-0.840295	Immune_Low
P-33	0	-0.795138	Immune_Low
P-38	2	0.828952	Immune_High
P-44	1	0.889214	Immune_High
P-50	2	0.259196	Immune_High
P-64	1	-0.345407	Immune_Low
P-66	3	0.831763	Immune_High
P-73	0	-0.665953	Immune_Low
P-85	2	0.697894	Immune_High
P-96	1	0.451587	Immune_Medium

## Sheet: Panel_E
response	Clinical_Variable	p_value	log_p_value
APM	Sex	1	0
APM	Age	1	0
APM	Center	0.652017	0.185741
APM	Primary_site(LGS/nonLGS)	1	0
APM	ACC/nonACC	0.0184033	1.7351
APM	Tumor_entity(9 cat,)	0.074315	1.12892
APM	Prior_Therapy	1	0
APM	Prior_Chemo,	1	0
APM	Prior_ICI	1	0
APM	Overall_Survival	1	0
APM	NOTCH_mutation	1	0
APM	Cell_of_origin(ED/ID)	0.000728919	3.13732
APM	Metastasis/Primary	1	0
APM	Purity	0.0336846	1.47257
APM	Ploidy	1	0
APM	Tumor_mut_burden	0.0225263	1.64731
IFNG	Sex	1	0
IFNG	Age	1	0
IFNG	Center	0.447554	0.349154
IFNG	Primary_site(LGS/nonLGS)	1	0
IFNG	ACC/nonACC	0.00371228	2.43036
IFNG	Tumor_entity(9 cat,)	0.0516271	1.28712
IFNG	Prior_Therapy	1	0
IFNG	Prior_Chemo,	1	0
IFNG	Prior_ICI	1	0
IFNG	Overall_Survival	1	0
IFNG	NOTCH_mutation	1	0
IFNG	Cell_of_origin(ED/ID)	0.000343652	3.46388
IFNG	Metastasis/Primary	1	0
IFNG	Purity	3.56841e-05	4.44753
IFNG	Ploidy	1	0
IFNG	Tumor_mut_burden	0.0412066	1.38503
