# Supplementary material for: A macrophage-predominant immunosuppressive microenvironment and therapeutic vulnerabilities in advanced salivary gland cancer
Source: Nat Commun. 2025 Jun 12;16:5303. doi: 10.1038/s41467-025-60421-0 (PMC12162891; doi:10.1038/s41467-025-60421-0)
Supplement: Supplementary file 8 — Source Data [file 41467_2025_60421_MOESM8_ESM.zip › Source_Data/Figure_7_Source Data.xlsx]

## Sheet: Panel_A
	P-1	P-3	P-4	P-5	P-6	P-7	P-8	P-9	P-10	P-11	P-12	P-13	P-14	P-15	P-16	P-18	P-19	P-20	P-22	P-23	P-24	P-26	P-27	P-28	P-29	P-30	P-32	P-33	P-34	P-35	P-36	P-37	P-38	P-40	P-41	P-42	P-43	P-44	P-45	P-46	P-47	P-48	P-49	P-50	P-51	P-52	P-54	P-55	P-56
4-1BB	1.16077	0.186202	0.222821	0.00452276	1.1296	0.0752243	0.192938	0.309158	0.105849	0.192386	0.0491339	0.228525	1.26562	0.0970623	0.234614	1.2567	0.0257964	0.0135962	0.0177879	0.636429	0.159455	0.709361	0.242015	0.0151428	0.64174	0.0214591	0.00665977	0.0210577	0.0622553	0.0153703	0.220958	0.0168188	0.244488	0.0600146	1.25211	0.156783	0.172237	1.4163	0.266446	0.155809	0.0051716	0.0454408	0.467292	0.00515668	0.973462	0.0280032	0.25238	0.240637	0.0445928
CD155	2.75886	2.33088	2.78164	1.13809	3.68555	2.41513	2.91219	2.85302	3.06274	2.93893	2.6544	3.10617	2.96766	2.68177	2.42069	2.41274	0.746995	2.4268	2.47013	3.50563	1.95441	3.42445	3.16058	1.88025	2.29789	1.96682	2.43561	2.92541	2.40779	3.07104	2.56433	2.32171	3.73858	2.2617	2.3463	2.80249	2.33429	4.03821	2.72714	2.62605	0.87387	2.80244	3.45293	1.32314	3.74119	1.82003	1.76152	2.01236	1.96142
LAG-3	2.01425	0.624284	0.719307	0.491392	1.68349	0.337378	0.436356	0.530786	0.868505	0.862533	0.425611	0.661627	1.65923	0.219523	0.397655	1.489	0.0752216	0.621187	0.532414	1.42385	1.22286	2.2525	0.305427	0.580751	2.04264	0.109129	0.335103	0.51286	0.544669	0.371817	0.893042	0.775691	1.91803	0.776228	0.698009	0.908544	0.718498	2.35226	1.06561	0.675934	0.0632912	0.244159	1.45319	0.22157	1.96196	0.0815846	0.995712	1.2723	0.84652
IL2RB	2.00283	1.48121	1.4148	0.276709	2.27737	1.07905	0.741481	1.22298	1.54151	1.30404	0.500938	1.06085	2.41598	0.888812	0.998888	2.30453	0.0624827	0.138181	0.118062	1.68817	2.43539	2.86221	0.738636	0.465515	2.70392	0.247805	0.617363	0.569566	0.572242	0.575004	2.03882	0.4004	1.90794	0.409625	0.755936	1.64963	1.005	3.20171	1.61321	0.833675	0.0530904	0.659511	1.66499	0.166412	1.55533	0.120308	0.744237	2.4712	0.66548
CD40	2.30053	2.2532	2.60535	0.536658	2.39046	2.38437	2.0677	3.23333	2.64979	2.46418	1.44998	1.44826	3.21979	2.44325	2.38092	2.71455	0.627307	1.33358	1.96226	2.47077	2.91127	3.19638	1.86331	1.18624	3.34354	0.770264	2.4995	1.62388	2.0557	1.35944	2.82465	0.868211	2.81391	1.49863	2.70094	3.1014	1.54433	3.70269	2.32831	3.37365	0.677764	1.96976	2.17501	1.48886	3.28214	0.543695	2.41755	2.67107	2.11094
CD40L	0.89145	0.769754	0.534526	0.010184	0.237186	0.256878	0.0162355	0.253454	0.983542	0.45172	0.140533	0.110865	1.2642	0.0638458	0.480175	0.455396	0.0503451	0.0281452	0.0485416	0.654403	0.884422	0.235371	0.293379	0.0782556	1.22603	0.0661201	0.061697	0.280571	0.0554338	0.255711	0.865471	0.0313165	0.690938	0.253096	0.105283	0.583995	0.198309	1.43113	0.567285	0.182687	0.00389142	0.0735998	0.247307	0.0714459	0.257424	0.0483196	0.454059	0.725542	0.0872954
CD276	4.8816	4.10186	4.56268	2.47234	4.8344	4.59616	4.85111	4.4882	4.68888	3.59757	4.48946	4.62926	4.44537	4.13334	3.9675	4.01801	2.34448	3.93673	4.12603	4.87947	3.82731	4.49179	3.71976	3.87071	4.41161	3.04963	4.53607	4.60105	4.42145	4.5084	4.50959	4.77281	4.32024	4.10113	5.08841	4.71804	3.10507	4.59448	4.6655	4.24501	1.99344	4.64683	4.37581	3.48657	4.50879	4.11217	4.24681	3.85684	2.70392
CD30L	1.41418	0.753396	0.650938	0.118012	1.09484	0.951852	0.548365	0.553377	0.829211	4.401	0.680193	0.133629	1.73666	0.06187	0.351563	0.914617	0.0352272	0.0396283	0.16652	0.869664	1.12338	1.25257	0.522656	0.324606	1.59537	0.246907	0.205463	0.682735	0.174479	0.720038	0.846477	0.175929	1.41615	0.0556523	0.625025	1.03284	0.388281	1.74443	0.957153	0.580451	0.0743103	0.314349	1.03158	0.269322	1.34067	0.128037	0.526042	0.90564	0.0782833
VISTA	3.36197	2.9061	3.52996	1.26271	3.68928	2.71376	2.4286	2.98011	3.25586	2.49094	2.50019	2.97157	4.02497	1.94117	3.23859	3.19108	0.859235	0.731137	1.86654	3.22965	4.16572	3.49424	2.49645	2.60559	3.48848	1.58282	2.55115	2.6634	2.92945	2.53216	3.92629	3.36123	3.63537	2.07892	2.80384	3.6809	2.10154	4.36103	3.71915	2.57621	1.18289	3.77595	2.728	2.11677	3.48789	1.92967	2.55519	4.12741	1.37461
B7-2	2.29249	1.67244	1.79711	0.335796	2.3521	1.76802	1.63641	1.26919	1.87995	1.75059	0.963086	1.06296	3.10222	0.627269	1.15357	2.31443	0.389456	0.281516	0.637689	1.93931	1.39424	2.699	0.88172	0.926161	2.37192	0.394348	0.613317	0.902534	0.557381	1.12167	1.59345	0.711892	2.35439	1.06613	1.71126	1.8814	1.30495	3.00957	1.54414	1.63798	0.294293	0.460535	1.89943	0.692643	2.3994	0.548933	1.85707	1.52784	0.455028
BLAST-1	2.79111	2.45073	2.23963	1.22311	2.77497	1.43436	0.629139	1.51056	2.60847	2.44146	1.41246	0.930758	3.86315	0.883831	2.76757	2.8816	1.3232	0.584239	0.668673	2.71021	3.38765	3.00033	1.84473	1.80235	3.36304	0.580118	0.88605	1.48849	0.759277	1.4322	2.99678	0.979229	3.01865	1.33018	1.08251	2.65034	2.16929	4.08808	2.44719	1.96123	1.65482	0.801203	2.32569	1.69488	2.59531	1.04444	2.99286	3.11683	0.895839
CD160	0.402123	0.107457	1.5853	1.35356	0.0706169	0.0260108	0.188227	1.31332	1.06741	0.554669	0.128728	0.0205063	0.569627	1.74714	2.05285	0.072076	0.526982	0.923603	1.13793	0.0958927	0.670183	0.0902264	0.0407061	0.755751	0.0431256	0.0320721	0.542134	0.0646166	0.71536	0.42859	1.26557	0	0.0937353	0.718526	0.425861	1.06434	0	0.349067	1.57664	0.0435125	0.0387802	0.0365817	0.0712429	0.443455	0.0811882	0.888559	0.847984	0.9275	0.392118
ARG1	0.236298	0	0.069582	0	0.0975658	0.0214787	0.0178871	0	0	5.43354	0.025697	1.08516	0.0625663	0.0030633	0	0	0.0361024	2.6125	0	0	0	0.0368785	0	0.0827286	0.00893001	0	0	1.85134	0	0	0	0	0.150776	0	0.0493833	0.0602669	0	0.0265475	0.0399099	0	3.01231	0.0248409	2.59293	0	0.309928	0	0.0107876	0.125222	6.07001
PD-L1	0.729872	0.960582	1.43084	0.183354	1.34411	0.572803	0.534082	0.67111	1.23757	0.632132	0.25602	3.29897	2.38228	0.2905	0.535871	1.32462	0.0398542	0.208346	0.374369	0.862114	0.922236	2.08823	0.539502	0.31177	0.836594	0.409297	0.212526	0.34842	0.245886	0.586391	0.994909	0.128694	1.51716	0.3748	0.533031	1.26559	0.4652	2.4722	0.719044	0.726842	0.0442035	0.365396	0.617169	0.345147	1.01381	0.331939	0.810044	0.676302	0.194533
CD30	0.485921	0.382267	0.250567	0.0655021	0.852192	0.537416	0.379353	0.346851	0.491208	0.183303	0.284265	0.0707007	0.769818	0.0319617	0.253951	0.565256	0.0499932	0.0320276	0.0258373	0.56097	0.761958	0.495239	0.242457	0.214119	0.593106	0.0479755	0.129085	0.359963	0.362436	0.0787197	0.671541	0.149816	1.08066	0.272687	0.349838	0.560344	0.375274	1.19309	0.637375	0.155316	0.0184007	0.526869	0.378156	0.113564	0.740283	0.0821448	0.0929884	0.855439	0.0191436
B7-1	0.880576	0.607646	0.765519	0.0823926	1.08453	0.156467	0.328732	0.247344	0.569547	0.294087	0.200038	0.386429	1.06365	0.186955	0.398167	0.664594	0.0481814	0.0358072	0.0507321	0.945164	0.191641	0.942356	0.153182	0.0865272	1.22254	0.0219366	0.120356	0.0522148	0.0702972	0.127397	0.375013	0.165631	0.666347	0.160289	0.559804	0.409629	0.241164	1.2224	0.300085	0.327657	0.00468501	0.0295772	0.704997	0.0326269	0.847579	0.0621435	0.289299	0.169231	0.0143722
2D4	0.518736	0.34922	0.524015	0.0112801	0.697487	0.202853	0.10448	0.1347	0.74854	0.904517	0.163546	0.115587	1.13358	0.0621247	0.309083	0.580998	0.0657391	0.14061	0.0865739	0.44927	0.846125	0.736876	0.0773489	0.3141	0.265476	0.0530127	0.0686208	0.186444	0.0729976	0.149688	0.890558	0.132103	0.318506	0.256938	0.153955	0.689962	0.335384	0.871162	0.315574	0.249277	0.228547	0.0326085	0.177964	0.0585726	0.517536	0.077161	0.326463	0.90799	0.378021
KIR	0.102098	0.0205308	0.070245	0	0.117771	0	0	0.00902911	0.0135409	0.0193869	0	0.029885	0.0218593	0	0.0361198	0.182726	0.00749484	0	0	0.164377	0.080023	0.361194	0	0.0368284	0.0712913	0	0.00673328	0.0261384	0	0.00428182	0.162577	0	0	0	0	0.0942323	0.0133219	0.0979839	0.0201604	0	0	0	0.0190553	0.0210215	0.0172091	0	0.058016	0.0494204	0.0193967
CD70	0.791249	0.479341	0	1.21868	1.04396	0.42646	1.47334	0.18793	0.57501	0.120229	0.151875	0.221584	0.730323	0.0789193	0.0987751	0.563963	0.0146157	1.93307	0.0263907	0.697224	0.811004	0.70948	0.453782	0.0953402	0.885796	0.0327208	0.0272328	0.102258	0	1.99368	1.16822	0.130375	0.915777	0.126714	1.00514	0.442701	0.291015	3.55041	0.305211	0.0605013	2.99443	0.580125	0.56134	0.0769064	6.02278	0.0433142	0.579799	0.423764	0.0375279
LIGHT	0.482896	0.529743	0.544625	0.00504028	0.768391	0.225185	0.111026	0.153731	0.696591	2.70019	0.146098	0.206108	1.05109	0.0267354	0.470718	0.618895	0.0531578	2.67139	0.0118979	1.16883	0.771972	1.58032	0.105492	0.239336	0.949551	0.0587358	0.0521426	0.211096	0.0770925	0.0851414	0.788719	0.046161	0.961843	0.414496	0.228332	0.598206	0.253899	1.27039	0.465979	0.335091	0.178916	0.158568	0.269941	0.0376339	0.343578	0.0182789	0.257702	0.647146	0.696608
A2AR	1.32382	2.12377	1.74693	0.41565	2.51171	0.948758	1.61127	1.32184	1.91667	1.74443	0.69696	1.18784	2.17578	0.637458	1.36035	1.66997	0.123847	1.54901	0.519127	1.96098	1.84547	1.1468	0.702427	0.765673	1.90597	0.162795	1.02902	1.30585	0.0347482	1.09683	1.9116	2.47915	1.45916	1.18591	1.13321	1.83641	1.21904	2.0234	2.01008	1.17998	0.163291	0.967006	1.6604	0.989912	1.29206	0.72546	1.22187	1.68701	0.525153
IDO-1	2.66733	2.38139	1.02126	1.07033	3.34843	0.362447	0.747098	0.841621	2.91797	0.302662	0.609889	3.33547	2.33628	0.750551	2.10396	3.05317	0.28678	0.065371	0.148766	2.3739	2.47955	6.46046	0.842396	2.34537	2.68497	0.0907854	0.137655	0.292107	0.636169	1.63733	2.34011	0.128405	3.96327	1.99114	0.652134	3.25961	1.25614	3.18973	2.63427	1.10735	0.0609417	0.10176	1.41053	1.12842	1.45533	2.26508	1.75305	2.32442	0.0911424
VTCN1	0.29686	0.741649	4.62042	3.49249	4.54958	1.21013	4.795	4.88084	2.95467	1.43542	5.1836	1.24913	0.300606	3.70424	4.18637	1.63396	3.30494	3.82752	5.74678	4.13222	2.84057	1.78294	0.293307	4.77783	4.60486	0.176095	5.40824	5.20044	4.75027	4.83167	4.40304	0.00771913	1.68106	3.40301	4.20698	4.58133	0.870563	2.59798	5.02952	3.69022	2.59006	4.35451	2.42743	4.1043	0.00777073	4.44217	4.87267	3.17594	1.68825
HAVCR2	2.8971	2.19297	2.06872	0.547235	2.90651	2.0144	1.81112	1.30572	2.05598	2.08554	1.26603	1.16715	3.50677	0.694279	1.42624	2.70002	0.686457	0.783836	0.729871	2.14973	1.61594	3.27023	1.19874	1.36261	2.90998	0.592977	1.09714	1.33007	0.849064	1.30717	2.11109	1.02233	2.84555	0.738367	2.24065	2.14204	1.71482	3.38175	2.08457	1.61387	0.563975	0.740346	2.27838	0.745928	2.6827	0.906096	2.55398	1.60651	0.615321
CD73	2.70832	0.891279	2.36444	0.463245	3.38129	2.71093	2.37588	1.84985	1.54296	3.37822	1.19674	4.46559	1.85573	1.33256	2.55404	1.85906	0.484477	0.581276	0.695718	2.44498	2.55806	3.61034	1.76137	1.24708	1.66784	0.9574	0.470972	1.81547	0.370959	1.0306	2.14477	0.809963	4.87741	1.66131	3.31544	2.03192	0.264669	2.71754	1.67438	1.42211	0.838483	2.63276	1.492	1.03774	5.22308	0.284951	0.843837	1.87405	1.86755
CD27	1.6049	1.63006	1.20548	0.364877	1.6326	0.264405	0.2063	0.697849	1.36935	1.00036	1.35955	0.652136	2.89089	1.12556	1.44215	3.22415	0.133349	0.658855	0.0799095	1.71177	3.54799	1.60763	1.26184	0.806616	2.9332	0.253888	0.168724	0.234803	0.250488	0.457703	1.96789	0.554303	1.70778	0.956345	0.423213	1.55079	1.08107	2.87426	2.55119	1.19	0.0652417	0.180687	2.76569	0.433105	1.16318	0.264689	2.85098	3.88593	0.350754
CD226	0.554306	0.468414	0.975081	0.0116064	0.930284	0.481697	0.151624	0.477914	0.714611	1.00447	0.264861	0.217785	1.26271	0.11008	0.426917	0.817959	0.00532878	0.447082	0.0885666	0.835242	0.567535	1.26256	0.341496	0.195742	1.00579	0.231342	0.25543	0.53291	0.172367	0.248023	0.79561	0.0370732	0.591841	0.271895	0.143424	0.484715	0.222904	1.38201	0.514291	0.239941	0.0157021	0.0489635	0.41766	0.115545	1.28416	0.0336659	0.0495946	0.443488	0.0566742
ICOSLG	0.883593	1.69336	1.31522	0.223489	1.49363	1.41151	1.58281	1.29254	0.81397	1.8768	1.22852	0.803104	1.36466	1.17581	0.906387	2.86642	0.383736	0.288846	0.327541	1.84225	1.33226	1.47276	0.479864	1.18318	3.37523	1.4869	2.17387	0.506968	1.86966	2.40313	1.66817	0.556783	0.595204	1.71275	2.13168	1.64019	0.724142	1.39259	1.55535	1.87083	0.236475	1.327	3.16315	0.098467	0.865588	0.954681	0.491477	1.51726	0.954776
CTLA-4	0.839565	0.676594	0.251743	0.0751678	1.18741	0.0693227	0.0818601	0.312958	0.371923	0.307964	0.267254	0.718458	1.21003	0.109108	0.43613	1.06132	0.00592243	0.0259172	0.0259348	0.855427	0.638811	1.3929	0.446913	0.0572948	1.07183	0.0355621	0.0518683	0.171158	0.0921753	0.0412149	0.322962	0.0525441	1.06292	0.185539	0.129654	0.517359	0.235894	2.01943	0.575493	0.244283	0.00658726	0.173818	0.777802	0.013464	0.779196	0.0526105	1.41459	1.01591	0.00514474
ICOS	0.518613	0.284496	0.548904	0.0378602	0.8693	0.01375	0.00772608	0.395017	0.530022	0.301347	0.0578613	0.456913	0.885804	0.10565	0.272607	0.894377	0.0182279	0	0.0160781	0.616648	0.406919	0.846265	0.161886	0.0901825	0.949404	0.0265816	0	0.105836	0.0720053	0.0293491	0.324262	0.0206719	0.727892	0	0.130884	0.494185	0.223073	1.68816	0.332552	0.23214	0	0.0155416	0.642654	0.0668218	0.313471	0.0138615	0.214225	0.384695	0.00398704
NOX2	3.20966	2.79367	3.11711	0.320726	3.38182	2.97417	2.14848	1.71103	3.24157	3.00825	1.66156	1.19116	4.26754	1.13712	1.80767	3.5107	0.470895	0.649149	0.950864	2.55124	2.5541	3.25625	1.52539	1.43369	3.18316	1.10475	1.48775	1.4727	1.09096	2.14678	2.69349	1.182	3.36673	0.946533	2.83138	2.93264	1.79357	4.10469	2.66904	2.22563	0.607319	0.952364	2.50406	0.878562	3.14828	1.15013	3.31681	2.25262	0.615558
Galectin-9	4.02206	3.53731	3.52892	0.919609	4.44466	3.46689	2.47497	2.99563	3.40765	3.17627	2.30344	2.58419	4.73587	1.84941	2.81981	3.89868	1.50613	2.1021	1.67406	3.75286	5.02825	4.36583	3.41383	2.13404	4.69958	4.03767	2.82638	1.88136	1.83736	2.74523	3.82342	3.03767	4.47825	3.03288	3.17904	3.73107	3.31355	4.67795	3.53299	3.08474	0.889277	2.5444	3.91907	2.28847	4.18878	1.96288	3.7556	3.62352	1.5325
SIGLEC7	1.98921	1.08091	1.23502	0.0821577	1.31469	1.01037	1.02833	0.365928	0.847906	1.69092	0.258782	0.26654	2.34311	0.112433	0.602329	1.0402	0.251816	0.921698	0.168794	1.37274	1.05599	1.66522	0.235928	0.301995	1.77567	0.108599	0.373676	0.265201	0.172439	0.640726	1.23411	0.577374	1.60912	0.278861	0.937816	1.11467	0.957414	2.15088	0.948999	0.587618	0.242393	0.207603	1.08817	0.177597	1.52881	0.273399	1.54394	1.36756	0.848991
CD28	1.33749	0.652895	0.58554	0.136427	0.622522	1.18837	1.07566	0.752218	0.749333	0.445863	0.344848	0.250913	1.85675	0.130375	0.339663	0.69272	0.106015	0.0323162	0.0307687	1.13624	0.892945	0.57764	0.494406	0.324873	1.10491	0.147965	0.132319	0.377681	0.137137	0.976487	0.756692	0.602626	1.15748	0.185613	0.503485	0.230986	0.170039	1.81781	0.848978	0.388568	0.0552947	0.460967	0.51715	0.0259698	1.0415	0.0948028	0.152961	0.645564	0.0445038
TIGIT	1.25339	0.685686	0.518987	0.219558	1.75063	0.0611374	0.0453452	0.446638	0.60522	0.499367	0.348634	0.742491	1.79109	0.21349	0.458494	1.69164	0.0271588	0.0379901	0.0668873	1.48302	1.16281	1.74181	0.508061	0.12738	1.64917	0.0422105	0.0713621	0.253705	0.0914126	0.128628	0.715598	0.142393	0.952218	0.0861199	0.168004	0.581278	0.669683	2.19107	0.963287	0.4326	0.0130337	0.0366019	1.06587	0.111483	0.801021	0.042866	0.731619	1.10762	0.0851221
BTLA	0.986085	0.287207	0.141147	0.0677942	0.432031	0.505116	0.139926	0.485787	0.430581	0.149672	0.173224	0.0171511	0.718303	0.18305	0.19098	0.635351	0.0253402	0.0160357	0.0518863	0.37493	0.82946	0.302051	0.171489	0.047495	0.508602	0.106616	0.0480737	0.0573779	0.00371011	0.0574346	0.240848	0.038123	0.754	0	0.397981	0.529624	0.0420973	1.40881	0.335025	0.242996	0.00609539	0.175921	0.142453	0.0750231	0.529085	0.0147408	0.155091	0.379225	0.00951261
OX40	1.90068	1.78746	1.29303	0.338193	2.26019	1.59371	1.38087	0.818546	1.46156	0.902265	0.707165	0.54607	2.48116	0.476225	1.23862	1.88852	0.149777	1.07033	0.241323	2.44401	1.24847	1.97861	0.952138	1.35003	2.04015	0.141513	1.09602	0.67857	0.400032	1.25462	1.97734	1.64821	1.96915	1.2399	1.58802	1.68246	1.16302	2.33055	1.621	0.923691	0.101986	1.34364	1.80475	1.53285	2.00607	1.19081	0.74415	1.66008	0.099208
GITR	0.97281	1.07815	0.613298	0.455427	2.65169	0.237786	0.132982	1.03726	0.719227	0.289741	0.757705	0.816369	1.23373	0.689087	0.996331	1.86882	0.16462	0.235393	0.121258	2.32994	2.90617	2.5986	2.56928	1.24489	1.63434	0.026859	0.414946	1.54291	0.147067	1.36705	1.37883	0.434409	1.80317	0.487898	0.576041	0.6257	1.05642	3.49914	1.30039	1.93049	0.0957564	0.785193	1.71977	0.863743	1.13377	0.534866	1.04337	2.55091	0.040781
PD-1	1.12859	0.449975	0.385064	0.00546603	1.23136	0.102278	0.0188404	0.235902	0.281339	0.612423	0.200141	0.312208	1.59597	0.106019	0.449649	1.24103	0.0111991	0.0374056	0.0148196	0.766743	1.20386	1.98304	0.399857	0.193986	1.56081	0.0143525	0.0635352	0.173755	0.103152	0.20786	0.549922	0.164665	1.09151	0.336009	0.0602434	0.950117	0.492328	2.01996	1.16062	0.226614	0.00935312	0.0645323	0.741479	0.128836	0.583939	0.0499523	0.470207	0.824499	0.0241549
IDO-2	0.018701	0.0463262	0	0	0.228379	0	0.0185882	0.0157631	0.0712587	1.24301	0.00905686	0.0196781	0.0883945	0.00719605	0.104323	0.0346014	0.0146699	0.294399	0	0.151662	0.0491139	0.070465	0.0158104	0.0242593	0.0443671	0	0	0.0210891	0	0.00647201	0.0871827	0.00770127	0.0847124	0	0	0.04509	0.0260156	0.245478	0.0827793	0.0206474	0.0641131	0	0.0310082	0.0193643	0.0681062	0.0366029	0	0.0494661	1.53991
CD47	3.78907	4.16336	4.22668	2.91283	4.87143	3.91958	3.7301	3.60711	4.09906	3.48243	3.93624	4.92734	4.48315	3.23372	3.94034	4.22538	2.0986	2.89731	3.7239	4.11259	3.38394	4.99382	3.94127	3.21642	3.66968	4.16324	3.4696	4.28163	3.5798	3.38253	3.74075	2.81728	3.92106	2.5906	3.4063	3.92891	3.4639	5.19704	3.55351	4.33072	2.51714	3.33768	4.18951	3.49883	3.5532	2.83144	3.86865	2.80739	2.86904
PD-L2	1.33701	0.867106	1.22557	0.475445	1.36003	0.87835	0.816115	0.584806	1.51447	0.935583	0.444535	2.22753	2.02031	0.203384	0.43081	1.60169	0.0189964	0.131997	0.141649	0.914659	1.11804	1.78954	0.485619	0.180357	1.31766	0.155229	0.360337	0.870031	0.0704463	0.597746	0.824092	0.220569	1.76833	0	1.54431	1.02509	0.266971	2.56635	0.708753	0.396939	0.0794145	0.536362	0.97795	0.288545	1.73238	0.20138	0.968482	0.697794	0.306128
SIRP	3.37475	2.81507	3.98187	1.51587	4.51483	3.24812	3.4673	3.04159	3.61456	3.4126	3.68063	2.42788	3.96802	3.28587	3.28353	3.42848	0.919128	2.10913	3.87957	4.4448	3.17537	3.30673	3.3326	2.57794	3.5787	2.58185	4.0984	3.2039	2.78752	3.43994	3.69732	1.5394	3.86195	2.56691	3.16944	3.72635	2.99002	3.70997	3.49111	3.46165	0.777891	4.10358	3.32391	1.45627	3.95953	2.52554	3.20717	2.90409	2.37789
ACC	Other	Other	ACC	ACC	Other	Other	ACC	ACC	ACC	Other	ACC	Other	Other	ACC	ACC	Other	ACC	ACC	ACC	Other	ACC	Other	Other	ACC	Other	Other	ACC	ACC	ACC	ACC	ACC	Other	Other	ACC	ACC	ACC	Other	Other	ACC	Other	ACC	Other	Other	ACC	Other	ACC	ACC	ACC	ACC
Immune_cluster	Immune_High	Immune_High	Immune_Medium	Immune_Medium	Immune_High	Immune_Medium	Immune_Low	Immune_Medium	Immune_Medium	Immune_Medium	Immune_Low	Immune_High	Immune_High	Immune_Low	Immune_High	Immune_High	Immune_Medium	Immune_Low	Immune_Low	Immune_High	Immune_High	Immune_High	Immune_Medium	Immune_Medium	Immune_High	Immune_Low	Immune_Low	Immune_Low	Immune_Medium	Immune_Low	Immune_High	Immune_Low	Immune_High	Immune_Medium	Immune_Medium	Immune_High	Immune_High	Immune_High	Immune_High	Immune_Low	Immune_Medium	Immune_Low	Immune_High	Immune_High	Immune_High	Immune_Low	Immune_High	Immune_High	Immune_Medium
[truncated: 47 more columns]

## Sheet: Panel_B
VTCN1	ACC_group	PID
6.73428	Other	P-1
8.15569	Other	P-3
13.956	ACC2	P-4
14.3871	ACC2	P-5
13.7999	Other	P-6
9.33915	Other	P-7
14.3891	ACC2	P-8
14.5508	ACC2	P-9
11.4846	ACC2	P-10
9.58649	Other	P-11
15.0962	ACC1	P-12
9.49322	Other	P-13
6.84593	Other	P-14
13.2931	ACC2	P-15
14.1377	ACC2	P-16
10.3342	Other	P-18
15.491	ACC2	P-19
13.3155	ACC1	P-20
15.8691	ACC1	P-22
13.355	Other	P-23
12.4221	ACC2	P-24
10.1158	Other	P-26
7.0288	Other	P-27
15.0408	ACC1	P-28
14.2948	Other	P-29
6.73059	Other	P-30
15.3605	ACC1	P-32
14.8207	ACC1	P-33
14.7295	ACC2	P-34
14.5514	ACC1	P-35
13.9171	ACC1	P-36
5.09565	Other	P-37
10.1913	Other	P-38
13.2652	ACC2	P-40
13.6599	ACC2	P-41
14.1817	ACC1	P-42
8.89499	Other	P-43
11.2411	Other	P-44
14.8816	ACC2	P-45
12.837	Other	P-46
14.3351	ACC2	P-47
13.8454	Other	P-48
11.4091	Other	P-49
15.5213	ACC2	P-50
5.03705	Other	P-51
14.6618	ACC2	P-52
15.2302	ACC2	P-54
13.024	ACC1	P-55
11.8867	ACC2	P-56
13.795	ACC2	P-57
15.1056	ACC1	P-58
15.5672	ACC1	P-58-1
10.3276	Other	P-59
9.53848	Other	P-60
9.87154	Other	P-61
13.7878	Other	P-62
14.8609	Other	P-63
14.4111	ACC1	P-64
6.89522	ACC1	P-65
14.5803	Other	P-66
5.93733	Other	P-67
13.4807	ACC2	P-68
14.9693	ACC1	P-69
13.8479	ACC1	P-70
14.1934	ACC2	P-71
14.4833	ACC1	P-72
14.2304	ACC2	P-73
13.0352	Other	P-74
5.98613	Other	P-75
8.54159	Other	P-76
14.1267	ACC2	P-77
14.2192	ACC2	P-77-1
10.5236	Other	P-78
11.0466	Other	P-79
14.1613	ACC2	P-80
7.9759	Other	P-81
14.7214	ACC1	P-82
6.44924	Other	P-83
14.7214	ACC1	P-84
14.3117	ACC2	P-85
13.5944	ACC1	P-87
10.8652	ACC1	P-88
13.7158	Other	P-89
11.7795	ACC2	P-90
14.7012	ACC1	P-91
14.0813	ACC1	P-92
13.9618	ACC2	P-94
5.73764	Other	P-95
14.0909	ACC2	P-96
16.2873	ACC1	P-97
14.1286	ACC2	P-98
15.9962	ACC1	P-99
12.6008	Other	P-100
14.9997	ACC2	P-103
13.9456	ACC2	P-104

## Sheet: Panel_D
PID	VTCN1	IHC	ACC
P-6	13.7999	270	Other
P-9	14.5508	240	ACC
P-27	7.0288	0	Other
P-30	6.73059	0	Other
P-32	15.3605	300	ACC
P-33	14.8207	300	ACC
P-38	10.1913	40	Other
P-44	11.2411	0	Other
P-50	15.5213	300	ACC
P-64	14.4111	300	ACC
P-66	14.5803	300	Other
P-73	14.2304	300	ACC
P-74	13.0352	10	Other
P-85	14.3117	300	ACC
P-96	14.0909	0	ACC

## Sheet: Panel_E_and_F
cell_barcode	UMAP1	UMAP2	VTCN1	Cell_class
AAAGGGCGTTTCCATT	8.37145	-2.37276	0.743192	myoep
CATGCCTCACTGTCGG	6.44358	-1.47331	0.638429	myoep
GCGATCGAGGCCCAAA	6.56095	-1.54463	0.843818	myoep
CCGAACGTCGATAACC	6.26838	-1.27638	0.989926	undefined
CGGACACGTAGGTCAG	9.21231	-2.89912	0.647304	myoep
AGACACTTCCATCTAT	5.0434	0.411494	0.711337	undefined	PLEASE BE AWARE OF THE FACT THAT UMAP COORDINATES CHANGE EVERY RUN
GAGTGAGAGGCCGCTT	5.7989	-1.0941	0.907036	undefined	BECAUSE UMAP USES RANDOM INITIALIZATION AND STOCHASTIC OPTIMIZATION
GAGGGATTCCGATAGT	3.95684	0.014024	2.42238	undefined	THESE COORDINATES ARE DIFFERENT THAN IN FIGURE 7E and F
AATTTCCAGCTGACAG	8.43684	-2.02965	0.338497	undefined
CCTCTCCGTTGCTGAT	3.84451	-0.363133	0.606815	undefined
ACTTAGGTCCCGAAAT	4.91235	0.252744	1.3354	undefined
CCTTCAGAGCATTTCG	8.76184	-2.86057	0.639985	myoep
AATGGAATCAGACATC	4.28	0.719015	2.06036	luminal
CCTCAGTTCTCTCGAC	5.07836	0.577106	1.72957	undefined
TCGATTTTCTCTGGTC	4.89662	0.342777	0.97369	undefined
ACCATTTGTGTTCGAT	5.02756	0.546591	2.08949	undefined
CTCCTTTTCTTAGCCC	3.45888	-0.231375	0	undefined
CACAGGCCAGCATCTA	4.45775	0.904767	1.85873	luminal
CATGCAATCGCACTCT	8.46841	-2.0333	0.716072	myoep
GCGGAAATCTGCTCTG	9.01094	-1.9599	0.403815	myoep
CTATCCGCACGGCGTT	4.51579	-0.310357	0	undefined
TTTAGTCTCCACTAGA	8.85568	-3.06488	0.655859	myoep
GACCGTGCAAAGGGTC	3.92454	-0.248969	1.06209	luminal
AACCCAACATACCAGT	4.40006	-0.542815	0	undefined
AGGCATTTCTTCGATT	9.42104	-2.73023	1.0001	myoep
TGTAAGCAGCAGCCCT	3.8765	-0.568498	0.402731	undefined
TCCGATCTCCAACTGA	5.26717	-0.05763	1.82303	undefined
TACTGCCTCCGTTGAA	9.4424	-3.28647	0.96344	myoep
TAAGCCACATGGTACT	5.62906	-2.61446	1.05626	myoep
GATTTCTAGCTGACTT	4.86785	0.379706	2.24428	undefined
GACTTCCAGTAGCTCT	3.46674	-0.772854	0.437146	luminal
TCGACGGGTACCTAAC	9.17117	-2.3987	1.21522	myoep
AGAAGTACAACGACAG	5.10306	0.556713	1.53409	undefined
TCAAGCAAGAACAGGA	3.58778	-0.24799	1.00507	undefined
GGCTGTGCATGTACGT	5.16469	0.532772	0.710179	undefined
GTGAGGAGTTCGTGCG	8.43957	-2.6276	0.470697	myoep
TATTCCAAGACCAAAT	5.03395	0.605105	2.0411	luminal
ACCCAAAAGGTGCTGA	-0.0526843	6.37402	0	undefined
CTAACCCCACACAGCC	8.78954	-3.08594	0.764934	myoep
AACCTTTAGATGCTGG	4.46385	1.11378	2.07961	luminal
CATCAAGGTTACCCTC	8.69208	-1.15666	1.6047	undefined
GACTTCCTCACTACTT	5.881	-1.1019	0.446012	undefined
ATCCATTGTACAGGTG	3.96248	0.0548558	1.52397	luminal
AGGATAAAGCGTCAAG	8.55313	-2.94778	0.490721	myoep
CGAGTTATCCTCACTG	4.79567	0.135915	0	undefined
GTGCAGCGTTATGACC	9.1943	-2.77968	0.48777	myoep
CCTGCATCATGACAAA	4.20175	-0.0399099	0	luminal
GTCATTTCAAGTCCAT	3.69016	-0.876057	0.819923	undefined
CCCTAACTCACCTGTC	8.71888	-2.72398	1.79506	myoep
ACCACAATCCGTTGGG	4.49044	0.506978	1.96474	undefined
CACGGGTCACTCACTC	7.81969	-1.18112	0.798532	undefined
GATGATCAGGGCAACT	4.57789	0.69564	1.8297	undefined
CTGCCTACACCAGCTG	3.39548	-0.358557	1.09331	luminal
TACCGAAGTAACCCTA	5.05252	0.497304	0	undefined
AGGGCTCAGGTAAACT	7.54281	-1.35107	0.519878	myoep
ACGTCCTTCGACCATA	3.54372	-0.24599	0	undefined
GATCATGCACAACATC	8.61191	-2.28656	0	undefined
CCACGAGAGGCGTTGA	4.5844	-0.213455	0	undefined
CATGGATAGTCGCTAT	4.79949	0.306904	0.807776	undefined
GAGCCTGGTGAGTAGC	4.2027	0.324317	0.817203	luminal
CTCCCTCGTACGCGTC	4.77372	0.276819	0.488684	luminal
ATCAGGTTCTGAATGC	3.94511	-0.202783	1.79066	luminal
AAGAACAGTACGCGTC	4.46237	1.11964	0.510897	undefined
AGCGCCAGTGGACTAG	4.81006	0.179522	1.44947	undefined
CCGGTGAGTACCAATC	4.03499	0.33624	1.43274	undefined
GTAAGTCAGCGTTCAT	9.38662	-3.28051	1.56869	myoep
GTCACTCTCGAAGGAC	3.91685	0.0581409	0.52894	luminal
CAGATTGCAGACAATA	8.99063	-1.28752	0	myoep
ATGCCTCGTGCACAAG	6.23235	-1.30556	1.07076	undefined
AGATAGATCTGGTGCG	4.6128	0.208448	1.56577	luminal
TGAGTCAGTCGCACAC	4.81278	0.474534	1.07169	undefined
TTCCAATTCTCCAAGA	3.57049	-0.0309633	1.08716	luminal
GGATGTTCAGGCTATT	5.06783	0.360239	1.90491	undefined
GGGTTATTCAACACGT	9.07349	-2.69457	1.12768	myoep
ATTTCACGTGATGAAT	9.18854	-2.76417	0.875014	undefined
TTGGGCGGTCTTGAAC	5.59978	-0.930319	0.507843	undefined
GGGTAGAAGCGAAACC	7.01447	-1.39393	0.878946	undefined
TTCGGTCCAGTTGCGC	3.535	-0.567036	0	undefined
TCAAGCACATGTGCCG	3.80622	-0.0799311	0.510058	undefined
TCCGGGATCGACCCAG	8.56949	-2.17281	0.543298	myoep
TCTTCCTTCTAACACG	4.43673	1.05893	2.0398	undefined
CAATACGTCTAAACGC	4.83402	0.168959	0.943377	undefined
TTCCTCTGTCACGTGC	4.1515	0.456164	0.87476	undefined
TAACTTCCAAGTGGTG	4.03905	-0.097266	1.1536	undefined
TACTTACTCCTCATAT	7.4157	-2.06851	1.54865	myoep
GACAGCCGTCCACTCT	3.97352	-0.0121413	1.53518	luminal
CCACGAGTCCAACTGA	8.09738	-1.31699	0.56136	myoep
GAGGGATTCGTGAGAG	8.80487	-3.26112	0	myoep
GTAATCGTCCATATGG	9.04797	-3.13717	1.17366	myoep
GGTGAAGCACACACGC	4.4706	1.09498	1.36131	undefined
GTGGGAACAGGACATG	4.44781	0.468691	0.532251	luminal
ACATCGAGTTTACCTT	7.74872	-0.794913	1.37995	undefined
GGAATGGCATAGCTGT	9.21327	-3.3364	1.12444	myoep
CACAACACAGTTCCAA	8.02466	-1.29109	1.50203	myoep
GGGAAGTTCCGATTAG	7.99744	-1.09484	0	myoep
CTGGTCTCAGACAAAT	8.65148	-1.86485	0	myoep
ATGCCTCCAGTGTGCC	9.02028	-2.96933	0.580642	myoep
GTCACTCTCAACCTCC	7.49908	-1.25975	1.40348	myoep
TTACCATTCGCTACAA	6.66638	-2.06769	0.923507	myoep
ATGGGAGCAGGGCTTC	9.15773	-2.84841	0	myoep
GCATGATTCATGCCAA	4.81288	0.0526988	1.66492	undefined
CTCCTCCTCACACGAT	8.02011	-2.91473	1.38671	undefined
TGGGAGACAAATTGCC	8.07382	-1.48992	1.24332	undefined
ACCTGAATCGACCTAA	4.96192	0.297345	0.543232	undefined
ACATGCATCTGTGCAA	9.36055	-2.86787	0.591963	myoep
TCAAGCAAGTCAGCGA	6.41493	-1.54047	0	undefined
CCCTAACGTCGCAGTC	9.11332	-3.546	0	myoep
GAAACCTTCGTGGGTC	7.02459	-1.61439	0.563414	myoep
TTCCTCTGTGTTACTG	5.70592	-2.56332	0.944547	myoep
TACTTACAGCTCGGCT	7.96747	-1.54644	0	undefined
TAAGTCGTCTTCCCAG	8.87196	-1.1461	0.555469	myoep
AGGTAGGAGCAGATAT	6.6363	-1.78201	1.46282	undefined
TGTTTGTCATGGACAG	4.00831	0.0980829	0.575346	undefined
GGGCCATAGGATCACG	9.24667	-2.74008	0	myoep
CTAACTTCACCTCAGG	5.7197	-1.03984	1.15068	undefined
ATTACTCGTCCACATA	3.81487	-0.507632	0.559336	luminal
GCCAGTGGTAGTCTTG	3.75938	0.0353324	1.3786	undefined
CTTCTCTTCACCCTCA	8.48531	-2.64239	0.924788	myoep
AGAGCCCTCCCTGTTG	5.67079	-1.27886	0.591007	undefined
CCTATCGGTTACACAC	8.46323	-2.87384	0.571731	myoep
TCTCCGATCTCGAGTA	3.79443	-0.0145897	1.20147	undefined
GCAACATCATCTGCGG	8.84873	-2.82561	0.586189	undefined
TGTGCGGTCTCCTGTG	4.53089	0.229395	0.918537	luminal
TATACCTCAACACTAC	9.1389	-2.13631	0.921492	myoep
TGGATCACAAATACAG	3.82713	-0.865666	0.556841	undefined
CATTCATGTTTGAAAG	8.83897	-2.89279	0	myoep
GTGTGATGTAATTGGA	5.74153	-1.23358	2.54041	undefined
GAGATGGGTTCGAGCC	8.74624	-1.91096	0	myoep
CGAGGCTAGAGAAGGT	9.23896	-3.11029	0.959599	myoep
TCCGTGTTCGGCATTA	8.33158	-1.94487	0	myoep
CTTCTAACAGAGGCAT	7.15646	-1.67951	1.372	myoep
TCGGATATCCTAGCTC	3.67517	-0.578208	0	luminal
AGATCCATCATTCGTT	5.38119	-0.848745	0	undefined
GTCAAACTCAGTGTCA	4.38945	0.0224429	0.59754	luminal
TATCTGTTCGCTTACC	9.37424	-3.63962	0	myoep
ACTATTCTCCATCAGA	7.60086	-1.55993	1.24739	undefined
AAACGCTGTCGGTGTC	8.02345	-1.83411	0.591986	undefined
AACGTCACACTTCCTG	6.12565	-1.21343	0.923643	undefined
TTCATGTGTTGAGGAC	4.48194	1.0894	2.39669	undefined
CAACCAACAGCTAACT	4.47666	1.04934	0	undefined
CAGGGCTGTGCATACT	7.39381	-1.22264	0	undefined
AGTCATGAGTAACCTC	9.34934	-3.25414	1.24246	myoep
AGTTAGCGTATCACGT	9.11814	-3.4555	0	myoep
TACCCGTTCTGCACCT	9.2491	-2.9644	0.622091	myoep
TGATTCTAGTCTGCGC	8.33488	-2.75806	0.924915	undefined
GTAGAAAAGGCTTAGG	4.08435	0.345589	0.967255	luminal
TGTCCTGCAGAGTGTG	5.46697	-1.11685	1.43128	undefined
ACGTTCCGTGACAGGT	3.61827	-0.829364	0	undefined
ATCGGCGGTCGTCTCT	5.75404	-1.26046	0.943944	undefined
CATGCAAAGCGTCAGA	7.86131	-1.56408	1.01804	undefined
TCTGTCGAGCAATTCC	8.69153	-3.27698	0.997642	myoep
CTTCTAACAGACCGCT	9.13335	-2.6449	0	myoep
CTCCCTCGTTCCCAAA	9.18119	-3.03705	0	myoep
GAACACTGTCAACATC	8.25285	-3.02606	1.02073	myoep
TACGGTATCTTAAGGC	6.03846	-1.67961	2.52315	undefined
CGGAGAACACTACCGG	8.53082	-2.782	0	undefined
ATTTCTGAGTTCATCG	4.12939	-0.0649574	2.69699	luminal
CATACCCCACTTTATC	8.80061	-2.42567	0.968234	myoep
TGCCGAGCAATGTCAC	9.00051	-3.41201	0.984542	myoep
TTCGATTTCGGTCGAC	4.68524	0.619574	0.613827	undefined
TGCAGTACACGCTGAC	3.57621	-0.854542	0	luminal
TAGGTTGGTAATTAGG	4.99548	0.359651	0	undefined
AATTCCTTCTTCTCAA	8.68672	-3.13623	1.66385	myoep
GTCTCACGTTTCTATC	8.866	-2.09614	0.623904	myoep
CTCCCAACAGGTACGA	3.6142	-0.141795	1.2822	luminal
CAGCGTGCAGTTGCGC	8.34582	-1.56634	0	myoep
AACGGGAAGGCCTTGC	5.6048	-1.06046	1.47272	undefined
TCACTCGCAGCGACAA	9.05263	-3.03515	0	myoep
TGATGGTAGTTGCCTA	8.33896	-2.5368	0.629819	myoep
CATGGTATCCTTATAC	3.45828	-0.238083	1.80116	luminal
AAGGAATCAATTTCTC	7.65149	-0.83725	1.29177	undefined
GGTCTGGCATGCCGGT	5.91276	-1.07641	1.49654	undefined
ATTCTACCACACACTA	9.3688	-2.92084	1.83904	myoep
TCGTCCAGTACAAACA	8.12389	-2.01541	0.619809	undefined
GCTACAAGTTTGATCG	7.816	-0.829638	0.623322	myoep
CGAGGCTAGTACCCTA	5.64365	-1.20335	1.00862	undefined
GAACACTAGGTCTTTG	5.14723	0.47159	0.613767	undefined
CGTCCATCATCAGCTA	4.08236	-0.0656675	0.975392	undefined
GCCGTGAGTTCACGAT	4.46022	0.263311	1.65124	undefined
GTGTTAGAGCGACTGA	8.4429	-3.17156	0	myoep
TTGCTGCGTATTGGCT	9.08461	-3.30339	1.25235	undefined
GTTAGACAGATAGTGT	9.247	-2.41556	1.50347	myoep
GTTACCCCACACCAGC	3.70544	-0.859787	0	undefined
CTATAGGAGGTTCAGG	3.90175	-0.254438	1.6616	luminal
TACCCGTCAGGAATCG	5.20218	0.160089	0.575488	undefined
GTGAGTTTCCTCGATC	7.9562	-1.00733	1.82606	undefined
TCATGGATCCTCACTG	8.12184	-3.64034	0	undefined
TTCCTCTAGACTCAAA	9.14854	-2.96255	0	myoep
TTATTGCAGCCAAGCA	7.80273	-0.971271	0	undefined
ATAGAGATCCCTCAAC	4.34432	0.239039	1.01424	luminal
TTATTGCAGGTTAAAC	9.19728	-3.15684	1.25732	myoep
TGTCCACTCGGCAGTC	7.98556	-2.92846	0.65966	myoep
ACGGTCGAGGTTCTTG	3.35712	-0.427343	1.28128	undefined
TAGAGTCAGTATCCTG	8.27558	-2.20585	1.01345	undefined
AAACGCTCACGGTGAA	8.66524	-2.52136	0	undefined
TCTCCGACACCAGACC	8.12195	-3.06143	1.68062	undefined
TCTGTCGGTATCTTCT	3.64312	-0.732184	0	undefined
TTGTTTGTCTCGACGG	4.19685	0.349549	1.72439	luminal
ATCGTAGAGGGTCTTT	8.92994	-2.33286	1.01874	myoep
GGGACTCCAAAGTGTA	3.51446	-0.218739	1.48948	undefined
TGGATGTGTTGTGGCC	9.26445	-3.33251	0	myoep
GACGCTGCAAGCTGCC	8.45577	-3.06125	1.31043	undefined
GTGCTTCAGGGTAATT	8.70811	-3.3237	0.630378	undefined
AGCTACAGTACACGTT	5.36337	-0.646953	2.28902	undefined
TCTAACTCAGGACTAG	7.10498	-2.45187	0.644438	myoep
CAACCAAAGAGAGCGG	7.84179	-3.07008	0	myoep
ATCATTCTCGACATAC	6.09335	-2.22061	0	myoep
TCCTCTTCAGTAGGAC	6.06572	-1.63075	1.0069	undefined
TTGGGATGTCTAACGT	8.1265	-1.20577	0	myoep
CATGCCTAGGATACCG	8.95081	-3.1412	1.04487	myoep
TATATCCTCACGAACT	5.66048	-0.884711	1.02643	undefined
GCCAGCACATTGGATC	8.17947	-2.2967	1.01161	undefined
GGAACCCCAGGTTACT	7.8873	-1.95628	0	undefined
TGAGGTTCACTTGTGA	6.00052	-1.42298	2.03535	undefined
GAAGCGAAGAGTGGCT	4.32608	0.464204	1.29371	undefined
AGACTCATCTTGATTC	6.99603	-0.8163	1.02491	undefined
TCATGAGTCTCATGCC	5.2942	-1.01699	1.2936	undefined
CAGCAATAGTTTGTCG	7.36362	-1.48735	1.04718	myoep
GCACTAAGTGCTAGCC	8.82805	-3.23297	0	undefined
TGCGGCACAAGATGGC	8.75576	-2.74838	0	myoep
TTTCCTCCAAGGAGTC	3.84747	0.0957687	1.72685	undefined
AGCCACGAGATTGACA	9.05833	-3.01591	0	undefined
CGTTGGGAGTATGGCG	5.49493	-2.6137	1.09645	undefined
TCATTACTCATTTGGG	8.61527	-2.45247	0	undefined
GGGATGAAGAGTCCGA	8.53076	-2.36769	1.60983	myoep
TCTGTCGCAATGGCCC	8.94754	-3.61576	1.05394	myoep
GGGTGTCTCCCTCGAT	8.13938	-1.32397	0.670353	myoep
TCGTCCATCGCTGATA	8.59579	-2.49921	0	myoep
CGCCAGACACACTTAG	3.46227	-0.273396	0.690333	undefined
TGTGATGCACTCAGAT	5.15055	0.529301	0	undefined
AATGCCAGTCTACGAT	8.15702	-1.90982	1.28328	myoep
CGCATGGGTATAGCTC	4.74903	0.53476	1.04489	undefined
ATTCTTGAGTCCTGCG	9.10774	-3.85866	0	myoep
CTCTGGTTCCGTGTGG	5.13178	0.541101	1.27729	luminal
GTGCTGGCACCAAATC	7.5146	-1.03674	0	undefined
TCTTGCGTCTTACTGT	8.7214	-2.70063	1.09718	undefined
CTAAGTGAGCGGGTTA	5.97046	-1.0241	1.36259	undefined
CTTGAGAGTTCTCCCA	6.38375	-1.47803	1.74822	undefined
AAAGTCCAGGATACGC	6.15111	-1.63525	1.3726	undefined
AGGCCACAGCACCTGC	8.49468	-2.67372	0	undefined
GTAGGTTCAGAGGCAT	8.51995	-2.58909	1.08416	myoep
TTACCGCCAATAACCC	4.21854	0.0791851	0	undefined
CTGCCATTCCAGTGCG	9.29923	-2.62299	1.10624	undefined
GTGGGAAAGCCTGACC	5.24828	-1.01148	0.662178	undefined
GCCAGTGCAGGAGGTT	4.0023	0.367806	1.06091	luminal
GTGTTCCCAACGGTAG	9.26445	-3.46485	1.40435	myoep
AGAGAATTCAGTGCGC	8.0671	-1.34049	1.80468	myoep
TTCTGTAAGAAGCGCT	3.65801	-0.860677	0	undefined
ACTATTCCAGCTGTTA	9.24497	-3.32895	1.59401	undefined
CGGACACCAACGTTAC	5.98179	-1.13992	1.08551	undefined
ACCCTCATCACCTGGG	9.3632	-2.96312	0	myoep
GTGAGCCAGGCACGAT	7.26889	-1.09449	0.669808	myoep
ATACTTCTCTCTGGTC	5.84682	-1.30725	1.91601	undefined
TTACCGCCAAGATCCT	5.05756	0.285902	0	undefined
TGGTGATCACTTGAAC	8.81952	-2.39259	1.07671	myoep
CTAACTTGTGGTATGG	7.66038	-0.871583	0.694508	undefined
TACTGCCTCAATCTCT	3.88321	-0.94949	1.05093	luminal
ATTTCACTCAGCTCTC	4.25668	-0.845587	0.686229	undefined
TATTGCTCAAGACAAT	3.80736	0.14587	1.80105	luminal
AGGCATTAGATTCGAA	7.52946	-0.907425	0	myoep
TTCATGTGTGACATCT	5.05244	0.552214	0.642606	undefined
ATTCTTGAGGATTACA	3.40472	-0.461763	1.35447	undefined
GTGTGGCAGACATCAA	8.8011	-2.53153	1.07996	myoep
CGATCGGGTAGGTAGC	6.07155	-1.63815	0	undefined
GTCATTTTCAGGAGAC	8.68118	-2.34792	0.69889	undefined
ATCATTCGTTGCTAGT	5.73495	-1.25274	1.07326	undefined
TCGCTCACACAACCGC	9.23501	-3.77211	0.745816	myoep
TTACCGCAGATGTTAG	7.79356	-0.801356	1.38543	undefined
GCTACCTGTGGTTTAC	8.97705	-2.44331	1.59981	myoep
CCGATGGCAAAGCTAA	8.67074	-3.52145	0	myoep
CTGCATCGTAACCAGG	9.43057	-2.80755	1.63962	undefined
TCACACCGTAAGATCA	4.63713	0.635986	1.6357	undefined
GGAGATGTCTCGGTAA	9.06378	-2.5344	0	myoep
CTAACCCAGCATACTC	3.48109	-0.67487	0.664844	undefined
CACTTCGTCAACCTTT	7.91407	-3.35335	0.698778	myoep
CTCAATTAGCACCGTC	8.06287	-1.12211	0.692905	myoep
CTATCTATCCGACAGC	8.52772	-3.25175	1.66682	undefined
ATGAGGGGTTACACTG	4.1528	0.407814	1.47311	luminal
TGAGTCACATTCACCC	8.61185	-3.45358	0	myoep
GATCAGTCAGAGAATT	8.67732	-2.8828	0	undefined
CCTGCATCAAAGCACG	9.06491	-2.76836	1.12969	myoep
TCTACCGTCACCATCC	8.3428	-2.16276	0	undefined
CTGTATTTCCTGCTAC	5.87995	-1.40052	1.09903	undefined
GATCAGTGTTTGAACC	8.98594	-3.92517	0.705532	myoep
CCTGCATGTTGTCTAG	3.59961	-0.251042	0.690738	luminal
TCTACCGCACGGCCAT	3.87332	-0.2775	0.705662	luminal
CAATGACCACCGTCGA	8.81784	-3.77482	0	myoep
GTAGCTACACTCCTTG	8.99684	-2.86435	0	myoep
TCCTAATTCATCAGTG	7.8113	-2.60011	0	myoep
TCCACGTCAAACCGGA	3.93097	0.0927298	1.37696	undefined
ATAGAGATCGTTGCCT	8.2505	-1.44152	1.14154	myoep
TGTTGGAGTCACTTCC	4.34256	0.228037	1.39732	undefined
TTTACCACAAATCCCA	8.4611	-2.96065	0	myoep
CAACGATTCAACGTGT	5.11528	0.428188	0	undefined
GAGTCTAAGAAGGATG	8.88809	-3.77609	0	myoep
ATTTACCAGCAATTCC	9.37253	-3.76889	1.83497	myoep
CCTCAACAGGGCAAGG	8.21145	-2.77276	1.1251	undefined
AGAAATGTCATCTCTA	5.00164	0.492909	1.60719	undefined
GAGCTGCTCAACTCTT	3.80549	-0.10012	0.71507	undefined
CTCAACCAGTAGTGCG	8.83577	-2.68227	0.710517	myoep
TCAAGACCAGTAGAAT	7.85558	-1.86486	0	myoep
CAGTTCCAGTAACGAT	7.77679	-2.45876	0.721114	undefined
TTTACTGTCGACGACC	3.50969	-0.551379	0	luminal
CCTCACACAGGCACTC	8.7413	-2.1268	0	myoep
CGGAGAATCAACGCTA	7.07451	-0.869173	0	undefined
GAGACCCAGTTTCGAC	8.79048	-3.434	0	undefined
TCTAACTCAGGCCTGT	7.83995	-1.79933	0	undefined
TCCCATGAGCAATAAC	3.67679	-0.391496	0	luminal
GTTATGGGTCTCACGG	8.96752	-2.56426	0.766263	undefined
GCTTTCGAGGCTGTAG	8.20901	-2.19168	0	undefined
GCGAGAATCTCCCAAC	8.56648	-3.68838	1.11567	undefined
AAGTACCCATACTGTG	9.25941	-3.46347	0.718979	myoep
GTTACAGCAAGTGCAG	5.65165	-1.01052	0	undefined
AGCATCATCATTTACC	3.90693	0.260593	1.69001	luminal
AGGATAATCATAGACC	5.09443	0.24057	0.6572	undefined
GAACACTAGCTAGCCC	7.22655	-2.06017	0.725739	undefined
TTAGGGTCAGGCGATA	3.35291	-0.428242	0	undefined
CTCCTCCGTATCATGC	3.31485	-0.474517	0.72306	luminal
CTGCTCAAGTATTAGG	4.44666	1.07938	1.45305	luminal
GCTACAATCTCCGCAT	5.88297	-1.38338	1.35994	undefined
CCTCTAGTCATTCCTA	4.80032	-1.11124	0	undefined
TGGGCTGAGGTTGGTG	8.56732	-2.06918	1.12842	undefined
ATCCTATTCTTTGCTA	5.50365	-1.10376	1.10226	undefined
CAACGGCTCCTGGGAC	8.14187	-2.56372	1.14623	undefined
TTTCACACAATCGTCA	8.64983	-3.03711	0.741733	myoep
ACTTCGCAGTAACGTA	8.22125	-2.66008	0	undefined
TAATCTCCAGCGTATT	8.40277	-2.40888	0.734159	undefined
TTGTGTTCACCTTCGT	4.02973	0.0998012	1.59772	undefined
CACTGAAGTAGCTGAG	3.83229	0.23214	1.14375	luminal
GGAGATGTCGACCCAG	4.7339	-0.95041	1.4315	undefined
TGCTTCGAGCAAATCA	3.61146	-0.466238	0	luminal
GGAAGTGCACGGCTAC	4.46192	1.06948	1.89479	undefined
CAGAGCCTCTGGCCGA	4.45968	1.00788	2.17372	luminal
GGTGAAGCAACCCTAA	3.57911	-0.312281	0	undefined
TACTTGTCATCGTGGC	9.12232	-3.12285	1.18496	undefined
GAAGCGAGTTGTTGCA	7.80568	-1.05152	0	undefined
GTAGGTTTCTGGGCGT	6.04535	-2.9123	0	undefined
TTGCATTAGGGTTAGC	7.85088	-1.32832	0	undefined
CTTACCGGTTATGGTC	5.6394	-1.27512	1.82479	undefined
GCATCTCGTTTCCAAG	9.16485	-3.65471	0	myoep
CAACCTCTCATCCCGT	3.35996	-0.404968	1.69006	luminal
TCATGCCGTAACCCGC	9.187	-2.19061	0	myoep
CCACCATTCATCGACA	5.96696	-1.61213	0.72431	undefined
TCGAACATCCCGAAAT	9.25298	-2.91082	1.13954	myoep
GAGACCCCAATGAACA	7.40123	-1.75659	0.730386	undefined
AGTAGCTAGAGGTCGT	5.78013	-1.35681	1.10201	undefined
GGGCCATGTAGTCGTT	4.97362	0.345413	1.1301	undefined
GGATGTTCACTTTAGG	8.93232	-3.02446	0	undefined
TGTTGAGGTGGTAATA	8.14431	-3.51281	0	myoep
GACCAATTCCGGCTTT	8.83747	-2.88647	0	myoep
CCGTTCATCACTGTCC	8.24414	-1.91774	0	myoep
GCGTGCAGTCCTTGTC	8.76326	-3.68686	0.714652	myoep
GTTATGGCACCGTCTT	4.3367	0.411438	1.4433	luminal
CTACCCAGTGCATTAC	8.05413	-3.31938	0	myoep
AGAGAATCAATGTTGC	3.90293	-0.916369	0	undefined
GATAGCTCAGGTCTCG	4.69183	0.382084	0	undefined
CTCATCGTCTACCCAC	7.11523	-1.0528	0	myoep
GGATGTTTCCCTAGGG	7.60097	-2.72248	0	myoep
TCCTGCAGTCACCGCA	6.72218	-1.61437	1.12672	undefined
TCCCACAAGTAACGAT	4.51925	0.771657	0.722903	undefined
AGGAAATGTATACAGA	8.31357	-2.13974	0.751297	myoep
GGCTTTCTCAGCCCAG	7.34177	-0.84045	0.720702	undefined
CTTAGGAAGTTTCGAC	8.38487	-3.1859	0	myoep
ATCGGATTCCACACAA	4.03781	0.0293969	2.47124	luminal
CCATAAGAGTTTCGAC	4.02814	0.113256	1.16802	undefined
GGTGGCTCAGGCTACC	8.45603	-2.79198	1.16494	undefined
CCACACTCATCACCAA	8.45567	-1.634	0.728171	myoep
GGGAGATTCTAGCAAC	3.52496	-0.374993	0	undefined
CCCATTGTCGTAGAGG	4.03868	0.392123	1.96977	luminal
CATCGCTAGAAGAGCA	4.01036	0.187125	1.16088	luminal
AGTGTTGTCGAACGCC	7.13316	-1.743	0	undefined
AAAGGATCAGCAGATG	4.13756	-0.139024	0.696237	luminal
CACTGGGGTTCAAGTC	8.70419	-3.16083	0	myoep
AGTACCACAGGCTACC	7.67915	-1.32856	1.43988	undefined
TTCGATTCAATCAGCT	9.17814	-2.60231	0	myoep
GTTGCGGCATAGTCAC	8.97529	-2.94016	0.781514	undefined
CAGAGCCGTATGAGGC	6.85719	-1.78216	0	undefined
CTACGGGAGGGCAATC	4.31657	0.542474	1.66115	luminal
AAAGTCCTCTATTCGT	8.21217	-1.34947	0.759077	undefined
CTCCCAATCACCTTAT	7.11263	-2.39519	0	undefined
AACAACCAGAGTCGAC	3.50576	-0.218867	1.74734	luminal
ACACAGTGTGGATCAG	8.53981	-2.01551	1.19237	undefined
TCTGCCACAACGTATC	8.34382	-3.93098	0	undefined
AAAGTGAAGTCCCGAC	8.78195	-2.26152	0	myoep
AGAACAAGTACAAGTA	9.12092	-3.82733	1.21972	myoep
ACATGCACAGTGCCTG	8.4979	-2.4764	0	myoep
CTGTGGGAGAACAAGG	8.98081	-3.65398	0	myoep
GAGCTGCCACCATTCC	7.70681	-2.10358	0	undefined
TCTTGCGCATACGCAT	7.72868	-2.34892	0	undefined
CGGACACCAACACAAA	8.87412	-3.22834	0.760153	myoep
CTTCTCTGTCGGTAAG	3.78244	0.13429	0	luminal
CGTCCATTCCTTATAC	8.55701	-3.65406	1.46742	myoep
ACTTATCGTGCATACT	8.71375	-3.45311	0	myoep
CTGTAGACATCGATGT	7.34127	-0.708968	1.15554	undefined
ACTGTCCCAGATCCAT	8.69593	-3.55589	1.46756	myoep
TGGAGAGAGAGTGACC	7.96011	-1.00431	1.14302	undefined
ACCTGAACACCAAATC	7.34709	-1.74806	0	undefined
CTCCAACCAGGTGTTT	4.35749	-0.719031	1.70239	undefined
CTTGAGAAGCCGATTT	8.68661	-2.16539	1.71572	myoep
GGGCTCAAGCTCATAC	8.94357	-1.26704	0.741271	myoep
GACTTCCTCCTCTCTT	8.15335	-1.85411	1.44625	undefined
CCTCACACACACACTA	5.68807	-1.10802	0.740338	undefined
ATCACAGAGCTATCTG	9.13987	-3.93935	0	myoep
CTTTCGGCAGAGTGTG	9.35534	-3.5056	0.802943	myoep
TCCTTTCTCTAGACCA	7.88005	-0.804081	1.19796	undefined
AGTAGCTTCGCCACTT	9.1737	-2.72711	0	myoep
CTGTAGAGTCAACGCC	8.10761	-2.61863	0	undefined
TCATACTCATGTTCAG	5.47889	-1.20476	1.7683	luminal
GTAGTACAGTCGAATA	8.01879	-2.63307	0.777255	undefined
AATCGTGCATTACGGT	3.9364	-0.0343419	0	luminal
AATCACGCAACTTGCA	8.32592	-2.77387	0	undefined
GCCATTCTCGGTGTAT	8.04209	-2.17902	0.744752	undefined
AATGCCATCGTTCATT	8.32176	-2.86227	0.771937	undefined
GGCTTTCCACAACATC	8.60302	-3.4555	0.798283	myoep
GTCGCGAAGGTACTGG	8.6183	-2.00154	0.79709	undefined
AGGAATACAGACGGAT	8.52659	-3.62006	0	undefined
TGTGCGGTCTGGGTCG	9.03244	-3.77416	0.782129	undefined
TCTATCAAGTCAGAGC	7.22358	-0.981289	0	undefined
CCTCAGTGTTAACCTG	3.96902	-0.968963	0	undefined
CAGGTATCAACTTGGT	9.17835	-2.91017	0.776042	undefined
AATCACGAGAAGGGAT	6.24205	-1.64669	0.787485	undefined
TTACGTTTCTACGGGC	4.80997	0.294388	1.69371	undefined
AGCTTCCCATTGACTG	9.14171	-2.8512	1.2083	myoep
TACAGGTCATGACCCG	7.34889	-1.11447	1.44823	undefined
ACACTGAGTACCGTGC	4.4791	-0.924343	1.22642	undefined
GAGTCATCAAGAATGT	9.09406	-3.08408	0.807254	myoep
TGCGGGTTCCGCTAGG	7.68745	-1.22266	1.17638	myoep
GATCGTATCACGAGGA	4.48251	1.01168	2.20813	undefined
CTTCTAACAGAACTCT	8.76275	-1.27097	0.755824	myoep
ACTATTCAGATGGGCT	9.38878	-3.67482	0.786062	myoep
GTTACAGGTCCACATA	4.63421	-0.969688	0.781827	undefined
TCCGGGACATCGTCCT	8.77172	-3.4621	0	myoep
TAGGTACGTTTCGTTT	3.51478	-0.887784	0	undefined
CGCATAAGTCTGGTTA	3.71226	-0.147518	1.78414	undefined
TCAATCTTCAGTCTTT	7.21407	-2.83104	0	myoep
CTCAGGGCAAACGAGC	8.79721	-2.97884	1.22074	myoep
CGCAGGTGTTCCGTTC	7.09439	-1.7935	1.51611	undefined
GTAGTACCAAGTTCCA	8.01196	-1.79144	0	undefined
GGTTCTCCAAGCGATG	8.7799	-3.75646	1.91339	undefined
ACTCCCATCGCTACAA	7.38685	-0.693799	0	undefined
CCTCACACAATAACCC	8.13873	-3.19936	0	undefined
CGAGTTATCATCGTAG	7.46637	-1.49361	0	myoep
ACCAACATCGGACGTC	8.10233	-2.77837	1.2466	undefined
GCCTGTTCAGAACATA	9.11627	-3.88339	1.52569	myoep
GCTCAAAAGCAACAGC	8.49122	-2.3419	0	myoep
AGTCAACCATAAGCGG	5.92094	-1.3578	1.19441	undefined
CGGGTGTCATGATGCT	9.08643	-2.23423	1.24354	undefined
GATGTTGAGACTACCT	9.16575	-3.15225	0.79276	undefined
ATCAGGTAGGGTGAGG	3.58408	-0.863679	0.772851	undefined
TGATCTTAGATCACCT	7.69043	-2.36196	0.76726	myoep
TTACCGCGTACGTAGG	8.99961	-3.67727	0	undefined
TAACTTCAGTTAGAAC	7.37919	-1.95222	1.49496	undefined
TTTACCATCCGTGCGA	4.45945	0.972513	1.9087	undefined
ATACTTCTCCAGGACC	7.96575	-1.24513	2.07215	undefined
TCAGTGAAGCTAGAGC	8.95338	-2.21857	0	myoep
CACAGGCAGTCACGCC	5.43314	-0.904642	1.74165	undefined
TTCCTAACAGACCGCT	9.05169	-3.41406	1.21531	myoep
GACCCAGGTAGTACGG	8.19373	-3.66537	0	undefined
CTTAGGAAGGGACACT	7.51261	-0.956613	0	undefined
GTTACAGGTATGCGGA	6.31687	-1.28274	0	undefined
CTCCACATCGAACGGA	8.15458	-3.37556	1.17527	myoep
ACTATGGCACTAGAGG	7.64877	-2.83441	1.2357	undefined
TTGGGCGTCCCTCGTA	3.78174	-0.856209	0.78598	undefined
AGTAACCAGGATAATC	4.42807	0.362124	0.755663	luminal
GATGTTGTCTATCGTT	7.98501	-1.10279	0.793131	myoep
AACCACATCACAGAGG	5.92877	-1.52438	1.71804	undefined
CCATCACCATGGAAGC	9.08812	-3.35464	0.788584	myoep
GGATCTAGTACAGAGC	8.58214	-2.61078	0	undefined
GATTGGTTCCACTTTA	4.20139	0.216794	1.50218	luminal
ACATTTCGTGTCTCCT	5.43682	-0.900519	1.20491	undefined
TCATTCAGTTGGGCCT	8.92908	-2.52863	0	undefined
TGCAGATAGAATAACC	7.81235	-1.34686	0.784851	undefined
TTCACCGTCCAGCTCT	6.86852	-2.55548	0.766533	undefined
CGCCAGATCTCCGCAT	5.1182	0.533067	0.710179	undefined
CTCATGCCACGACAAG	8.35189	-3.13085	0.801441	undefined
CTCATGCTCGACATAC	8.82328	-3.85607	0	myoep
TCCTAATAGTGGTTAA	4.23959	0.51567	1.55521	undefined
TTCTAACTCCTGGCTT	3.50793	-0.464362	0	undefined
TGGTTAGTCACCGACG	8.66324	-3.62485	0	myoep
GCAACCGAGACAACTA	8.51531	-2.2974	0.785638	undefined
TTTACTGGTTGCATAC	3.52095	-0.845655	0.818705	undefined
TCACGGGGTTGACTAC	5.89792	-1.59756	2.06865	undefined
TGGAGAGCATGTCAGT	5.06638	0.50935	0.766291	undefined
GAAATGAAGAGCCCAA	7.48303	-1.42838	1.20165	undefined
AATTTCCAGCCTCATA	7.58113	-1.9781	0	myoep
CTGCCTACAGCTACTA	3.41485	-0.528439	1.49807	undefined
ACGGTTACAAGTAGTA	4.64211	0.058156	1.21369	myoep
CCTCAACGTGTTACAC	8.43769	-3.24872	1.24114	myoep
CATAGACGTACGACAG	8.82645	-2.51355	0.793745	myoep
ACCATTTTCTATACTC	9.53657	-3.28463	0.846477	myoep
CCCTGATCAGTTGAAA	7.88575	-1.98003	1.2159	undefined
GATCATGTCGACTCCT	3.97668	-0.571719	0	luminal
TCCCACACACTCCTGT	9.12825	-2.8536	0	myoep
AGTCAACCACATGGTT	7.57555	-3.44135	0	myoep
AGGGCCTTCTTGGAAC	8.30879	-2.34533	0.836365	undefined
GTAGATCGTATGGAGC	4.18874	0.447938	1.89816	undefined
TTTATGCAGCTCGAAG	9.41329	-2.7538	0	undefined
TTGGGTATCTGCTAGA	8.31996	-2.73789	0	myoep
AATGGAAGTCACCTTC	8.33574	-2.5565	0	myoep
GGATCTAGTAGCGATG	9.454	-3.51283	0	myoep
CCCAACTTCATCCTGC	9.36742	-2.95782	0	myoep
GAGGGATCACATGGTT	3.67571	-0.941975	2.13005	undefined
ATCTTCAAGGTTCTAC	5.98146	-2.35206	0	undefined
CTTGAGAAGATAGCTA	8.5924	-3.21956	0.79496	myoep
TCGCACTTCCAGCAAT	8.68568	-2.36134	0	myoep
AAGCGAGTCACCTACC	6.01417	-2.03151	0	undefined
CATACTTAGTAAACGT	8.17286	-3.02784	0.819638	myoep
ACAGAAAGTAGTCCTA	4.75909	0.480305	0.746287	luminal
ATTCCATGTACAAGCG	3.55742	-0.71155	0	undefined
GTTCGCTGTGAGCAGT	7.61858	-1.64579	0	undefined
GGCTGTGGTTCGAAGG	7.91181	-2.63678	0	myoep
GTTCGCTGTACGATTC	7.72482	-1.87783	0.80828	undefined
GGTTAACAGTGCTCGC	8.94354	-2.90016	1.24066	myoep
AGATGAACAGCTGAGA	8.44634	-1.62759	0.771233	myoep
TTATTGCCACCAGTTA	9.04092	-4.31231	0.839184	myoep
GTTAGACCACTCAAGT	8.38564	-2.94834	0.845094	myoep
TCCCATGGTCTCTCAC	7.93995	-0.988264	0	undefined
CTACAGATCAAGAAAC	8.38967	-2.72717	0	undefined
GTAGGTTAGAATACAC	7.43727	-1.15478	0.769646	myoep
CTCACTGGTCTCCCTA	9.01064	-3.38864	0.828317	undefined
CTAACCCCAAATGCTC	6.12456	-1.86563	0	undefined
GTAGATCCACCCAAGC	7.73305	-1.12224	1.25275	undefined
CTAACCCTCAGCAATC	3.35765	-0.439296	0.789301	luminal
TGCGGGTTCCATACAG	9.41967	-3.02002	0	myoep
AGATCGTGTGAGTTGG	4.2122	-0.873626	1.93462	undefined
ACACAGTCAGCTCGGT	9.22551	-3.95538	1.25723	myoep
CTCAACCGTTGTAGCT	9.19064	-2.64812	0.841041	myoep
CCTATCGGTAGCGCTC	6.84355	-2.19724	0.813074	myoep
GGAATCTAGGTTGCCC	4.88167	0.25893	0.858805	undefined
CGGGTCAGTCGTCGGT	4.95746	0.197086	2.32898	undefined
TTACCGCTCATCGCCT	8.44501	-2.60431	0	undefined
TCTAACTTCCCGAATA	9.15872	-2.46294	0.814763	myoep
TTCTGTAGTGACTCTA	3.50129	-0.240025	0	undefined
CTGCGAGTCGAACCTA	3.68788	-0.916247	0	undefined
ATTCGTTTCCTCGCAT	3.63375	-0.844954	0	luminal
AACAAGATCTTCTGTA	8.5393	-2.7356	1.55437	myoep
TCCGAAAGTGGACAGT	7.70139	-0.907932	0.79962	undefined
TGATGCACACCAGTTA	8.51942	-3.46604	0.80121	undefined
CCTCCAAAGAACTTCC	8.63942	-3.06478	0	myoep
AAGCGAGCAGCCTACG	9.17804	-3.73436	0	myoep
ATAGACCAGACGAAGA	8.65379	-2.31302	1.27323	myoep
ACTTAGGGTACGATCT	6.84028	-1.97829	1.56094	undefined
ATCGATGCACAAAGCG	7.71021	-1.15432	1.58011	undefined
CGAGAAGTCGTCAAAC	4.52876	1.08384	1.52988	luminal
AGATAGACAACGGCTC	8.21205	-1.1292	1.55654	myoep
GATTCGACAGAACTAA	8.92693	-3.01898	1.57598	myoep
ACCGTTCGTTCACCGG	8.53586	-3.85437	0.80025	myoep
TAACTTCTCGAAACAA	7.73815	-1.04342	1.78352	myoep
GTCGTTCGTCACGTGC	5.05737	0.407849	0	undefined
CCGTTCAGTGTGTGGA	9.38704	-2.95967	0	myoep
GTTTACTAGCATCAAA	3.74213	-0.264846	1.56124	luminal
ATTTACCCACAGCATT	8.87042	-3.18723	0	myoep
CTGGCAGTCCCATTTA	8.4042	-3.07622	0.830418	myoep
AGACTCAAGTCGGCCT	3.38924	-0.548999	0	luminal
CAGAGCCAGATACCAA	8.19599	-1.47651	1.56758	undefined
AGATGCTCAGGGACTA	9.0026	-3.16745	0	myoep
TCCTCCCGTGAGATAT	6.42741	-1.71723	1.26293	myoep
AGTACTGCACCAATTG	6.82823	-2.06106	0.801084	undefined
CCGATCTAGAACCCGA	8.1266	-2.65594	0.810817	undefined
GACTTCCTCGACATTG	7.94056	-2.42744	0	undefined
CGAGGAATCTCTATGT	8.64039	-2.08361	1.82004	undefined
CCTCACACAAAGCTAA	3.62116	-0.818106	1.24923	luminal
GTGTCCTTCCTTCGAC	4.89222	-0.887187	0	luminal
CAAGACTAGCGCCGTT	7.87402	-2.47347	0.810095	undefined
CGGGCATTCGGCTTGG	8.47003	-3.36168	0.816321	undefined
GTCATTTCACACGGTC	8.0493	-2.94988	0	myoep
TATTCCATCATAAGGA	8.34917	-2.49383	0	undefined
AACAACCGTTCTCTCG	5.89877	-2.28449	0	undefined
CATCGGGGTGGTCCGT	9.12076	-2.87272	1.25433	undefined
TCGTCCAGTGTAACGG	9.14081	-2.91264	0	myoep
GCATCGGGTTCGATTG	9.4381	-3.11895	0	myoep
GGGATGAAGCGATGAC	6.74436	-2.01352	0	undefined
GTGTTCCGTGAGGCAT	8.28363	-1.87885	1.25862	undefined
TGGGCGTGTCAAGCCC	8.66448	-2.86554	0	undefined
AACACACCACAAATAG	7.88513	-2.2659	0	myoep
CATGGTATCCGCTGTT	8.23043	-1.77758	0	myoep
GTGAGCCCACGAAGAC	7.68732	-2.69181	1.26944	myoep
GATGATCCATTGTAGC	4.42415	0.564425	0.799256	luminal
CGAGGCTAGTAAACTG	3.8908	-0.229104	2.27882	undefined
AGTCACACACAATCTG	4.43139	0.96708	2.37994	undefined
TTCTTCCTCGCAGTTA	9.14019	-3.60865	0.851855	myoep
AGGGCTCGTGATACAA	8.57831	-2.80828	0	myoep
TTCACCGGTGGCCTCA	4.4812	0.977384	0.831699	luminal
GTTAGACCATCGTTCC	8.28986	-2.05913	0.829452	undefined
CCTCACAGTGATGAAT	7.93326	-1.40301	0.8228	undefined
AAATGGACATCATCTT	8.86372	-3.55477	2.05223	undefined
CATGCAAAGGACAGCT	5.0962	-0.99831	1.20843	undefined
GCGGATCTCTATGCCC	4.02374	-0.884274	0	undefined
GTGTTAGAGGCTGAAC	8.24971	-2.5069	1.30483	undefined
TCTTTGAGTAGCTAAA	7.91267	-2.44213	0.806717	undefined
AATCACGGTCATTCCC	8.17023	-2.54256	0	myoep
TGAGTCATCGGACTTA	9.45043	-3.59456	0.831645	myoep
ATCGGATCAATGGCCC	8.20115	-1.62283	1.57823	myoep
ACCCTCAAGAAGCCAC	8.76047	-4.04039	0	myoep
TACAGGTGTCTACAGT	8.32648	-3.35281	0.805017	myoep
AGACAAATCATGGCCG	8.30388	-3.89804	0	myoep
GCCCAGATCGGAGCAA	8.32807	-1.91318	1.55846	undefined
TTTCAGTGTCCACGCA	8.20768	-1.54275	0	undefined
TCATCATTCCTCTTTC	4.05648	0.316835	0	luminal
GTGGTTAGTCCGTTTC	3.75924	0.234292	0.81062	luminal
GGGAGTACAAATACGA	9.42824	-2.78176	0	undefined
TTAGTCTCAGTACTAC	9.1886	-3.25565	0	myoep
TGATTCTCACTCCTTG	4.00382	-0.252138	1.25112	undefined
AATCGACAGCATCTTG	9.0849	-3.15119	0	myoep
TAGGTACTCATACGAC	9.35265	-3.70716	0.873351	myoep
CACAGGCCAACGTAAA	8.44518	-3.05917	0.899682	undefined
GCACGTGTCCGAGATT	5.81446	-1.16797	0	myoep
GACGTTAAGCTCATAC	8.07051	-3.06798	0	myoep
GATGAGGGTCCAGAAG	7.615	-2.63656	0	undefined
AGGCATTTCCTGTACC	3.92716	-0.0893102	0.820472	undefined
CTAGACACAGTAACGG	7.1566	-0.687153	0	undefined
CATTCCGCACTAGGTT	8.12726	-2.56938	0	undefined
TGGATCAGTCGCCACA	4.20453	0.251796	1.23293	undefined
AAAGGGCAGACGGTCA	7.32314	-3.06316	0	myoep
GATCAGTCATCTAACG	4.18687	-0.107114	1.26763	luminal
AGGACTTGTTTGAACC	8.99532	-3.37469	1.63358	myoep
CTGTGAAAGGGTTGCA	4.59931	0.709868	1.80385	undefined
CCTCAACGTATCAAGA	8.73129	-2.63124	0	undefined
CTCATCGAGAGTGACC	8.90516	-3.81586	0	myoep
TCATATCAGCAACTCT	8.46864	-2.69796	0.835088	undefined
CGGAATTGTGTACAGG	7.01239	-1.40705	0	undefined
CATTCATAGGGTTTCT	7.30804	-1.28956	0.828798	undefined
CTGGCAGCAAACGTGG	7.45048	-2.01667	0	myoep
TCCTAATTCTTCTGGC	8.72038	-3.39944	0	myoep
GGATCTAGTATCCTCC	4.87233	0.450907	0.813247	undefined
CTTCGGTGTCGTCAGC	6.56288	-2.0047	0	undefined
GATCCCTGTAATACCC	8.58186	-3.22451	0.862873	myoep
AATGCCAGTTTCGACA	4.36421	0.0201092	1.54669	luminal
CATAAGCTCTTTCCGG	8.0283	-2.49746	0	myoep
AAATGGAAGCGCAATG	8.82938	-3.11336	0	undefined
CAGATACGTCGGAACA	7.84846	-3.19388	0	undefined
CTCAGTCCAACATCGT	9.12847	-2.26299	0	myoep
GTCATTTCACAAACGG	9.09482	-3.12633	0	myoep
GTTAGTGAGCTGACTT	8.10063	-2.83197	0	undefined
TCACTCGAGCTGAAAT	8.16967	-2.75852	1.28222	undefined
CTACGGGAGCCAACCC	8.27217	-2.42694	1.3265	myoep
CAATCGAAGTAAGACT	5.40792	-1.08183	0	undefined
TTGTTGTCAAGCCTGC	9.14653	-3.70868	0	myoep
CCGTTCACACAGCCAC	8.18257	-3.69086	0.835296	undefined
TGATGGTTCGAGAGAC	3.57654	-0.748545	0	undefined
GATGGAGAGCATGGGT	4.87329	0.210828	0.792073	undefined
CAGCGTGAGCGCATCC	6.05289	-1.04655	1.2803	undefined
CGATGGCAGGAAGAAC	8.23612	-2.00068	0.835366	undefined
TTCATGTCACACGGAA	8.2685	-3.65997	0	undefined
GTGGCGTGTCTCGGGT	8.87316	-3.30041	0	myoep
GTCTCACCACATGGTT	7.54497	-0.841654	0.792099	undefined
TCACACCGTCCTGTTC	8.7123	-3.56717	0	myoep
ATGACCAGTCCCTGAG	4.39625	-0.00356913	2.31829	undefined
GACATCAAGGCAGCTA	3.50456	-0.23313	0	luminal
CTTCGGTAGCACGATG	8.4106	-2.79071	1.25755	myoep
GAGGGTAGTTATTCCT	8.12694	-2.97616	0	undefined
GTTAGACAGTCGGGAT	6.75716	-1.7981	1.26276	myoep
TCGGGTGGTATCGAGG	9.21713	-3.74727	1.62046	myoep
ACGTACAAGCACTCCG	3.52938	-0.85193	0	undefined
GACCCTTGTTGAGTCT	7.87799	-1.17252	1.83282	undefined
ACTTTGTAGCACCCAC	8.906	-2.95027	1.30449	undefined
CAATTTCCAGCTAACT	8.34838	-3.23582	0	myoep
CCGATCTTCAACCTCC	8.54331	-4.03249	0	myoep
CTCTCGATCTCTGAGA	3.90256	-0.454465	1.27589	undefined
AGGATAAAGACCAGCA	5.84883	-1.06654	0	myoep
CAGTGCGTCCTGTTAT	7.25196	-1.96181	1.64094	undefined
GCAGTTAAGCTCTGTA	9.18567	-2.64331	1.91458	undefined
AGGAAATAGGCCCGTT	3.50444	0.140011	0	undefined
GACTGATCACCGTACG	7.92917	-1.5578	1.26856	undefined
TCACACCGTCACGACC	8.52603	-2.79392	0.847692	myoep
GAATCACAGCCTCTGG	9.22096	-3.77117	0	myoep
GCTTCACTCATTATCC	7.74111	-0.956275	0	undefined
CGTGAATAGGCGTTGA	8.91356	-3.57348	0.898034	myoep
GGTAACTCACCCAATA	6.9687	-1.97109	0	myoep
GGTCTGGGTACTCGAT	5.53461	-0.814938	0	undefined
GTTGTGATCAGGACGA	3.62566	-0.225654	0.825584	undefined
CTACCCACACTCAGAT	4.54782	0.120367	1.88051	undefined
TTTCAGTCACGGTCTG	8.09802	-2.37651	1.30724	undefined
TTACCATCAACGGCCT	9.1183	-3.12706	2.01236	myoep
GGTTCTCCAGAGGGTT	5.487	-0.890194	0	undefined
CTGCCATGTTGGGATG	3.6968	0.18276	0	undefined
ATTACTCTCTGGACCG	7.88324	-2.71709	0	myoep
GAAGCCCAGCAACAAT	5.68503	-2.96188	0.964956	myoep
TTTCACAGTGAGACCA	9.33647	-3.7499	1.66794	myoep
TCGATTTTCCAAACCA	8.69907	-3.03252	0	undefined
ACATTTCAGACATACA	4.50484	0.81763	1.63458	undefined
GACAGCCTCATGCCAA	-0.150269	6.30826	0	myoep
GCCTGTTTCAAGCTTG	9.12705	-3.01716	1.33661	myoep
GGCTTGGTCGGACTTA	8.55289	-3.20335	2.06575	myoep
CGTTAGATCATCGCCT	3.55441	-0.850417	0	undefined
TTATTGCTCGAACCAT	8.75699	-3.02446	1.65882	myoep
ACTATTCTCCAGCACG	8.34531	-2.0272	0	myoep
AGGCATTTCAGTGCGC	9.02012	-3.51518	1.91471	myoep
TAGAGTCCATTAAAGG	8.98068	-3.81163	0	undefined
TTCTCTCCAAGTTCGT	4.41252	0.949132	1.28358	undefined
TTCCTTCTCTCTCGCA	4.52336	0.176817	1.99606	luminal
ACGCACGTCATTGTGG	8.33608	-2.6616	1.29169	myoep
GACTTCCCACTTGTGA	8.56977	-2.66271	0	myoep
CAATGACTCGCTTAAG	9.37018	-2.78223	0	myoep
GCATTAGTCCAATCTT	9.0824	-3.08065	0	myoep
GCCAGCACATCGAGCC	9.33355	-3.25719	1.65455	myoep
CATTGTTCATGGGCAA	9.08476	-2.57439	0.879784	undefined
ACGTCCTGTCCTGTCT	3.8044	-0.369734	0.819696	undefined
GGAGCAAAGACTAGAT	8.56515	-3.37467	0	myoep
GCATTAGAGCAAATGT	8.48277	-3.09805	0	undefined
TCACAAGAGGATGAGA	8.51639	-2.14566	0	myoep
GTGGTTAGTATGCAAA	7.52689	-1.36452	0	myoep
AACCTGACAGCGTGAA	8.71024	-3.49043	0.881714	myoep
AAGTTCGAGGGTTAGC	4.51992	-0.76639	1.31472	undefined
TACTTCAGTGATACAA	7.81626	-2.28254	0	undefined
TACGTCCAGCCTGAGA	7.34658	-1.1106	0	undefined
ATGCCTCGTCCCTGTT	8.41663	-1.63758	0.83941	undefined
GCTACCTCAGGAGACT	8.69062	-3.0349	1.61479	undefined
AAGCGAGCAGTGTGCC	7.7961	-2.5826	0	myoep
CTACAGAAGGGTATAT	8.15366	-3.59271	0.870013	myoep
CATCCGTTCGAAATCC	9.28977	-3.07551	0	myoep
ATCAGGTAGTGGATAT	8.31225	-2.24778	0	undefined
CCCATTGGTAACAGTA	8.698	-3.31251	0.875704	myoep
TCTGCCAAGGTGATAT	7.31351	-2.572	0	undefined
AATGACCTCAACGTGT	9.20535	-3.71863	0	undefined
CGCCAGACACGGGTAA	8.88874	-2.50524	0.889208	undefined
CTGGTCTAGATCACTC	8.64021	-3.00319	0	undefined
TCACACCAGCGTGAGT	7.3169	-0.727472	0	undefined
GAAGGGTTCAAAGCCT	6.33764	-1.85784	0.82616	undefined
CTCGAGGCATAACTCG	7.96647	-3.05855	0.842676	undefined
ATCGTCCCATCTCAAG	9.37069	-2.73775	1.37008	myoep
CTTAGGATCTTCGCTG	3.92262	-0.130177	1.62963	undefined
CTACCCACAGCTGAGA	4.01004	-0.877861	0.834841	undefined
ATCATTCTCGCCACTT	9.01711	-2.61737	0.820556	myoep
CTGAGGCTCTGGCCGA	4.34688	0.243604	2.20628	luminal
AAAGTGAGTGATCATC	8.89334	-2.24542	0.861121	myoep
GAGTCATTCAAGCGTT	8.09181	-3.10806	0	undefined
TCTCCGAAGGGCCCTT	7.70894	-2.39453	1.32566	undefined
CAGCACGAGGTCTACT	8.15748	-2.41888	1.35028	undefined
GATAGAACATTGCCTC	6.19238	-1.76879	1.37368	undefined
GCGTGCAGTGGGTCAA	8.46604	-3.43922	1.34571	undefined
GTTTACTCATAGAATG	8.02563	-2.57892	0	myoep
CATCAAGGTGTTGATC	8.77151	-2.99868	0	myoep
CTCAGGGCAGGACTTT	7.08834	-2.61832	0.829947	undefined
ATTCCATCACTGAGGA	9.11974	-4.08937	0	myoep
GTTCATTAGGGCAGAG	5.80742	-1.00553	1.85907	undefined
GAAGTAAGTATCGCAT	8.78467	-4.03753	0.889881	myoep
TTTACTGCATGCCGGT	8.89397	-3.65648	0.846221	myoep
AACAAAGGTTGGGATG	9.04591	-4.0581	0	myoep
CCCTTAGTCCTGCTAC	8.7827	-2.9525	0.879721	myoep
CTTGAGATCTTAATCC	8.0835	-1.67195	0	myoep
ATAGGCTGTGAGCTCC	8.27107	-1.25975	0	myoep
TAAGCACTCTAGTCAG	7.73792	-3.97395	1.66454	myoep
GTTGCGGCATGAATAG	8.6457	-3.59492	0	myoep
GACACGCTCATAGGCT	8.41334	-1.76803	0	undefined
TCACATTTCAAACTGC	7.39817	-3.40447	0.838898	undefined
ATTGGGTCAACTTCTT	8.09277	-3.36188	0.907021	myoep
TCGTGCTGTATGAGCG	7.67909	-0.910627	0	undefined
TAACACGGTGTTCGAT	8.98423	-2.91362	0	undefined
GTCATTTAGGATGGCT	4.50937	1.04502	0.832983	undefined
AACTTCTGTTACACAC	7.22792	-0.919542	0.843728	undefined
GCATGATAGTTTCAGC	5.72465	-1.22952	0	undefined
TATCTTGAGCACGATG	8.55495	-3.25076	0	myoep
GCCCGAATCTTAGCTT	5.63992	-1.16846	1.27831	undefined
GCCCGAACAACTCCCT	8.27781	-1.71487	1.38107	myoep
GCCATGGCACAATCTG	8.28264	-2.87235	0	myoep
GGGTAGAAGGATGCGT	7.43754	-1.27309	0	myoep
CACCAAACAAAGCGTG	6.79761	-2.41892	1.31595	undefined
GCACTAAGTCACTCTC	8.55294	-2.70674	1.62957	undefined
GAACACTAGGGAACAA	4.71625	-0.82967	0	undefined
CACATGAGTGAGATCG	9.45556	-3.59109	0	myoep
CTCACTGCAATTGCCA	8.97428	-4.04199	0	myoep
TCATCATGTCTACAGT	4.94725	-0.93841	0	undefined
AAACGAACAGCGCTTG	7.94933	-1.42219	1.67089	myoep
CAGCCAGGTGATGGCA	8.53279	-3.29309	1.35143	myoep
TTCCGGTAGCGCACAA	9.17839	-4.06503	0.878289	myoep
GCACGTGTCCTTATAC	6.02946	-3.14483	0	myoep
TATCAGGGTACTGGGA	8.44248	-1.83436	0	undefined
CTCATTAAGGTAAACT	7.92656	-2.18992	0.859407	undefined
AGCGATTAGGATGCGT	7.16836	-0.831937	1.32524	undefined
GTCATTTTCCTCTAGC	8.24493	-1.55118	0.878941	myoep
AGGAGGTAGCCTCCAG	3.35237	-0.49347	2.15685	luminal
TTCAGGAGTAGGTACG	3.85198	-0.206758	1.61792	luminal
GGGAGTATCGTAATGC	4.90131	-0.229968	1.43377	undefined
ACTTCCGTCGGCTGTG	7.35606	-2.05513	0.899092	undefined
AGTCAACAGGACAACC	8.64483	-1.9898	0	myoep
CTCCCAAGTCTGCCTT	7.85599	-2.94593	0	myoep
ATAGAGACAGTTAGGG	3.56035	-0.0913194	1.9005	luminal
AAAGGTAGTCGTATTG	9.07869	-2.81894	0	myoep
AAAGTGAAGTCATACC	7.55049	-1.60432	0	undefined
GCATTAGTCTTCACGC	7.57426	-1.88065	0	undefined
TTACGCCAGCTGAAGC	8.00473	-2.71905	1.67321	myoep
ACTACGACAGGATCTT	3.34731	-0.565479	2.25877	undefined
TGAGGGATCCCGATCT	7.18111	-2.95337	0	myoep
CCGGACATCACTGGGC	7.99756	-3.9172	1.70963	undefined
ATGAGGGTCGCTGATA	9.12138	-2.6402	0	undefined
CGTTGGGAGACGTCCC	5.37162	-0.6529	1.68221	undefined
TCCTCTTAGTCCGCCA	8.85241	-3.55441	0	undefined
GGAGAACTCAGCCCAG	8.70488	-3.79678	0.875494	undefined
AGGAATACATCGAAGG	7.11539	-2.51264	0	undefined
TAGTGCAGTGTTGACT	7.77424	-1.08728	0	undefined
CTCCGATCATACATCG	4.33764	0.275337	0	undefined
GCAGCCAAGCGCCTCA	7.67948	-2.81336	0.887751	myoep
TACCTGCCAATGCTCA	8.61553	-3.40589	1.65485	undefined
AGGTCATAGTATGGAT	7.44879	-1.82745	0	undefined
GTTTACTCAACCAACT	3.41019	-0.311342	0	undefined
CTATCTACACGGGCTT	8.47937	-3.03934	0	undefined
TCGGTCTTCGCTAGCG	8.21192	-4.16541	0.916951	myoep
GAGAGGTAGCTTTCCC	8.77745	-2.77841	0	undefined
TCGATTTCAGTTGTTG	6.99185	-0.781201	1.41043	undefined
TTCCTAAAGTCACAGG	8.8335	-2.36256	0	undefined
TGGGTTATCCAACACA	3.72401	-0.334555	0.897196	luminal
GTTACCCGTGAATTGA	9.06964	-3.41782	0	myoep
ACGTACACAAAGAGTT	5.40809	-1.00087	1.31515	undefined
TACAGGTCAGCTCATA	8.59672	-4.07034	0	myoep
AACAACCTCAACTACG	4.1821	-0.419885	2.02536	undefined
TCCTTTCTCAACGTGT	8.77653	-2.69234	1.91133	undefined
GACCGTGTCACCATAG	8.85085	-2.76561	0.91452	myoep
CTGCCATCATACCACA	8.18319	-2.68215	0	undefined
GAAGCCCCAATAACCC	8.28276	-3.57408	0.922386	undefined
AGTCATGGTCCTTGTC	4.48421	0.0722844	1.36785	undefined
TAGAGTCTCCCTTCCC	8.00397	-1.37078	0	myoep
AGGACTTCAAGCGATG	3.95582	-0.116531	1.35006	luminal
TAACACGCATTGAAAG	4.66682	0.445942	0	luminal
TGTTCCGGTCGCATGC	8.27138	-4.07135	1.32733	myoep
GAATCGTAGTGGACGT	7.29953	-1.35361	0	undefined
ACCAACAAGTGATGGC	7.70057	-1.2147	1.29041	undefined
GACCCAGTCTATCACT	5.76685	-2.12608	1.37565	myoep
CGCGTGAAGAGAGTGA	8.51905	-2.517	0.900527	myoep
GTGAGTTCAGCTGAGA	7.2206	-0.921212	0	undefined
GGCTGTGTCACCTTGC	7.84744	-3.00199	1.30957	undefined
ACATTTCTCGGTCGAC	8.94793	-3.88484	1.38719	myoep
AACAAAGCAACCTATG	6.57153	-2.11092	0	myoep
TTGAGTGTCTGAGTCA	9.03918	-4.00814	0	myoep
TCCCACATCCCTTGTG	7.96661	-3.12365	0	myoep
GAGAAATTCAAGGCTT	8.24731	-3.90182	1.63564	undefined
AATTTCCCATACCAGT	5.80647	-1.06804	2.08794	undefined
AACCCAACATTGAAGA	3.72344	-0.830636	1.35795	luminal
CTTCCTTGTGGATCAG	8.109	-2.89178	0	undefined
TCAGTTTAGGTGCTTT	7.49776	-2.62231	0	myoep
GACCCAGAGTGTAGTA	8.19951	-2.20251	0	myoep
ATCCGTCTCTCTATGT	9.03142	-3.01179	0	undefined
CGTCCATCAGGACTTT	5.17105	-0.85515	1.32416	undefined
CTGCCTAAGATGGCAC	6.90295	-2.45669	1.66545	undefined
CACATGAAGGGAGGAC	3.72428	-0.589808	0.882214	luminal
GATCCCTAGAAGTCTA	4.51262	-0.0889523	0	undefined
CGGGTCATCACATTGG	4.03026	-1.00997	0.882332	undefined
ATGAAAGCATAATCCG	5.98736	-1.534	2.072	undefined
CATTGCCTCGATACTG	7.87785	-2.44612	0	undefined
ATGATCGAGTTTCTTC	6.04188	-1.75626	1.84304	undefined
CTCAGTCCACAGTATC	6.81094	-2.40666	0.865578	undefined
GAGTTACGTGTGTCCG	8.70878	-2.83473	0	undefined
AACCACACACATGTTG	8.45476	-2.71624	0	undefined
AGGAATAAGGTATTGA	3.45373	-0.295222	1.40259	undefined
GGACGTCCACAGCTGC	6.59092	-2.39072	0	myoep
TGTGCGGTCCAGCCTT	8.83158	-2.83255	0	myoep
CCTCCTCAGCGGTAAC	9.01969	-2.91604	0	myoep
CGTGAATTCTATCACT	7.39788	-2.14093	0.92794	undefined
CATGAGTAGCAGGCTA	9.29974	-3.31558	0.952063	undefined
CAATGACCACATGACT	7.95353	-0.990268	1.35009	myoep
TCGAAGTAGCTCCGAC	7.93525	-1.00778	0.908528	undefined
GAAGAATAGTGCAACG	7.55135	-2.6287	0	myoep
TCAGGGCCATGAAGGC	3.40721	-0.406908	0.883971	undefined
TCTTTGACATGACTGT	3.6975	-0.734554	0.899858	undefined
AGCATCAAGTGTACCT	5.95475	-2.15178	0.889967	myoep
ATTCCATGTGGCTTGC	8.20159	-2.47694	0.90195	undefined
GGTGATTTCACGATAC	4.48329	1.0641	1.68617	myoep
CTGTAGACAGTTGCGC	8.13546	-2.51848	0.928508	undefined
TAGATCGTCGTCGGGT	8.63843	-2.3008	0	myoep
AGCCAGCCAGGTTACT	7.63903	-1.98989	0.875864	myoep
TGTAAGCTCCCGAACG	8.65115	-2.8656	1.7171	undefined
TCCACCAGTAGGAAAG	8.69455	-3.41315	0	myoep
CAGGTATCATACAGGG	3.41111	-0.467066	0.885349	luminal
GGTAACTAGCCTGTCG	6.4758	-2.04444	0.902634	undefined
TCATGCCAGCAGGGAG	8.6005	-2.21568	0.895669	myoep
TTCACCGTCCGATAAC	7.3034	-2.45242	0	undefined
TCATATCTCTGCCTCA	9.56136	-3.42512	1.38448	myoep
AGTAGTCCATTCCTAT	8.65463	-3.28547	0	myoep
CTACTATAGACATAAC	4.98539	0.310444	0.8476	undefined
TAAGTCGTCAGCTTGA	4.89057	-0.528768	1.36972	undefined
TGCAGGCCAACAACAA	8.6105	-3.87674	0	myoep
AATCGACTCAATCGGT	7.53313	-2.03473	0.923653	undefined
CTCCCTCAGAGTATAC	8.09404	-3.67324	0	myoep
TTGCATTGTTGCATCA	8.46837	-3.70946	0	myoep
AGTACCAGTTGATGTC	8.86811	-4.03434	0	myoep
CAGCGTGAGGTAAGGA	4.40625	0.0278387	1.67994	luminal
AGGATAATCCCGAAAT	7.84274	-2.48819	1.40691	undefined
GACCGTGAGGATGTTA	8.62539	-2.11495	0	myoep
GAGTCTACAGTGCCTG	9.33061	-3.24607	0	myoep
CAGCACGGTCTACAGT	7.80241	-2.82989	1.6946	myoep
TGAGCGCGTTGTCCCT	7.2829	-2.96536	0	undefined
ATCGTAGGTGAGATAT	5.8606	-1.05045	1.38019	undefined
CTTCTAAGTTCAAGTC	5.58739	-1.24327	0	undefined
CGGTCAGTCGCCAGTG	8.58243	-2.15501	0.914934	undefined
CTGCAGGCAGACAATA	8.57096	-3.50963	0	undefined
TTTACGTCATCGAACT	8.07729	-3.35132	0	undefined
AGGTTGTAGCGAGGAG	4.42861	-0.794513	0.871926	undefined
CTTCAATTCCACGGAC	7.32541	-2.7269	0.890637	myoep
CGGACACGTGCCGAAA	5.67063	-2.95578	1.05201	myoep
ACCCAAAGTCACCGCA	3.63231	-0.891245	1.95651	undefined
CATGAGTTCCTTCGAC	8.60863	-2.65521	0	undefined
TTACGTTAGTATCTGC	4.11962	-0.105601	1.72875	undefined
AGACAGGAGCTAGATA	8.03203	-1.75868	0.913003	undefined
TCGATTTGTAAGCTCT	6.14891	-1.69584	1.66201	luminal
GTGTTAGCAATGCTCA	9.1115	-4.03562	1.37017	myoep
TACAGGTCACCCTGAG	8.81672	-2.41792	1.44729	undefined
TAGGAGGAGTGCTCGC	4.44242	0.173115	0	undefined
TCACGCTCACGTCATA	9.08841	-3.44627	0.944928	myoep
GCAACCGAGGTGCCAA	4.72422	0.579611	0.856582	undefined
CGTCAAATCGCTTACC	8.70426	-2.73685	0	undefined
CTAGGTAGTAACACGG	9.17359	-2.73043	1.74891	myoep
TCTGCCACAGTTAAAG	9.38609	-3.592	1.42701	myoep
CAGCACGGTGCGTTTA	4.16566	-0.415368	0.926477	undefined
TCCCATGCAAGAATGT	8.5695	-3.15771	0	myoep
TGTTGAGTCATCGGGC	8.19744	-2.99602	0	undefined
GTCTACCCAGTAGAAT	8.61856	-3.80896	1.391	undefined
CTCCTTTGTCAGTCTA	3.67576	-0.864416	0	luminal
ATTCTACTCTCTCGCA	3.90805	-0.691269	1.33151	undefined
CTGGTCTTCCGCGGAT	7.32574	-1.13729	0	myoep
TATCCTAAGATAGCTA	3.4625	-0.352906	0.900767	luminal
GAGAAATTCCGAGTGC	8.67518	-3.16496	0	myoep
AGTCTCCAGTAACCGG	7.90581	-3.18859	0	undefined
AGCCACGCAGCTGTAT	5.27194	-0.977131	1.40135	undefined
TCCTTTCAGTCCCTAA	8.64721	-3.35872	0	undefined
GGACGTCAGTTACGGG	7.84224	-1.1097	0.909464	myoep
ATGCCTCCATAGGTTC	4.80692	0.418461	0	undefined
TCCTGCAGTCATGCAT	8.57929	-2.22392	0	undefined
GGGTCTGCAACACTAC	8.70613	-2.58627	2.30976	myoep
TGAGCGCGTACGATTC	5.03899	0.305787	2.22283	undefined
CCTACGTAGTTATGGA	9.19764	-3.95057	0	myoep
GGCTTTCTCAGCAATC	7.5237	-2.11654	0	myoep
CATTCCGAGCGGGTAT	6.61277	-2.07898	1.97151	undefined
TTCAATCGTAGCACGA	8.55099	-2.57369	0.945775	myoep
AGAGAATGTGTGATGG	4.48979	0.931413	1.67264	undefined
TGAGCGCTCCTTATAC	3.96961	-0.137988	0	undefined
CTTTCAAGTTCCAAAC	9.29136	-3.77188	1.90012	myoep
ATCACAGAGAGGCCAT	3.41164	-0.425267	1.4209	luminal
ACTGCAAGTCATCGGC	7.8416	-2.57861	0.915085	undefined
AAGATAGCACGGTGAA	7.68386	-2.25929	0	undefined
GGTGTCGGTTGCCGAC	3.84276	-0.0424093	1.39652	luminal
CCCAACTTCCGAGGCT	8.94578	-1.25291	0	undefined
AAAGTCCTCGCTTACC	8.08613	-2.03481	0	myoep
TCTCTGGTCCCGAATA	8.02379	-3.57746	0	undefined
GGTGTTATCGTAACAC	4.91576	-1.01886	0	undefined
AACGGGAGTTTCTATC	4.37011	-0.140492	0	undefined
TGAGTCACACACGGTC	8.55792	-3.90637	0	myoep
TCAATTCGTACCGGCT	9.09729	-2.7993	1.41398	myoep
GGGAGATGTTACTCAG	6.70646	-2.14811	1.40705	undefined
GAGGCAAGTGGTCCCA	7.38193	-1.08436	0.90722	undefined
TCAATTCAGCAGATAT	8.6625	-2.52175	0.936276	undefined
TACGGGCAGTCAGGGT	4.44211	-0.125865	0	undefined
ATGTCTTTCGAGTCCG	8.63093	-1.61333	0	undefined
GACGCTGCATGACTTG	6.86738	-3.05364	0.904537	undefined
ACGTAACTCCCAGTGG	6.98725	-2.61384	2.38579	myoep
GACTCTCCATAACAGA	8.83779	-3.51736	0.93981	myoep
TTGATGGCATAGTCGT	5.86941	-2.32604	1.7127	myoep
GTCTTTAAGGCAGTCA	9.11402	-3.7352	0	myoep
CACTTCGCAACCGATT	6.02645	-1.1148	0.888105	undefined
CCTACGTGTTGCATTG	7.39279	-0.955926	1.41495	undefined
AGGTTGTAGTTCATCG	3.76896	-0.105324	0.917662	luminal
CCTCTCCTCTATCGTT	5.90656	-2.37503	0.893858	undefined
AGAAGTAGTAGGCAGT	4.53199	0.779843	0.925844	luminal
CTTACCGTCCTTCTGG	5.70646	-1.17839	1.47439	undefined
GAGCTGCAGAACAAGG	8.74992	-3.2036	0	myoep
TGTCCACCAGGACATG	8.21261	-3.27726	1.4023	undefined
TGGAGAGCAAGCAATA	6.24993	-1.28904	1.9824	undefined
CTTCTCTGTAGGCAAC	8.08584	-3.52614	0.941834	undefined
GCCCAGAGTGGGCTCT	7.83725	-2.69163	1.44254	myoep
AAGACTCAGACCTCAT	8.40398	-2.54238	1.41262	undefined
TCGTAGATCATTCGGA	8.01979	-2.97619	0	undefined
CTACCCAGTCTTACAG	6.98996	-1.9644	0.938259	undefined
GTACAACGTTCGAGCC	4.78976	0.000339783	0	undefined
CCTTGTGCAATACGAA	6.56226	-2.22632	1.44346	myoep
CTCAGGGAGATGTTGA	8.28563	-2.08241	0.972428	undefined
GTGAGTTAGAGTCGAC	6.72206	-2.07783	1.3909	myoep
GGGTTTACAGTAACAA	3.72683	0.0301152	1.39593	luminal
ACTTCGCCACTCAAGT	7.96465	-2.80297	1.43586	myoep
AGGTCATGTATGACAA	6.96888	-1.69509	1.9415	undefined
CTTGATTCAGGCAATG	6.53651	-1.88519	0	undefined
CATTCTAGTTTCTATC	7.79048	-2.17121	0	myoep
TATTTCGAGCGGTAGT	7.73117	-2.92856	1.71475	myoep
GGAGGTACACTTCAGA	8.20501	-3.08742	0	undefined
CGAGGAATCCAATCTT	8.13118	-2.46943	0	undefined
CTGAGCGGTCTGTAGT	8.51776	-3.6628	0.943833	myoep
AGACTCAGTCAGGCAA	6.87624	-2.11006	0.925325	undefined
CCTTCAGAGTGACACG	8.58235	-3.35748	0	myoep
AACCTTTAGGTGATAT	5.02181	0.431133	1.68922	undefined
ATTACCTCATAGAAAC	3.72654	-0.973451	0	undefined
GGTGTCGGTCAGGAGT	7.69298	-1.10555	0	undefined
CTCCCAAGTAACTTCG	7.62691	-2.74235	0	undefined
CGATCGGAGTTGTACC	4.34643	-0.91983	0	luminal
CAGAGCCTCGCTGCGA	8.50768	-3.64892	0	myoep
TACAACGCAGGACTAG	9.38877	-3.04983	0.937229	myoep
TGGGCTGCAGGGCTTC	8.54142	-3.11585	0	myoep
GCGGATCTCCATTCAT	7.40682	-2.33586	0.947251	undefined
CTGCCATAGCGCACAA	7.46946	-0.859164	0.911776	undefined
AGGCATTTCCAGTTCC	3.70522	-0.257407	0.883359	undefined
GAGTTTGCACGGCTAC	6.47373	-1.73009	2.15296	undefined
CTGCATCAGACTCAAA	3.76383	0.0625402	1.40581	luminal
GGTCTGGAGCACTCAT	9.16044	-2.9059	0	myoep
TGGAGAGAGATGTTCC	8.7759	-1.18041	0.932113	undefined
TACACCCGTCATATGC	5.57853	-3.00451	0	myoep
CAGTGCGCAGGTGTTT	9.29492	-3.4963	1.98571	myoep
AGAAGCGAGGACTGGT	6.78443	-2.00744	0.898938	undefined
AGTACCACAAGTGTCT	9.30599	-3.84958	0	myoep
CTGCTCATCACTCGAA	9.19313	-3.71843	0.897561	myoep
AAGTACCGTCAGCGTC	9.21587	-2.90193	0	myoep
CACACAATCCATATGG	8.71693	-3.19224	1.95334	myoep
GTGGTTATCGGAGCAA	7.27891	-1.06099	0	undefined
AGAAGTACAATTGCAC	8.51131	-1.80575	0.974345	myoep
AGATAGAAGGCCCACT	8.92807	-3.79407	0.95738	myoep
CAATTTCAGTTCATCG	9.26163	-2.84256	1.42158	myoep
GGGTATTCAAGTCCCG	7.93152	-2.04296	2.02157	undefined
GTGCACGTCTGCGGGT	7.92649	-2.78086	1.42134	undefined
GGAGGATCAATGTGGG	8.16082	-1.22362	0	undefined
TACCCGTGTGAATTGA	6.2651	-1.91358	2.27672	undefined
CCCGGAACACCCAAGC	8.70652	-3.1524	1.4183	myoep
GTTACGATCGCAGATT	4.58336	-0.833521	0	undefined
GTGGCGTGTGTCATTG	8.5266	-2.08919	0	myoep
TCCTTTCTCGGCATTA	8.47961	-2.61251	0.965242	myoep
GATTCTTCAGTACTAC	8.66904	-4.43933	0	myoep
TTCACGCCAAGCGATG	8.14647	-1.78787	0.941549	undefined
GATTTCTCAAGTGTCT	7.8034	-2.78277	0.945482	undefined
AGTCATGTCACCGGTG	6.11496	-1.20142	0	undefined
TTACTGTAGCCTCATA	9.02731	-2.56224	1.74513	undefined
TCACAAGTCTTGTTAC	7.48448	-0.705963	0.912824	undefined
TTTACGTAGTAAAGCT	7.99135	-2.01384	0.96716	undefined
CACCAAAGTTACCTGA	7.58573	-1.20142	0	myoep
GTGCTTCAGACAACTA	4.49252	0.0864665	1.3733	undefined
AGAGAGCAGCATGAAT	9.19965	-3.87073	0	myoep
AATGCCAGTCATCTAG	8.70283	-3.68044	0	myoep
CGTCCATCATGTTTGG	8.93083	-3.75921	0.942477	myoep
CTTTCGGCAACCCTAA	8.8272	-3.26193	0	myoep
AGAACAATCTGCCTGT	7.90603	-2.46563	0	myoep
CCACGAGCATGGGAAC	5.32773	-1.0455	0	myoep
CAGCGTGAGGCGTCCT	9.08533	-3.91426	0	myoep
TCCGGGAGTATCGGTT	5.72684	-1.18273	0.90868	undefined
CCTACGTGTCACCACG	8.36066	-3.07367	1.01006	myoep
TAGTGCAGTACAGAAT	8.20768	-3.92036	1.41975	myoep
TTACGTTTCGGTGCAC	7.63009	-0.967224	0.921401	myoep
GGCTTTCAGCAACTTC	7.92604	-1.04626	0.957522	myoep
CCGATGGGTTCGGCCA	8.89842	-3.87066	1.42954	myoep
TTCTGTAAGTGAGTTA	8.02458	-2.9817	0	undefined
GTAGATCCATGACTAC	5.61702	-1.66213	0.898974	undefined
TCTATACGTATGAAAC	5.36563	-0.966768	0	undefined
AAATGGAAGCACGATG	9.10337	-2.69987	0	undefined
CATACCCTCCCTTTGG	8.35869	-3.28241	0.950781	myoep
TCGAACACATCCGAAT	7.42523	-2.16525	0.939542	undefined
CGAATTGGTGACAACG	7.3736	-2.95372	0.938643	myoep
CACCAAATCCAGTTCC	6.22002	-1.53235	2.48483	luminal
ATTCACTAGTGATAAC	7.91188	-3.31644	0	myoep
GATCACAGTCCTTGTC	8.68687	-4.09184	0	undefined
GCTCAAAGTGTTTGCA	8.68074	-3.06996	0	myoep
GCTGCAGAGGAACTCG	4.99768	-0.948707	0	undefined
TGCCGAGAGATGTTGA	5.13332	-0.810115	1.39118	undefined
TTGATGGAGCAACAGC	9.06161	-2.94147	0.945624	undefined
AGTACCAAGGTCCCGT	8.63908	-3.29346	0.957076	myoep
TCTTGCGAGCTCATAC	8.35151	-3.16314	0	undefined
ATTCCATGTGATCGTT	7.15118	-1.45013	1.4166	undefined
TCCCATGAGTTTGGCT	7.55582	-2.39165	0	undefined
CCCTAACGTTGGCCGT	7.30874	-2.08768	0.941395	undefined
TTACCGCGTACGTGTT	9.41925	-3.21952	1.81543	myoep
AGGGCTCCAATACCCA	7.14878	-2.76514	0.97204	undefined
GTGCACGAGGTGAGAA	8.54793	-2.7314	1.43232	undefined
CAACGGCAGGCAGTCA	3.7362	0.169362	0	luminal
GGCAGTCCAGGTACGA	7.64463	-1.27151	0	undefined
CATCCCAGTACCTAGT	5.89606	-1.72401	1.93428	undefined
TTCTGTACATCCGCGA	8.29592	-3.14716	0	undefined
AAGCCATGTCACCTTC	9.44824	-3.51152	1.44685	myoep
CAGATACCAGGCCCTA	8.11744	-4.33591	0.955907	myoep
CTACTATGTAACACGG	8.30521	-1.70405	0	myoep
TATCGCCAGGTAAACT	5.09469	0.262158	0	undefined
GGTAACTTCTGAATCG	8.4968	-3.77202	0	myoep
GAAGTAAGTCCAATCA	8.13622	-1.99307	0.986034	myoep
ACGGGTCAGCCGGAAT	7.87505	-0.96771	0	myoep
ACAAAGAGTACTGGGA	8.33843	-2.57428	0	myoep
AGGTTACAGTTTCGGT	8.1488	-1.38138	0	undefined
GCAGTTAGTGGGATTG	9.125	-3.03987	0.993006	myoep
GTCGCGACACAAGCAG	8.23627	-2.73235	0	myoep
CATTGCCGTCTGTGTA	8.41061	-1.72436	1.42746	undefined
TCATGAGTCTTCGGAA	8.59185	-3.22413	1.49915	undefined
GCAACATCAGTAGGAC	8.80823	-1.25551	0	undefined
GCGGAAACATAACGGG	3.45753	-0.511624	0	undefined
AGCGTCGCAGATCCTA	7.98888	-2.3555	0	undefined
CATTCATTCAACCTTT	8.94307	-3.64534	1.76382	myoep
CGGAGAACAAGTGACG	7.2977	-3.20033	0	undefined
TCATATCCAAGTCATC	9.02953	-3.79478	1.00343	myoep
GTGTCCTCACGCTGTG	8.56732	-3.31631	1.47733	undefined
CGGGTGTAGTCAAGCG	8.65486	-2.4118	0.991371	myoep
CTAACCCCACGCTTAA	8.44655	-2.98336	0	myoep
CCGCAAGCAGACATCT	8.41876	-1.53091	0	undefined
CCAATGATCCAAACCA	4.0785	0.162377	0	undefined
CCTCCTCAGTGAGGTC	8.52324	-2.30116	0	undefined
GAATCGTTCACGGGCT	7.44621	-0.746298	0	undefined
TCCAGAAAGTAACCGG	9.0037	-3.35713	0.965259	undefined
AACCTTTTCGCGATCG	8.06148	-2.70174	1.53208	undefined
GAAGGACAGATGCGAC	7.70925	-1.52549	0.982153	undefined
GTAGCTAAGACATAAC	8.42295	-2.76469	0.943332	undefined
TGACGCGGTGTTACAC	8.35761	-3.22265	0	myoep
GGAGGTACAGTAGTGG	8.56498	-3.78091	1.77518	undefined
CCGGTAGGTTTGAACC	8.80011	-2.39699	0	undefined
CATTCATTCTTAAGGC	8.5351	-4.37788	0	myoep
TCTCCGAAGATGCCGA	7.02573	-1.43235	1.77844	undefined
TCAAGCATCCGGCTTT	7.36102	-2.46521	0	undefined
AAGGTAAAGTCGAAGC	5.81079	-1.13325	0	undefined
TGCTCCATCGTGCAGC	6.1142	-2.28366	0	myoep
ACTACGAGTTGCTAGT	7.66764	-1.41285	0	undefined
CTGGCAGAGGTCCAGA	7.76513	-0.858672	1.43603	undefined
GCCAGGTGTACGTACT	8.61349	-3.21394	0	undefined
TGGAGAGGTAGACAGC	4.04422	-0.532243	1.39141	undefined
GTTGTCCTCTGTCAGA	7.32089	-2.23219	1.46944	myoep
ATTATCCCAGCAGTCC	3.9961	-0.847261	0	undefined
GCATCGGAGTACAGAT	9.17631	-3.55203	0.978092	myoep
CGAAGGACATGTTTGG	7.61116	-2.03017	0	undefined
AGCCAATCAGTCTGGC	8.34729	-2.86375	0	undefined
CGCCATTCATCCGAAT	5.36471	-1.01605	2.25666	undefined
GAGATGGGTCCCTGAG	8.61803	-2.09591	0.993836	myoep
TTACTGTCATCTTCGC	8.43467	-2.57952	0	undefined
GTAATCGTCAGACCCG	3.80278	-0.857049	0	undefined
AAGCGTTCAGGTCAGA	8.75634	-2.81414	1.00794	undefined
ACTTTCAGTCTGTGCG	4.12704	-0.731823	0	luminal
CATAGACTCTCTATAC	8.25765	-3.44622	0.950214	myoep
GTATTGGCAGATTAAG	3.52731	-0.831758	0	undefined
CCATCACCACCAGGTC	8.68129	-3.69138	0	myoep
CGAGTGCAGGGCAGAG	9.12006	-2.53364	0.97567	undefined
CAGATCACACTGCGTG	8.54075	-2.21002	1.84708	myoep
AGAGCCCCACTGAGGA	5.78281	-1.02327	0	undefined
GATGACTAGTGCCGAA	7.71288	-2.11127	0	undefined
TTTATGCGTAACCCGC	9.45096	-3.39094	1.48178	myoep
AGTGCCGCACGACGTC	5.59143	-2.06362	0	undefined
AACGAAAGTGCTGATT	7.06065	-2.14037	0	undefined
CTCACTGTCGGTCAGC	7.24891	-1.94422	2.01371	undefined
CACAGATAGGTAAAGG	8.23564	-2.54243	0	myoep
GACTCTCAGGGCAACT	8.09475	-2.44903	0	undefined
CATTCCGAGGATTACA	6.14959	-1.49069	2.33833	undefined
ATGATCGAGTAGCCAG	8.64357	-2.79119	1.50138	myoep
TGGATGTAGGCCACTC	7.42576	-0.62572	0	undefined
AGGATCTCACTTGACA	6.15164	-2.92092	0	myoep
GTTCCGTCACGTATAC	3.96659	-0.139371	1.43371	luminal
ACATCCCAGTGACCTT	7.63135	-1.14641	0.918209	undefined
TAGACTGTCTCAGGCG	8.89649	-3.54481	1.52394	myoep
TTCCAATTCTCCGAGG	8.99948	-1.37675	0	myoep
AGTAGTCTCTACTTCA	8.99109	-4.14384	0	myoep
CACAGATCAGCGATTT	8.29062	-1.98231	0	undefined
TCTGTCGAGATCCGAG	6.49657	-1.76512	1.00632	undefined
CCGGTAGTCTTACACT	8.56103	-2.4922	0.990713	myoep
AAAGAACGTGCTGTCG	8.30767	-3.90458	0	undefined
CTGCCTAGTCAATCTG	4.01034	-0.353074	1.7411	luminal
CGAGTGCGTGATACAA	5.59192	-2.82904	0	myoep
CGCAGGTGTCCACGCA	8.07356	-2.8562	0	undefined
GGCACGTTCGACTCCT	5.11069	-0.013928	1.75338	undefined
TGTTGAGTCAGCCTTC	8.92257	-3.26684	0	myoep
TAACTTCTCAACTGAC	8.68264	-2.59985	0	undefined
ACACGCGAGCATCCCG	7.3344	-0.993247	0	undefined
TGGTACAGTATTGCCA	9.31296	-3.73997	0	myoep
TCGTGGGTCTAGCCAA	5.31181	-0.816552	1.39026	undefined
CTACAGAAGCTGAAGC	5.79349	-2.88172	1.25773	myoep
CTGCCATCATTGCTTT	8.05599	-2.35603	1.48454	undefined
TGTTCCGCAAATAAGC	8.49044	-2.73185	0	myoep
AGCTCAACACCCTTAC	8.41558	-3.00162	0	myoep
TCATTCAGTTCCGCGA	8.81204	-4.35821	0	myoep
GTCTTTATCATTGTTC	8.78432	-4.1164	0	undefined
ATGTCCCTCATGGCCG	8.17892	-2.12972	0	undefined
GCAGGCTAGGCCGCTT	5.60508	-2.10324	0	undefined
AAGCATCAGTGCACTT	3.63975	-0.925247	1.81161	undefined
GTAGCTATCAATGTCG	8.14003	-2.05183	0	undefined
AACAACCTCGAAATCC	7.8079	-1.14451	1.46917	myoep
TGAATGCGTTTAGACC	8.61509	-3.92526	0	myoep
GTCGCGAGTGAGCGAT	5.91438	-2.54879	0.972657	undefined
CAACAGTCATGGAACG	8.98653	-1.28882	1.48935	myoep
ACCCAAACAACAGTGG	8.47569	-2.14101	0	undefined
GGGCCATGTCCATAGT	7.56894	-0.815119	0	myoep
ACATTTCCATACACCA	8.46141	-3.36443	0	undefined
TCCATGCTCGAGTACT	7.35113	-1.83472	0	undefined
AGTGATCCAAATGGAT	4.18583	-0.43864	0.928966	undefined
TACAGGTTCATCTCTA	7.58506	-2.46308	0	undefined
TCGGTCTTCGATACAC	9.07341	-3.91555	0	myoep
GACCGTGGTTCAAGTC	8.39307	-3.53049	2.0962	myoep
CTCCATGGTGGTCTCG	8.27543	-2.82296	0	undefined
CCTTGTGGTAACAGGC	5.68058	-2.64682	0	myoep
GTGAGTTGTAACTAAG	8.44961	-3.45682	1.00845	myoep
GCATCTCCAACCGTGC	7.74481	-2.43291	0	undefined
CGGACACCAACTCATG	9.12814	-3.84448	0	myoep
CAAGCTAAGAAGAACG	8.44969	-3.52958	0	undefined
GAATCGTTCCTGATAG	8.8102	-4.17388	0.995319	myoep
CATCCGTCATACCAGT	7.61173	-3.02912	0	myoep
CATACTTGTGCCTAAT	8.77259	-3.83673	0	myoep
GATTCGATCTCGCTCA	7.93795	-2.74629	0	undefined
AGATCCATCGCAGTGC	8.49206	-2.50256	0.984709	undefined
TCTGTCGTCAGAGCGA	7.55273	-2.04654	1.00153	undefined
CCTAAGATCTCCTGAC	7.06629	-2.35506	1.44317	undefined
CCGGACATCCGTGGGT	7.91965	-1.82663	0	myoep
ACTGTGACATTGACTG	8.60897	-3.008	1.04612	myoep
GAGACCCTCCTACAAG	7.85628	-1.18007	1.51675	myoep
GCCAACGCATCCCACT	8.10477	-2.11461	0	myoep
AGATAGATCCGATGCG	7.30285	-1.39495	0	undefined
TCAAGTGGTAGAGCTG	7.6089	-2.44995	0	myoep
TGCATCCCATACAGGG	7.11786	-2.03026	1.44937	undefined
TTGGGATTCGTTCAGA	6.06147	-0.817549	0	undefined
ATGGAGGAGGTTACAA	7.3947	-0.81031	0	undefined
CTGGTCTTCGTGGACC	8.91765	-3.41774	0	undefined
AGGAAATAGACTCTTG	9.36231	-2.98174	0	myoep
AGCTCAAAGGTCTGGA	3.88089	-0.611171	1.44065	undefined
TTCTGTACACTGGATT	7.47928	-2.71279	0.970621	undefined
GCCTGTTTCTTCACAT	4.85505	0.0926998	0	undefined
AGATGAATCCGCATAA	7.98	-2.91469	1.7946	myoep
CTACGGGTCTCATGGA	8.56758	-2.7655	0	myoep
CGCATAAAGAATGTTG	4.6072	0.662707	0.963481	undefined
CATGCGGGTAACATCC	3.48958	-0.686812	0	luminal
GAGCCTGGTCGTACTA	8.93026	-3.4803	0	myoep
ACCACAACAACCACGC	8.94296	-3.31445	1.53175	myoep
CAACGGCTCCATTTGT	8.86684	-4.09591	0	myoep
CGTAATGGTGTTACTG	8.74775	-4.06423	0	myoep
CTAAGTGAGTTCCGGC	8.46546	-3.49433	0	myoep
GAAACCTTCTGCACCT	8.15958	-3.05278	0	myoep
CCACCATCAGCGTAGA	8.89614	-3.2065	1.88271	undefined
CTCTCGAGTGAGTAAT	4.33643	-0.965553	0	undefined
GTTGTAGAGAGCCATG	9.06217	-2.80133	0	myoep
AGTCACAGTTTACCTT	3.80078	-0.194126	0	undefined
ACGTAACCACAGTCAT	7.54755	-2.43247	0.979921	undefined
TTCATTGGTTGGGAAC	4.33857	0.0804264	0.976388	luminal
GTGTTAGGTCTTCATT	4.10173	-0.55474	0	luminal
AAAGGGCTCTGCACCT	4.57091	0.868967	1.80156	undefined
TATCTTGCATTACTCT	8.27437	-1.3542	0	myoep
TGTAGACTCTCTCTTC	8.3155	-2.91799	0	myoep
ACATGCAAGGTACAGC	4.17633	-0.87902	1.75825	undefined
ATCCGTCAGATGTAGT	3.97134	0.0563455	2.0793	luminal
GTAGGAGTCCGTAATG	6.03304	-2.2163	0	myoep
TTACTGTAGACCGCCT	8.67952	-4.05187	1.0053	myoep
TTCTAGTCAAAGGCAC	4.62132	0.871372	1.71215	undefined
TGTAGACCAGATACTC	3.78311	-0.308484	1.48324	luminal
TACCCGTAGGTTACAA	7.64369	-1.83138	1.03285	myoep
ACCTGTCAGACGACTG	7.63808	-1.77055	1.52662	undefined
TGACAGTTCGCACGAC	7.56056	-2.57124	0	undefined
GCTGAATGTCGTTATG	7.58058	-3.42226	1.02234	myoep
TAACCAGTCCGTATAG	7.82356	-2.799	0	myoep
TCACTCGGTAGTGCGA	8.79743	-3.91607	0	myoep
GAACTGTAGCAGCGAT	7.79641	-3.45491	0	myoep
TCCCAGTGTGGCCCAT	3.58665	-0.905874	0	undefined
TAGCACAAGACAAGCC	8.47061	-1.73025	0	undefined
TCCGTGTTCAGCCTTC	6.62442	-2.18086	1.83292	undefined
GATCGTAAGAAACCAT	4.48507	-0.968402	0	undefined
ATGAAAGCACCGTGCA	4.96024	0.278078	1.37914	undefined
GGGTGTCCAAGGCCTC	7.78853	-2.55	0	myoep
TATCTGTCATAATGAG	7.97673	-1.4137	2.29307	undefined
TACACCCCACGCGGTT	3.77068	-0.927987	0	luminal
ATTCGTTCATGGGCAA	4.68329	0.511232	0	undefined
ACAAAGATCTTAGCAG	7.86919	-3.49971	0	undefined
TGCATCCTCAGACTGT	6.54023	-1.18599	0	undefined
CGAAGGAGTGGCAGAT	8.97072	-3.18101	1.53846	undefined
AAGCCATAGACAGTCG	9.39452	-3.86597	0	myoep
GTTGAACGTCCAACGC	8.43186	-2.89088	0	myoep
GCAACCGGTGCACAAG	8.96557	-3.21425	0	undefined
TGTGGCGCAGAACTCT	8.61516	-2.94894	0	myoep
GATCACATCGCTACAA	8.37692	-3.52974	0	myoep
GGGTCTGTCGGCCCAA	7.21473	-3.05494	0	undefined
GTCATGATCAAGTTGC	8.29762	-3.27029	0	myoep
TGCTGAAGTCAGTTTG	4.86916	0.174611	0.95927	luminal
TCTGGCTCACACGTGC	7.32522	-1.23276	0	myoep
TTACGTTTCAGCGCAC	7.62412	-3.34122	0	undefined
TGGGCTGTCTGGCCAG	5.65214	-0.991444	1.44079	luminal
TGTGCGGAGTCACTGT	8.91936	-3.4023	0.990678	undefined
TCCTCGATCACTGTTT	9.09687	-3.8245	0	myoep
TACGTCCTCTGCTGAA	8.94888	-2.83997	0	myoep
ACATTTCCACGTAGAG	8.70124	-3.54385	0	myoep
ACGTTCCGTGTGTGGA	4.82095	0.306575	0	luminal
GGTGTCGGTCGTTCAA	5.62495	-2.71958	0	myoep
GCTGAATAGTTTAGGA	7.70505	-1.2876	0	undefined
TGCTCCAAGGGAGGTG	5.80232	-1.09974	0.993871	undefined
GGTGTCGGTAGTATAG	8.16016	-2.56598	0	myoep
CTACCCATCTGGTGCG	8.13938	-3.44688	0	myoep
CCTCCAATCCCGAGTG	7.39384	-3.17566	0	myoep
AGGCTGCAGACCTCCG	4.75309	-0.843913	1.75767	undefined
CGGCAGTGTGACCTGC	6.95257	-2.59694	0	myoep
GACGTTAAGAGCGACT	8.87405	-3.92645	0	myoep
TTCCGGTCACAAGTTC	7.73817	-2.34002	0.987193	undefined
GCCAACGTCCCTGTTG	7.772	-3.46601	0	undefined
TGAGGGACAACTGAAA	8.23999	-2.76782	1.485	undefined
CCGGACAAGGAAAGTG	8.6873	-1.49618	0	undefined
AGGCATTGTATGCAAA	9.11094	-3.2546	0	myoep
ATCGGCGCAGGAGGAG	5.68382	-2.07398	0.977583	undefined
TAGGTACTCTTAGGAC	9.18141	-3.81935	0	myoep
TAATTCCCACAGACGA	8.17425	-2.243	0.978963	undefined
CATTCTATCTCTCTTC	7.05336	-2.42279	0	myoep
CCGCAAGAGCCTCTTC	8.79241	-2.56037	0	myoep
CGTGCTTAGACTCTTG	7.87936	-0.955904	0	undefined
TTTGGTTAGGCTTAGG	8.04208	-0.960356	0	undefined
ACTTAGGCAATCGCCG	7.13286	-2.00109	1.84032	undefined
GCGTTTCCATCCGGCA	6.25038	-1.69727	1.79301	myoep
ACTTATCGTCTGCCTT	8.11419	-3.23212	1.52533	undefined
CTCTCAGAGCAAGCCA	7.67491	-2.16641	0	myoep
TCCATCGCATTGACTG	7.56086	-1.2008	0	myoep
AAAGGATGTCTTGCGG	7.72343	-2.29419	1.03391	undefined
CTGCAGGAGGTAGCAC	7.34248	-2.80085	1.86988	undefined
TGAATGCGTAGATTGA	6.28478	-2.62216	0	undefined
AGGTCTAGTATGAAGT	9.25691	-2.99136	1.5205	myoep
GACCCAGGTTTGACAC	6.54516	-1.93431	1.00446	myoep
TATCTTGAGGTGCAGT	7.85277	-0.778819	0	myoep
ACAAGCTAGCAGAAAG	7.93562	-2.87731	0.992552	undefined
TCTATACAGATACTGA	6.91967	-1.85694	1.04131	undefined
GCAACCGCAATGGCCC	8.79815	-2.83639	1.48611	undefined
GAGCCTGAGCCTGCCA	3.85728	0.0660335	1.01566	undefined
GACCGTGAGGCCCGTT	7.46588	-3.01925	0	undefined
AGACTCATCGAACGGA	3.45198	-0.489286	0.999935	luminal
TTGGGATCACTGCATA	8.43775	-3.34524	0	undefined
CATTCTACATATAGCC	8.11234	-1.34222	0.99967	myoep
TCCATGCCAGAGGTTG	5.27827	-1.01399	0	undefined
TGCTCCAGTACACGCC	8.84285	-3.77976	1.05012	myoep
AGGTAGGAGTCTGGAG	5.70689	-0.721909	0	undefined
GATGCTAAGTTACGTC	5.31381	-1.02781	1.51119	undefined
TTCCTTCGTTCTCTAT	8.70946	-3.47187	0	undefined
CTTGATTTCTAGACCA	3.78867	-0.106118	1.52466	undefined
AGGTCTAGTCGTTATG	9.3944	-2.96928	0	undefined
TCCTCTTAGAATCTAG	8.56458	-1.89482	0	undefined
GTCATGACAAGGTACG	6.95144	-2.84044	1.02534	myoep
AGAACAAGTGCCCACA	8.83256	-3.04233	1.00036	myoep
TCCATGCTCCATAAGC	8.02905	-2.71129	0	myoep
TATCGCCAGATACGAT	3.95747	-0.723659	0.98573	undefined
GCTACCTCAAACAGGC	8.1331	-2.12954	0	myoep
GACCCTTGTCGAGTGA	7.4504	-2.61968	0	undefined
CAGCACGGTCGAACAG	6.08555	-2.00038	0	undefined
CCGTGAGCAGGTTCCG	7.74588	-2.78137	1.84039	undefined
TGATTTCAGCTCCATA	7.87201	-3.17229	1.07136	myoep
AATCGTGAGCTAAATG	8.42581	-2.47091	1.50565	myoep
TTGTTTGTCCTGTTAT	8.76081	-4.09111	0	myoep
TTGTTGTAGTCGCCAC	9.09846	-4.12773	0	myoep
CTACCCACAAGTAGTA	7.59795	-0.853782	1.01412	undefined
TATCCTACATTGGCAT	7.6773	-1.17728	0	myoep
CATTTCAGTCGGAACA	8.12252	-1.16679	0	undefined
AGCTTCCTCAACTTTC	7.753	-2.51157	0	undefined
GCGAGAAAGAGGTCGT	3.67025	-0.877057	0	undefined
CTGCCATAGTCCTGTA	7.6776	-1.84755	1.02865	undefined
TCAGTCCTCAGACATC	5.15884	0.412645	0.978485	undefined
TTGAGTGGTACTCAAC	3.91542	-0.225735	0	undefined
TTCTAACCAATTCTTC	3.5663	-0.175861	1.00732	luminal
ATTCCTATCGAGTGAG	8.88731	-3.23507	0	myoep
GAGTCATTCCGTATGA	8.54189	-2.74545	1.5255	undefined
ACTTAGGCAAGAGGTC	7.59032	-2.22769	1.56511	undefined
CTACATTAGGTCGTCC	7.24235	-2.65849	0	undefined
CAAGAGGTCCTCTCTT	8.67846	-3.91743	0	myoep
AGGATAACACCAGGTC	7.63205	-3.49273	0	myoep
CATTGAGTCATTGCCC	8.99676	-3.19715	0	myoep
TTTACGTTCTTGGGCG	7.42295	-2.52598	1.00476	undefined
TCTCCGATCGCAGATT	8.68951	-3.098	1.02855	myoep
TTCACGCGTATTGACC	7.71534	-2.3753	0	myoep
AGGCTGCGTCCATCTC	8.19871	-3.48368	0	myoep
CACCGTTTCTGACGCG	8.27907	-4.06732	1.00868	myoep
TGCTGAAAGCGTGAAC	8.88146	-3.29617	0	undefined
AACAAAGGTGCGGCTT	8.31422	-2.228	1.87342	undefined
TGGATGTCAACTGATC	8.74644	-3.42826	0	undefined
CTCTGGTAGATACCAA	8.70342	-4.23072	1.06521	myoep
GTGCGTGTCGTGGCTG	8.98531	-3.06112	0	undefined
GCTACCTCACTTGGGC	4.41134	-0.0888457	1.78852	undefined
ACAAAGATCACTGCTC	5.19164	-0.967529	0	myoep
TTTATGCGTCCTGAAT	4.53913	0.955635	0	undefined
TCACGGGGTTGGATCT	4.77913	-0.929829	2.07123	undefined
TCAGGTAAGCCGATTT	8.47681	-4.13457	0	myoep
CTCAAGACATTCTTCA	4.50147	0.93191	0.968486	luminal
TTACCGCAGGATGGCT	7.51117	-3.00499	0	myoep
ATTCACTGTAACTTCG	8.14938	-3.62418	0	myoep
TTCTGTAGTCGTACTA	4.97334	0.364055	0.972095	undefined
AGACCATCAAGAGCTG	8.56467	-3.32996	1.07392	myoep
TGTCCCAGTTAGGCCC	3.52637	-0.835919	0	undefined
CCTACGTGTCCACTTC	9.039	-3.22024	1.90802	myoep
CATGCAACAATGGGTG	8.23606	-2.61272	0	myoep
GTGCACGGTAGACACG	8.65855	-1.90347	0	undefined
GGGCCATAGCCTCGTG	7.74545	-1.53499	0	myoep
TTGGATGGTACAAAGT	8.5077	-2.29564	1.57341	undefined
CTCAGTCGTGCCTACG	5.9593	-1.41782	0	undefined
CGGGTGTTCTGCGGGT	8.79597	-2.66215	0	undefined
AAAGGATGTAACATCC	6.59899	-2.21217	0	myoep
TAACTTCCAGAAATCA	7.15402	-2.3111	0	undefined
CTGCAGGAGATCCCAT	8.37023	-3.63198	1.0099	undefined
AGTAGCTCAAGCAATA	7.44036	-1.4064	1.53503	myoep
ACGTCCTCATTGACTG	7.94638	-2.78334	0	undefined
TTACCATCATCAGTCA	3.71015	-0.470777	1.01638	undefined
GCTACAAAGTACCATC	4.42307	-1.02675	0	undefined
GATGATCTCCATTCGC	8.85315	-3.67244	1.03302	myoep
TGCTTGCTCGACTCCT	7.61955	-3.49939	1.04324	myoep
TCCACCAGTACGAAAT	8.11495	-1.64656	0	undefined
GCCATTCCAAACACGG	7.96734	-1.62585	1.56995	undefined
TTCCTTCAGTCATACC	6.99907	-2.22462	1.03232	undefined
GGTAACTAGTGCCCGT	4.93326	-0.949119	0	luminal
AACCTTTTCTTCGACC	7.64803	-1.49726	0	myoep
CTTCCGAAGAACAAGG	7.0676	-1.39294	1.00834	myoep
AGTCTCCGTGCAATAA	9.11335	-2.50737	0.965223	undefined
ATTGGGTTCTTCACGC	7.7268	-2.64028	0	undefined
ACGTACAGTAAGATAC	8.4736	-2.45424	0	myoep
CATGCGGGTACCCGCA	3.4843	-0.855782	0	undefined
CCGTAGGGTACAGTCT	6.72039	-1.88401	0	undefined
TGTTGGACATAACTCG	7.29295	-1.59588	1.48795	undefined
GATGGAGTCTTGTTAC	5.57834	-1.05754	0.973816	undefined
TCCGAAAGTGTCCTAA	4.00773	-0.363597	0	undefined
TGTTCTAAGCAACCAG	7.68644	-1.47045	0	myoep
TGACCCTAGAGGATGA	9.03925	-3.65009	0	myoep
CATTCATCAACAAAGT	8.65521	-2.57815	0	undefined
TTGGTTTTCTTTGATC	8.33147	-3.28485	0	myoep
ATTTACCGTGCGGCTT	3.52369	-0.308556	0	undefined
TACGCTCAGATCCGAG	8.52582	-3.36974	0	undefined
TCCCACAGTGCGAACA	8.60027	-1.89986	1.03341	myoep
CGATCGGCAGCAGAAC	9.27136	-3.60452	0	myoep
CAACCAAGTAAGTAGT	8.72786	-2.41185	0	myoep
TTCCTAAGTCGCATCG	9.63034	-3.33254	1.51228	myoep
ATTGTTCAGCAGTACG	8.2172	-3.06349	0	undefined
CTCGAGGGTTCGTGCG	6.45701	-1.54529	0	undefined
CATGGTAAGCTCTATG	7.77569	-2.87559	1.56027	myoep
CTAGGTATCGACACCG	4.47107	0.471703	2.07441	luminal
AAGTGAATCGAACGGA	7.55123	-2.57581	0	undefined
TGAGGGAAGCCACCGT	7.9369	-1.47199	0	undefined
TACAGGTAGGCATCTT	7.86512	-3.38443	0	myoep
AGGGAGTGTTCAAACC	8.98019	-3.09642	0	myoep
GTCATCCCACTAACGT	7.50004	-2.33124	1.01231	myoep
GAGATGGCAATCACGT	8.95268	-3.52339	0	myoep
TGCTTCGGTCACCGCA	8.88883	-3.80878	0	myoep
TTGGTTTGTATGCGGA	7.31807	-1.97874	2.10651	undefined
CTTAGGAAGCAGTCTT	4.10449	0.14679	0	luminal
GCGAGAATCTAGTACG	7.44003	-1.79446	1.09349	myoep
GTCGAATTCAGCTAGT	9.41491	-3.78785	1.08342	myoep
CCTCCAAAGCACTCCG	9.04178	-3.11369	1.04475	undefined
TCTATACCAATGCAGG	9.40768	-3.1946	1.04888	myoep
GGTAACTTCTAAGCGT	8.08442	-3.84009	0	myoep
AGCGCCAAGACATGCG	4.93862	-0.429004	1.0229	luminal
TCCATGCAGACTCTTG	5.08259	-0.976794	1.77765	undefined
GTGTTCCCACATTCGA	4.94565	0.0726811	0	undefined
ACCACAATCATGGGAG	7.23935	-2.45061	1.51501	undefined
TTAGGCACACGTGTGC	7.30429	-2.84519	0	myoep
TTCCTAACAGGCGTTC	8.70224	-2.32245	0	undefined
ACCCTCATCATAGACC	3.57485	-0.592884	0	luminal
GCATTAGGTTAACAGA	8.52864	-3.24044	0	myoep
GCAACCGGTCAGCTTA	7.15487	-2.5044	1.53106	undefined
GAATCACCAGCTTCCT	8.97775	-3.57388	0	myoep
CAACAGTAGAGTCACG	3.46327	-0.436735	0	undefined
TCATGCCTCGCTATTT	8.26081	-2.46346	0	undefined
GTTGAACTCCGTCCTA	7.85509	-0.970695	0	myoep
TGTTTGTGTAACCCTA	8.72464	-2.9582	0	undefined
ATTCTTGGTAGTGCGA	8.46484	-3.46526	1.10689	myoep
GCGTGCAGTACAACGG	7.84209	-3.00047	0	undefined
AAACCCAAGCTTACGT	4.55593	-0.898011	0	undefined
ACCGTTCCATTCCTAT	8.00367	-3.02778	1.03888	myoep
TAAGCGTAGCTCAGAG	8.2086	-2.69205	0	undefined
AAAGTGAAGAGCAAGA	4.40896	-0.329073	2.29728	luminal
GCGTGCACAACGCATT	6.13439	-1.2271	1.85836	undefined
TGTCCTGCACCGAATT	8.6982	-2.78739	0	myoep
TCGGATAGTCTTAGTG	6.97833	-2.32843	0	myoep
GTCACGGGTTCGGCGT	8.47253	-3.60578	1.09564	undefined
CTGAGCGAGCACACAG	6.78468	-2.54138	1.5462	undefined
GTAGTACTCGGACTGC	6.96402	-2.0558	1.88782	undefined
CAATGACAGATTGACA	7.81716	-0.845003	0	undefined
AAGCGTTAGAGGTCAC	6.8519	-1.72429	0	undefined
TGATCTTTCATCCTGC	8.69153	-3.64711	0	myoep
ATCGGATCAACCACAT	7.70273	-3.78962	1.01122	undefined
GATGCTAAGTACAGCG	9.07827	-2.54351	1.0651	myoep
TTTACTGGTCACCGCA	7.48158	-1.30626	0	undefined
TCTCCGACATCCGGCA	7.52056	-2.29779	0	undefined
GAGGCCTCACTTTAGG	8.65254	-3.00802	1.87666	undefined
ATCCCTGTCTTAATCC	4.44473	1.07117	2.2827	undefined
GCACATAAGTGGTTGG	8.70402	-2.27746	0	myoep
GGTCTGGGTAGGGAGG	7.75867	-1.15108	0	myoep
CTCAATTGTGTACGCC	7.71617	-2.58221	0	undefined
CCGCAAGTCATCAGTG	7.97037	-2.1922	0	undefined
GTGACGCTCGCATTGA	8.44653	-2.91662	1.0584	myoep
ACGCACGTCGGAGATG	9.03728	-3.93539	0	myoep
TAGCACACATCCCACT	8.13693	-2.15968	0	undefined
AGTGCCGCAGCGATTT	7.14784	-2.59436	1.05815	undefined
AATTTCCAGGGAGTGG	7.82324	-1.21564	0	undefined
TACCCACGTAGCTGTT	8.31097	-2.79174	0	undefined
GTCTGTCAGCGACAGT	7.8811	-1.79043	1.56947	myoep
ACGTTCCGTGATAGAT	8.28805	-2.43731	1.89282	myoep
GTTACGAGTCCTTTGC	6.69202	-1.74206	0	myoep
ATTCTACCAACGCATT	7.8967	-3.23953	1.03592	undefined
CGAGGAAGTACAGTAA	8.01202	-2.79436	2.5775	undefined
CGGCAGTTCCGACGGT	5.16745	0.0842497	0	undefined
CTGAATGGTTCCAAAC	9.05063	-2.43523	1.89806	myoep
AGTAACCCACGTCTCT	8.4084	-2.84361	1.03989	myoep
CCCTTAGGTAACAGGC	8.36149	-1.46449	0	undefined
TATCTTGTCGACCTAA	8.14941	-3.72991	0	myoep
GGAATCTAGGACTTCT	8.10333	-3.82468	0	undefined
CATACCCGTCCAGCAC	7.85323	-2.7646	0	undefined
CCCTTAGAGGGTTTCT	7.92727	-2.56073	1.60796	myoep
AACAAAGGTATTCCTT	8.07505	-3.44644	0	undefined
AGATCGTTCTCGTGAA	9.18299	-3.47878	0	myoep
GGGTCACTCTCAACGA	7.06382	-1.69534	0	undefined
TAGGAGGGTTAGGACG	3.88284	-1.04519	0	undefined
AGCTACAGTGTTTCTT	3.64735	-0.0310873	0	luminal
CCTCACATCGTGCGAC	8.97449	-4.18995	0	myoep
CCATAAGCACTTGAAC	4.79568	0.474617	1.50631	undefined
CCCTAACCACCGGCTA	8.94957	-3.26833	0	myoep
GCATCTCGTGGTCTAT	7.92173	-1.93567	0	myoep
GTAGGAGGTCCATCTC	9.1651	-3.36573	0	myoep
ACGTACAAGTAAACGT	7.99961	-1.04023	0	undefined
GGACGTCTCCGAGATT	7.27248	-0.966448	0	myoep
GCCCGAACAGTGTATC	8.54572	-3.64023	0	myoep
TGCAGATCAGAGGTAC	8.78515	-2.18752	1.06182	undefined
AGTTCGAGTGCATCTA	8.51428	-2.37456	1.10646	undefined
AGAACCTAGGGCGAGA	8.48499	-2.17853	0	myoep
GAGAAATTCAGACATC	9.17965	-3.48711	0	myoep
GGAACCCCACGGTGTC	6.86301	-2.85084	0	undefined
CGAGGAATCGAGAGAC	6.79823	-2.76892	1.87054	myoep
GTTGCGGCAAAGACGC	8.52092	-3.28557	1.58884	undefined
TGACGCGAGCGAGTAC	4.36706	-0.617821	0	undefined
CGGACACGTGCAACAG	9.30738	-3.12487	0	myoep
CAGTTCCGTACCTATG	8.09631	-2.94316	0	myoep
TGACTCCCACGCTGCA	8.2448	-2.69905	0	undefined
TCATCCGTCATCGACA	3.43154	-0.129819	1.91461	luminal
GTAGATCGTGTTCCAA	7.4643	-1.19595	0	undefined
AGATAGAGTGCTCGTG	9.13006	-3.94542	0	myoep
CATTTCATCTTGCAAG	7.53873	-0.930953	0	undefined
GTCCACTCACCCTAGG	3.55435	-0.339194	0	luminal
TTACTGTTCCCTGTTG	4.17862	-0.602252	1.04573	undefined
TAAGCGTAGTATGGCG	8.88336	-3.22149	0	undefined
TAGACTGTCGTTACCC	7.65575	-3.13231	1.04617	myoep
TACCTCGCAGAACTTC	6.46954	-2.68753	0	myoep
GAGGCCTAGGTTCTAC	9.01389	-2.68409	0	undefined
CCTTTGGAGCAACTTC	7.71885	-2.61845	0	myoep
GTGAGGATCGCCGAAC	6.30642	-2.48454	0	undefined
GCAGTTAGTGTATCCA	9.11275	-3.65516	0	myoep
AGATGAACAACAGTGG	8.34649	-3.28651	0	myoep
GTCCACTGTATTCCTT	8.09241	-3.2605	0	myoep
GATCGTAGTAACGGTG	8.87193	-3.73142	0	undefined
GAAGAATTCGCCTTTG	6.32939	-2.53968	0	myoep
TCTATACCACAATGCT	8.77064	-2.99342	0	undefined
GCCATTCTCTCAAAGC	6.09619	-1.24326	1.06008	undefined
CCTTCAGCAGCTATTG	8.17776	-2.23231	0	undefined
GTTGTCCTCATTGTGG	7.93135	-3.80607	0	myoep
CTCCCTCAGACCATGG	7.35752	-1.2866	0	undefined
GGACGTCAGAGCTGCA	6.49969	-1.80701	1.51801	undefined
TTTCAGTCAGCAGATG	7.66156	-2.51918	0	undefined
CTATCCGCATGACAAA	7.56269	-2.40738	0	undefined
AGTGTTGTCGATACGT	6.36016	-1.95851	2.59103	undefined
ACATCGAAGAGGGTAA	7.83182	-2.97942	1.04454	myoep
TAGGTACCACGCCAGT	8.85496	-2.44764	0	undefined
TTGAGTGAGTTCTCTT	7.93725	-1.56918	1.05543	undefined
GAATCGTTCGGACCAC	8.1794	-2.4515	0	undefined
CGAGAAGTCGGCAGTC	7.62784	-2.72367	1.03939	myoep
ACATTTCAGATTGACA	7.3144	-2.73747	0	undefined
TAGGAGGTCATTCGTT	3.82145	-0.546036	0	undefined
CCCTCTCGTAGTCTTG	8.22378	-3.65385	0	myoep
GGTTCTCGTAACAGTA	8.41623	-3.12742	1.06084	myoep
TTCTTCCAGATAGCAT	4.13402	-0.0881208	2.11287	undefined
GGAAGTGGTTACGCCG	3.81442	-0.418386	0	undefined
GGGTTTATCTGGTCAA	6.24936	-1.91883	0.98717	undefined
GCCAGGTTCCCTCGTA	8.60014	-4.02982	1.06131	myoep
CACTGGGGTTTGTTCT	7.8415	-3.69751	1.04751	undefined
GAAGCGATCAATCTCT	8.68989	-3.09432	0	undefined
TGCTCCACAGAGTCAG	8.05135	-2.57907	1.55863	myoep
CCGTGAGTCATGCATG	8.14851	-3.72822	0	undefined
ATCTTCAGTTAAGGAT	8.62726	-3.81521	0	myoep
TATATCCAGCTGAAAT	6.87317	-2.48985	1.92202	myoep
GGCTGTGCAGACCTAT	8.25748	-2.31999	0	myoep
TTCACGCAGTAAACAC	5.05291	-0.938759	1.06992	undefined
GAGTTGTAGTATGTAG	5.31254	-0.528664	0	undefined
TGATCTTAGTCGTTAC	7.52632	-3.25161	0	undefined
AGACAAAGTATAGGGC	7.5177	-2.2445	1.06502	undefined
TACTGCCGTAATCAAG	8.22597	-3.23412	0	undefined
TCCTCTTCAGTTGTCA	8.88657	-1.176	0	myoep
GCGGAAAGTAAGGAGA	8.56885	-2.54069	1.88238	myoep
CTCAATTAGCGATGCA	8.71556	-4.14427	1.06893	undefined
GGAGAACAGTAGCTCT	8.62157	-2.5335	0	undefined
ATGTCCCTCATTACCT	3.79842	-0.20283	1.03129	luminal
GAAGCGATCACACGAT	9.17782	-3.11166	0	undefined
TAGGTTGTCCACATAG	8.48405	-2.81176	0	myoep
CATTCATGTACAAACA	8.91141	-2.79201	0	undefined
ATTTACCAGTAAGAGG	8.8197	-3.54681	0	myoep
GTGCGTGGTAACCAGG	7.17897	-2.78376	0	undefined
CTCCTCCCAGAGGCTA	8.50047	-3.72633	0	myoep
TCCTGCAAGGATAATC	7.80842	-3.26324	1.03088	undefined
TAATTCCTCGTTCAGA	7.6602	-2.95557	0	undefined
GATGTTGCATTGAAGA	7.99562	-2.86617	0	undefined
TCACGGGGTCTGCATA	8.21856	-4.00265	0	myoep
GTAACCAAGGAACGCT	8.17858	-2.54341	0	undefined
CTGTAGACATCCTTCG	6.99774	-2.20954	0	myoep
TCATGTTGTGTTAGCT	7.95796	-2.87361	1.96601	undefined
GTCACGGTCTGCTTTA	4.74544	-0.0714995	1.03508	undefined
TCATTTGCACGCGCTA	6.56384	-1.88022	2.13953	myoep
AAAGGATTCCTTGGAA	3.81298	-0.444828	2.6012	luminal
TAAGTCGAGAGGCCAT	8.60574	-2.96249	0	undefined
GTCGAATAGATGTAGT	9.00759	-4.0135	1.09968	myoep
CTGCCTAAGAACTGAT	4.14926	0.310492	2.09972	undefined
AGATCGTAGTAACCTC	6.43404	-1.84894	0	undefined
CAGGGCTCAAATAAGC	7.6107	-2.46696	0	undefined
TCCACGTGTATCGCGC	6.1775	-1.87243	0	undefined
CAGATCACATGCCGGT	8.13389	-3.09487	1.08993	myoep
AAGAACACATCGATGT	3.42551	-0.397659	1.87606	luminal
GTTGCGGCAAGTGCTT	7.08954	-2.42145	1.1048	myoep
TGATGCATCGTCGCTT	7.40988	-0.925363	0	undefined
TCGTCCAAGTCACAGG	8.81771	-4.19164	0	undefined
AACCAACGTTGAGGAC	7.54939	-1.26728	0	undefined
AACAACCCAACGACAG	5.89313	-2.85886	0	luminal
AGGCTGCTCTATCCAT	8.04911	-1.977	0	undefined
GTTACAGGTAAGTAGT	3.53217	-0.811164	1.59269	undefined
AGTACCAGTCGTGATT	9.1306	-3.37377	0	myoep
TCTACATCAATCTGCA	8.07352	-2.62832	1.06641	undefined
GAACTGTAGGCACGAT	6.27569	-2.85539	0	myoep
GTGAGTTAGCATCCCG	8.06792	-2.85493	1.58758	myoep
GTTGCGGGTGCAACGA	9.04159	-4.1261	0	myoep
CCGGTGAGTACTCCCT	7.89972	-2.37683	1.05746	undefined
ACGGAAGAGGAGCAAA	9.13819	-3.12191	0	undefined
ACATCCCGTGAGTTTC	5.96374	-2.8488	0	myoep
CGTAATGAGAGTTGAT	7.91058	-2.07786	1.09824	undefined
ACTGCAAAGTAAGGGA	7.04366	-2.19418	1.08571	undefined
AAGCGTTGTCGCACGT	7.77797	-2.43344	0	myoep
TGCATGAGTATGGTAA	7.60655	-1.50151	0	undefined
TAGGAGGAGGAGTACC	7.98945	-3.69928	1.12378	myoep
ATTATCCAGAGGGTAA	7.14254	-2.92048	0	undefined
TTTGACTGTTTGGCTA	8.82494	-2.79137	0	undefined
GAGTTTGGTCGATGCC	8.47806	-2.96686	0	myoep
ACTTTGTGTGAGATAT	7.61303	-0.823108	1.08789	undefined
TGGGTTATCAAGTCGT	7.71183	-1.06109	0	undefined
GAATCACCAGCTGTGC	8.08236	-1.32666	1.88105	myoep
GAGTCTATCAGTCATG	8.05307	-1.30671	1.09035	undefined
AAGACAAGTGGACTGA	7.2265	-2.7563	1.07984	undefined
GGTCACGGTACGCTAT	3.99775	-0.424298	0	undefined
TTGTTCAAGACCTCAT	7.71911	-2.31239	1.89445	undefined
TCATTCAAGGCCTGAA	6.36957	-1.88846	0	myoep
GAAACCTCAGCTGTCG	7.9211	-2.78146	1.60833	undefined
CCTATCGGTGTGTTTG	7.96159	-3.25404	0	undefined
TACCGAACATAAGCGG	9.0974	-2.43844	1.09158	myoep
ACAAGCTCATCGATCA	7.84409	-3.40329	1.11246	undefined
GCATCTCCAGTGTGGA	5.91284	-1.23878	1.04511	undefined
TCCACGTGTTGCATTG	7.78521	-1.62796	0	myoep
CGGAGAAAGTTCATGC	8.37628	-4.19285	0	undefined
CTCTCGACACTTGACA	8.7519	-3.92105	0	myoep
AGTTAGCAGCCTGCCA	8.52716	-3.46377	0	undefined
GGAAGTGAGTCTAGCT	4.00794	-0.478663	1.56375	luminal
TTATTGCGTGGATACG	7.54392	-2.96287	1.63704	undefined
ATTGGGTTCTCAGAAC	5.70465	-1.20696	1.08614	undefined
CGGACACTCTTTGATC	8.71788	-2.88313	0	myoep
CCGTTCAAGAATCCCT	7.85988	-3.83658	0	myoep
GGGTCACAGAGCTGCA	4.47812	0.990472	1.0631	undefined
CAACGATTCCTCAGGG	7.74145	-2.95046	1.11498	myoep
GCCGTGATCCATAGAC	7.5504	-3.8629	0	myoep
TTTCGATAGCAGCCTC	6.5514	-2.61914	2.18665	myoep
TTTACCATCTGAGGTT	7.80206	-4.20333	0	myoep
CGTCAAAGTCATCCGG	5.54272	-0.94526	1.52663	undefined
AGAAGTAAGATTCGAA	3.88595	0.0193582	1.09468	luminal
GATCATGCAAGTCCAT	7.46922	-2.82416	0	myoep
CCTCCAAAGGTCACCC	9.07757	-3.16466	0	myoep
AGCGCCAAGGTCACAG	4.37132	-0.389206	2.50707	undefined
CCTCTCCAGCGTATGG	4.67979	0.598695	1.54111	undefined
GAGAGGTGTCGACGCT	5.80343	-1.37166	1.07725	undefined
CTTGAGACAAAGACTA	5.97602	-1.63318	0	undefined
ATGACCACAGGATCTT	8.41545	-4.28683	0	myoep
GTGTTAGCAGCTGCCA	9.28017	-3.60328	0	myoep
TACGCTCCAATAGGGC	5.69412	-1.07982	1.58515	undefined
GAAGAATTCACTCTTA	6.84123	-3.00948	1.54346	undefined
CCATCACGTCCAGCCA	7.79678	-2.76501	0	myoep
AGTCAACGTTAGTCGT	8.01853	-3.1972	0	myoep
TGTTCCGCATCGGAAG	8.47213	-3.43909	0	undefined
ATTCATCTCCTCTGCA	9.3532	-3.15145	0	myoep
CATACAGGTTGCTCCT	8.00071	-3.18239	0	undefined
TCCACCACAGGTAGTG	7.85479	-2.95431	1.08481	undefined
CATGCCTAGGATCACG	7.90239	-3.23903	1.0676	myoep
TGGAACTGTGATCGTT	7.99036	-3.99167	1.08686	myoep
CGGGACTCATTCACAG	8.29156	-3.42546	0	myoep
ACGGAAGCATTGCTTT	8.33741	-3.42272	0	myoep
CGATCGGGTATGTCAC	7.04763	-2.44606	1.07978	myoep
CGAGTTATCCGTAATG	8.80007	-3.20344	0	undefined
GTGCGTGCACACACTA	8.07312	-1.52344	1.07228	undefined
CACTAAGGTCGCCTAG	7.73436	-0.946299	1.04348	undefined
CCACACTGTAGTGTGG	7.96943	-1.43555	1.52455	myoep
AAGTGAAGTATTTCCT	8.97715	-4.11465	0	myoep
ATACCTTCAATTGAGA	6.6482	-2.7047	0	myoep
GGTTGTAGTTGCATCA	5.70043	-2.22491	0	undefined
GGATGTTTCGGTGAAG	4.18959	-0.919622	1.07636	undefined
CTACAGAGTAAGACCG	7.50015	-2.99786	1.57961	myoep
TGGGCTGCATAACTCG	7.48714	-2.41195	0	undefined
AGTCACATCGTCCATC	7.45644	-3.37899	0	undefined
AGAAATGTCAGCCTTC	7.68633	-2.91194	1.60564	undefined
TTTCAGTCAGTAACCT	9.25308	-2.61542	1.09867	myoep
TACGTCCCAAGCACCC	7.44208	-1.17604	1.08847	undefined
GGGACAAGTATTCCGA	8.05438	-3.21455	0	undefined
GACATCATCTCCCATG	7.62905	-3.30492	0	myoep
CATTCTAAGGAAAGGT	8.44274	-4.03484	0	myoep
ATGGAGGAGAGTCAGC	7.86959	-2.6184	1.0729	myoep
AGACACTCACCACTGG	9.13947	-3.96751	0	undefined
TCAGCAAGTAGCTGTT	8.79034	-3.35806	1.1298	myoep
CGGACACTCGATTGGT	8.14374	-2.8697	0	myoep
TGAGTCATCCACGTGG	7.88093	-1.25225	0	undefined
TGCGGGTAGTAACGAT	4.332	-0.548324	0	undefined
CATGCTCAGAAGGGAT	7.07013	-2.77167	0	undefined
GTTACGATCATCTACT	9.1015	-2.50014	0	myoep
ACGTTCCGTGCAACGA	7.92676	-2.65012	0	myoep
CCGCAAGGTGATTCAC	8.11996	-3.35003	1.1465	undefined
CGGAGAAGTCACATTG	7.32617	-2.73356	1.09455	undefined
AGACCATTCTCCCTAG	4.50218	-1.1404	1.09929	undefined
AACAACCAGGGCTTCC	8.28915	-3.12765	0	myoep
TTATTGCGTGTAGGAC	7.46533	-2.84631	1.10522	myoep
GACGCTGTCTTTGCGC	6.80302	-1.60997	2.43407	undefined
ACAACCACAGTTGTCA	7.20959	-3.88875	1.58067	undefined
GTAGGTTAGTGCACAG	8.48847	-2.89076	0	undefined
TGCGATACACTATGTG	9.19851	-3.99981	1.10854	myoep
AGCTCAACATACAGAA	5.38929	-0.855277	1.05454	undefined
TAGTGCACACCATATG	7.62793	-3.36275	0	myoep
CAGGTATGTGTCCGTG	8.58038	-2.94788	0	undefined
GAGACTTGTGACTGAG	7.61413	-1.31994	0	myoep
AGCGCCACACAAGGTG	7.67977	-2.37182	1.62781	undefined
CAACAACCATGGGAAC	7.1566	-1.73129	0	undefined
TGGAACTTCCGGCTTT	7.64201	-3.26067	1.07434	myoep
AGATGCTAGGTTGAGC	8.87998	-3.93626	0	myoep
TAGGGTTCACTCCACT	8.91851	-1.22555	0	myoep
CCTCTCCGTGTTGATC	8.29434	-2.71663	0	undefined
TTTACTGCAGCACAGA	8.6369	-3.07	0	myoep
AGGTGTTTCACCGGTG	7.75695	-1.53343	1.13815	undefined
GGTTAACTCCAACTGA	8.64074	-2.88704	1.09819	myoep
CTCTGGTTCGGATTAC	6.84748	-1.34426	0	undefined
TGTAAGCCAGGTCCCA	7.69321	-3.47994	0	undefined
GGGAAGTTCCTCCACA	4.61411	0.60528	1.87504	luminal
TAGACCAGTCGTCAGC	4.71515	0.563684	3.2967	undefined
CAGTTAGCAGTTCACA	6.13505	-1.78699	0	myoep
TGGGAGATCAGTGCGC	5.81741	-2.30158	1.0923	undefined
GTCCTCATCTACGGGC	8.15209	-2.72598	0	undefined
TCTTGCGAGGCTCACC	4.00688	-0.417517	1.06031	luminal
AATGGAATCATCGACA	6.9876	-2.74606	0	myoep
TTTGATCAGAAGCCTG	8.69701	-4.35536	0	myoep
GTTAGACAGGAAAGGT	7.98783	-3.69217	1.12467	undefined
TCAGGGCTCCGATGTA	8.19421	-3.95279	0	undefined
TACCGGGTCACTGTCC	7.27863	-2.64268	0	undefined
TCATGCCCATCGGCCA	8.71211	-2.55313	1.11803	myoep
CTAAGTGAGAATTCAG	4.37126	0.35575	1.09892	undefined
AGTAGCTGTTGCAAGG	7.46507	-0.992755	1.11494	undefined
CATCGTCGTTCAACGT	8.26621	-3.30811	0	myoep
AAGGTAATCAAGTAAG	8.55039	-3.20279	0	undefined
GGACGTCAGTATAGAC	6.46792	-1.91793	2.15393	undefined
TCCCACAAGCACTGGA	7.19125	-3.3675	0	myoep
AGACTCATCTGACGCG	8.83798	-3.79255	1.67019	myoep
GCTTCACAGTATGAAC	6.45353	-1.81225	1.61862	undefined
CCGCAAGGTGTCTAAC	4.75248	0.538272	0	luminal
TCTCCGAGTACTCCGG	8.0464	-3.92282	0	myoep
TCTCTGGAGCTGCCTG	8.58179	-3.27243	1.07838	myoep
TAAGCACTCCTGCCAT	6.76316	-3.60872	0	undefined
ACCACAACAACCGTGC	7.32101	-1.53421	1.08958	undefined
TGGTAGTTCACACGAT	8.94247	-2.11044	1.14975	undefined
ACATTTCCACGAGGTA	8.01798	-3.52628	0	myoep
TACAACGTCACTGTCC	7.75378	-1.98307	0	undefined
CGAATTGCACCACATA	9.15738	-3.93574	0	myoep
CGAGAAGTCTGCCCTA	8.03419	-3.82181	0	undefined
AGATCCAAGATCCCGC	8.93292	-3.58868	1.12427	myoep
ATCACAGGTCTCGGGT	8.69113	-4.16481	1.12037	myoep
AAGCGAGAGCGATGCA	3.55099	-0.641039	0	undefined
CGGGTGTGTGTTAACC	6.8218	-2.67019	0	undefined
AGACCATCAAACTCTG	6.74071	-2.35158	0	undefined
ACGCACGCACTGCGTG	8.96262	-2.56303	0	undefined
TGGTACAGTACCTGTA	7.48555	-1.11306	0	undefined
GTACAACCAATAGGGC	8.8772	-4.22208	0	myoep
TGACTCCAGAGCAGAA	6.49406	-2.06881	1.11075	undefined
TCACGGGGTAAGAACT	6.94331	-2.23798	1.58237	undefined
TGCGACGGTGATACTC	8.70191	-2.70605	1.12354	myoep
TCTAACTTCATCACAG	7.93283	-2.6556	1.61892	undefined
AAAGTCCTCCGACAGC	6.7192	-2.51908	1.60836	myoep
AACCTTTTCCACTAGA	9.03255	-3.36919	0	undefined
CACAACAAGCTTTCTT	5.99867	-2.43078	0	myoep
TCAAGCACAGAAGCGT	8.39705	-4.13089	0	myoep
ACTGTGATCGTGCATA	7.71401	-2.77568	1.13946	undefined
ATTACTCCAGTGGTGA	8.75366	-3.02772	2.43833	undefined
AGAGCAGTCGACCATA	5.86121	-1.51816	1.89378	undefined
CACGTGGAGGAAAGGT	8.0926	-2.48931	0	undefined
CGGAACCGTGAGCGAT	8.38975	-2.61295	0	myoep
CCGGTAGCAAGCAATA	7.80008	-2.9939	0	myoep
TCACGGGAGTTGCATC	8.55229	-2.55639	0	myoep
AGTGATCAGGTTAGTA	8.12383	-2.85517	2.21987	undefined
GCTGCAGTCCAGCACG	6.56118	-1.58	1.11025	undefined
AGTCAACTCCTAACAG	8.162	-3.33763	1.14103	myoep
TTGCCTGGTGATGTAA	7.85839	-2.74065	1.09209	undefined
GCAGCTGAGCCTCTTC	8.33224	-3.9516	0	myoep
ATGCATGCACACGTGC	8.21502	-2.7608	0	undefined
AGAGCAGTCAATCAGC	6.68039	-3.08393	2.73024	undefined
TGTAACGAGCTCCGAC	5.59396	-1.63348	2.17246	myoep
GTGACGCCATGCACTA	7.95669	-3.22	2.25972	myoep
GTCACTCGTAAGTCAA	7.56015	-3.42902	0	myoep
GATAGAAAGTTCGCAT	6.03005	-2.311	1.10103	myoep
CACCAAAGTCTTGCGG	8.33941	-3.76608	1.10413	myoep
ATTTACCAGCTAGAGC	7.00095	-1.11705	0	undefined
TCGGGACCACCTGTCT	7.51144	-1.6072	1.66168	undefined
GGGTTATGTAGCGCTC	9.24778	-2.84544	2.01229	myoep
ACCAACATCGGCTGTG	7.7278	-2.25163	0	undefined
GCAACCGGTCACTGAT	5.9408	-3.00105	0	undefined
GTTGCTCAGTTACGGG	8.11257	-4.06794	0	myoep
AAGTCGTGTGTGTGTT	7.84494	-3.70197	1.1234	undefined
GAGTGTTTCCTGTAGA	7.66495	-1.2493	0	undefined
TCCTCTTGTTCGTTCC	6.98875	-2.66859	1.58545	myoep
ATGACCACACATGTTG	7.1943	-3.41286	1.1765	myoep
CACGTGGCATGGCGCT	8.49591	-3.18904	1.16001	myoep
TTGGGTATCCTTCTTC	7.32679	-0.831224	0	undefined
CAGCAGCTCAGCCTCT	9.00119	-4.0698	1.16787	myoep
ACTTATCAGATAACGT	7.70858	-3.84609	0	myoep
GATGGAGCACCGGCTA	8.34625	-3.08897	0	myoep
CAACAACCAATGCAAA	9.1011	-2.87127	0	myoep
TGACAGTTCGGAAACG	4.31999	0.130038	1.1127	undefined
TCACACCTCAAAGGAT	9.05802	-4.30621	0	myoep
TCGTGCTCATGACTGT	6.77978	-2.35387	1.11056	undefined
GTGGAGATCCTCGCAT	8.4182	-2.68333	0	myoep
AAGACTCCAGGCTACC	4.45721	-1.09092	1.64332	undefined
TCCTTTCAGATTTGCC	8.76863	-3.80045	0	myoep
GTAATGCGTCTAGGTT	7.69185	-3.37862	0	myoep
CATAGACCAATGACCT	5.8364	-2.40483	0	undefined
CTCCTTTCAGCTCTGG	7.07432	-2.41991	1.12786	undefined
CATCCGTGTTGACTGT	8.63404	-3.67494	1.60782	undefined
TAATCTCAGTGCCGAA	4.54227	-0.429346	2.24812	undefined
GTGAGTTGTCTGATCA	8.95694	-3.56538	1.15568	undefined
TATTGGGTCAAGATAG	8.35865	-2.83784	0	myoep
ACTTATCCATTGCTGA	7.4122	-2.45098	1.12635	undefined
CCTCTCCGTAGCTTAC	3.8046	-0.194037	1.97499	undefined
CAAGCTAAGTTGTAGA	7.55041	-3.58382	1.12881	myoep
TCATGAGGTTACACAC	7.41996	-3.02657	0	myoep
GCCCGAATCTCTAAGG	9.04534	-4.03702	1.13385	myoep
GACTATGCAGAGGACT	5.48847	-1.30978	1.09663	undefined
TATACCTAGCAAGGAA	8.34559	-3.39577	0	myoep
CTTCTAATCTGAGTCA	7.96407	-3.07021	0	undefined
GATTTCTGTTCGGCTG	7.86637	-2.64575	0	myoep
GAGACTTTCAAAGGTA	4.98658	-0.68093	1.57932	undefined
TCCTAATTCACCGGGT	9.19076	-3.81811	1.66138	myoep
CAACGGCTCTCGTCGT	5.59392	-1.1166	0	undefined
ATCCGTCGTCGCACGT	5.9244	-1.33917	2.77488	myoep
TGGGCGTCACTGTCGG	8.25122	-3.73925	0	myoep
ATCGCCTGTCACTACA	7.61677	-2.17711	0	myoep
TAATTCCAGCGACTTT	5.72408	-1.11924	0	undefined
CCTAAGATCTCTGCTG	7.10541	-1.63305	0	myoep
GTGTGGCCAACAACAA	7.34417	-2.42164	0	myoep
AGAGCCCTCCATGATG	8.46765	-3.68003	1.72654	myoep
CAAGACTGTGACACGA	9.21284	-3.36304	0	myoep
TTTGTTGCACAAGCAG	5.74428	-2.98237	0	myoep
AATGCCAGTGTGGACA	7.58866	-1.92233	0	undefined
ATCCTATGTTCCACGG	8.98454	-3.24774	1.68152	myoep
TCGACCTCATCTTCGC	8.91195	-2.12965	1.13768	myoep
CTAACCCCACAGCGCT	8.65829	-3.62117	0	undefined
AGAAGCGAGCCGTAAG	7.099	-3.28014	1.64549	undefined
TGGCGTGTCTGCATAG	8.83584	-3.12562	0	undefined
CAACGGCAGAATCGTA	7.99236	-2.53405	0	myoep
CTAACCCCATACCATG	7.73577	-3.51315	0	myoep
GTGAGGAAGACAAGCC	7.84531	-1.1024	0	myoep
AGGGTGATCAAGGCTT	8.61136	-2.3096	0	myoep
GCAGTTAAGCCTGGAA	6.9844	-3.73971	1.15995	undefined
GGTGGCTCATTGTACG	7.76847	-2.75893	0	myoep
AAGCGTTGTTTACACG	7.02666	-2.34829	0	myoep
CTGCTCAGTGAGATCG	8.46503	-4.15059	1.16298	myoep
TCATCCGCAACTGTGT	7.18847	-0.750778	1.13261	undefined
GATCACAAGCACTCGC	7.90033	-3.31598	0	myoep
TCAGTCCAGCCTTTGA	7.89973	-3.15099	1.13462	myoep
AGCGATTAGGTTTGAA	8.10108	-2.08712	1.12372	undefined
TCGACGGAGTCCCAAT	-0.17479	6.35985	0	myoep
TGGTTAGCAAAGGCAC	6.89168	-2.55413	1.97656	undefined
AGAGAATCAGAGCGTA	4.51177	-0.293255	2.28785	undefined
GTGGTTAGTACAAGTA	8.29351	-3.56374	1.15764	undefined
GTTACGACATTCAGGT	9.05113	-3.20262	1.11526	undefined
TGAGCGCAGGGTTTCT	7.37429	-2.62686	0	undefined
GCATGATCACTGATTG	9.13219	-2.64297	1.67664	myoep
CATACCCCAACCACGC	7.36348	-2.281	1.12699	undefined
GTTAGACCAAGTATCC	8.17623	-2.41408	1.12341	myoep
GACTATGAGGTGAGCT	7.86988	-3.11743	1.66756	myoep
CTTACCGAGAAGCTCG	9.08898	-3.37993	0	myoep
ATGAGTCTCCCTCTCC	9.33795	-3.66057	0	myoep
AGATCGTTCGACTCCT	7.05394	-2.36099	0	myoep
TGTCCACGTGCCAAGA	7.78667	-1.06861	1.98624	undefined
GAAACCTAGTAGGATT	7.89175	-3.24611	0	undefined
GCAGTTAGTAGAGATT	7.37877	-2.43588	1.66293	undefined
TCAGGGCCAGCGTGAA	8.46057	-3.15654	0	undefined
GGAATCTAGTTTGCTG	7.27584	-2.29395	0	undefined
ATTCTACTCGTCAGAT	7.20768	-1.90301	0	myoep
TCAAGACGTTCAGTAC	7.81857	-3.65128	1.649	undefined
ATAGACCTCGCTACGG	3.8886	-0.550943	1.61237	undefined
TTTCAGTCATCCTTCG	7.80024	-4.36872	0	undefined
GTCTTTATCCCGTGTT	6.22053	-1.70076	1.07486	undefined
TAACCAGCAGCTATTG	7.41668	-2.87761	1.13512	undefined
AGAACAACATATACCG	4.93411	-1.25473	0	undefined
CCTGCATAGGCATCTT	7.63374	-1.43936	0	undefined
CAACAACTCAGACCCG	8.72219	-3.21699	1.65342	undefined
CATCCCAAGCAGTACG	8.24886	-1.97337	1.13153	undefined
AAGCGTTAGGGATCAC	8.75962	-3.07257	1.16124	myoep
TCATTTGAGCCGGAAT	7.52184	-3.88212	0	undefined
GACCAATCACAGACGA	7.55172	-2.96115	0	undefined
TGATTTCTCTATGTGG	6.41294	-1.36828	1.15152	undefined
CCATAAGAGAGTGTTA	7.7019	-3.00377	0	undefined
GATGTTGCACTGGCCA	7.82275	-1.15527	0	myoep
TACGGGCTCTCGTCGT	7.46926	-1.577	0	myoep
CGAGAAGCACGCTTAA	7.76255	-3.36279	0	undefined
CACTAAGGTTTGTTCT	8.47112	-3.14432	0	myoep
GTCCACTAGATGACAT	6.76243	-2.93311	0	myoep
GGTAACTTCTCTCCGA	8.18911	-3.60166	0	myoep
AATAGAGTCGAGAGCA	8.02569	-2.92742	1.10488	myoep
GTAGAAAAGATACATG	8.46976	-2.01082	1.15759	undefined
TAGACCACAAACACGG	7.61655	-3.6721	0	myoep
ATTACTCTCGTTCTCG	6.01329	-3.17513	1.70749	myoep
CATCCCAGTTCAACGT	4.37652	0.695985	2.78494	undefined
AGTAGCTTCAGGACGA	7.95522	-3.10151	0	undefined
GCAGCTGCAAAGGCTG	8.28398	-3.54666	0	undefined
TGTCCACTCGTTATCT	9.06194	-3.49555	1.63149	myoep
ACTATCTAGCGACTTT	5.184	0.074849	0	undefined
ACAGGGATCGAGATGG	6.84709	-1.3992	1.19573	myoep
TGCAGTAGTGTCTCCT	8.42039	-2.68451	1.13199	myoep
GTGAGGAAGGATATGT	8.29805	-3.84369	0	undefined
AGCCAATTCTGATGGT	6.13643	-1.22259	2.30688	undefined
GTGTTCCAGTCGTCTA	7.30453	-1.14874	1.14627	undefined
GAGACTTTCGGATTAC	8.62403	-3.96367	1.69743	undefined
CTATCTACAGCGAGTA	8.25108	-3.62583	0	myoep
GGGACTCAGTTTCTTC	4.52415	0.811299	1.11035	undefined
TTTGACTTCCGTAGGC	8.36827	-2.54181	1.17547	undefined
TAACGACCAGGTGAGT	3.86439	-0.0194599	0	luminal
CGTAGTACATCTAGAC	7.14977	-3.01701	1.65122	myoep
GACACGCGTCAGTCTA	3.52542	-0.311917	2.03881	luminal
AAAGGATAGTACTCGT	7.83184	-1.9654	0	undefined
CAGATCATCTTTGCTA	5.99461	-0.91988	0	luminal
GACGCTGGTACCTAGT	7.68029	-3.44366	0	undefined
CTCAATTTCGAAGCCC	8.19622	-1.95549	0	myoep
GTGTCCTGTACAAAGT	8.16011	-3.97884	0	myoep
GCGGAAAGTATTGAGA	8.60643	-3.70542	0	undefined
GACGTTATCTTCTGTA	8.67685	-2.23461	1.1426	undefined
TCTTCCTAGTGGAAAG	7.94279	-2.63006	1.15459	myoep
AAGCATCGTATCTCTT	7.88378	-2.91216	1.13182	myoep
CCCTTAGTCTTGGAAC	7.23858	-3.36944	0	myoep
TACCGGGAGGCTAGCA	3.83678	-0.953062	1.6752	undefined
TGTTCTACAGCAGACA	8.20565	-3.45794	1.17512	myoep
AAGTGAAGTTATAGCC	7.95038	-2.02149	1.15656	undefined
GTCTCACTCACAAGGG	7.66927	-3.0171	1.16638	undefined
GGATCTACACTGATTG	4.8992	0.0777615	0	undefined
CGTGCTTCACGGGCTT	6.93685	-2.89352	1.63767	myoep
ATTTACCCAGTGACCC	8.67986	-2.84004	1.14579	undefined
GGTTCTCTCTCCACTG	7.88147	-1.05153	0	undefined
AGCGATTTCCGTTGAA	8.23904	-1.79111	1.71674	undefined
GTCAGCGAGACGATAT	4.4173	-0.219336	1.63541	undefined
TCATCCGAGCGCCTTG	7.37801	-2.93875	1.14602	undefined
TTGCCTGCACGGCGTT	8.56048	-3.41911	0	myoep
TTCTTGAGTGTGTTTG	3.59843	-0.0288102	1.15629	undefined
GTCAGCGCACATATGC	8.14318	-2.54321	0	myoep
ACATGCACAGGTTCCG	6.01521	-1.1908	2.28867	undefined
GTTCATTTCCAGCTCT	8.66046	-3.54098	1.1796	myoep
GAGCCTGCAATCGAAA	4.9482	-0.430044	1.24787	undefined
AGTAGCTTCTGTACAG	7.89482	-3.21967	0	myoep
TCGTAGACAGCTACAT	8.39898	-1.40396	1.17144	undefined
AGTCACAGTCAACACT	7.48094	-3.56428	0	undefined
CTCCTTTTCGACGAGA	9.40206	-3.50662	2.0144	myoep
AGCTACAAGAACCCGA	3.55688	-0.199606	1.12422	undefined
TCCGATCCAACCGACC	6.98978	-1.80165	2.03219	undefined
CACAGGCGTGATGAAT	8.3423	-3.46156	0	undefined
GACTCAACAATTGGTC	7.90601	-1.99261	0	undefined
AGCATCATCCGTTGGG	4.49357	0.620646	2.43566	undefined
CCGATGGGTCCACACG	6.9666	-1.87447	1.16213	undefined
GTGCACGAGGAAAGGT	7.2774	-1.22553	0	undefined
CGAATTGGTTGTTTGG	7.92768	-2.26999	1.14231	myoep
AAGCCATGTCTCGACG	8.00311	-3.49204	0	myoep
ACCAACATCCGCTTAC	8.08788	-2.22508	1.16534	undefined
CCTCATGAGGGAGTTC	7.46089	-3.15763	0	undefined
ATTCAGGTCAATGCAC	5.77211	-1.11273	0	undefined
GTCACTCGTTCGAACT	7.18719	-1.53428	0	undefined
ACGTCCTCAACACGAG	5.04353	0.33852	0	undefined
GGGTCACCACGCACCA	5.98705	-1.4229	2.61651	undefined
TACGGTAGTGAGATTA	7.24645	-1.23573	0	undefined
GTCATTTGTCGACGCT	7.87362	-2.84793	0	undefined
AATGGAAGTCGTTGCG	8.58007	-2.27476	1.74801	myoep
GGATCTACATAACTCG	8.48288	-1.63413	0	undefined
CTACATTGTGGTATGG	7.9799	-3.40699	2.26565	myoep
TTTCAGTGTTCCGTTC	7.421	-2.69267	0	myoep
ACTGATGCAAGAGATT	7.71101	-1.79606	0	undefined
TTTACTGTCCTGATAG	3.98289	-0.156606	1.11746	luminal
TCACACCCATTGTCGA	7.75647	-3.66696	0	undefined
GGTAGAGAGCGTCTGC	3.66517	-0.212158	0	undefined
CTCAACCCAAGCGATG	8.80848	-3.68781	0	undefined
TGCAGATTCCTCAGGG	8.59549	-3.73439	0	myoep
CCTGTTGCACAGCCAC	8.4253	-2.27795	0	undefined
GATCCCTTCTCGGTCT	6.84184	-2.74112	0	undefined
TTTACGTTCCGGACTG	7.8828	-1.28735	0	undefined
GTGCACGTCTGTGCTC	5.03971	0.412447	1.65053	myoep
TCGGATACACCACTGG	7.74724	-1.87746	0	undefined
ACTTCCGTCGTGGCGT	7.29809	-0.906936	0	undefined
TGCCGAGAGACCTCCG	8.47695	-4264	1.15626	myoep
GTTGAACAGGCACAAC	7.82533	-3.79589	1.17045	undefined
CAGTTAGGTTATTCTC	7.83223	-2.639	2.02749	undefined
AAAGGTATCTCCCAAC	8.20372	-3.90714	0	myoep
GCAGCTGAGGCTAAAT	8.59658	-4.42822	1.20032	myoep
TTGCTGCGTGACCGAA	7.00117	-2.15142	0	myoep
GTAGCTAGTGCCGTAC	8.32716	-3.39685	0	myoep
TCGACCTGTGGGCTTC	8.72659	-1.21618	0	undefined
GTGTTAGTCCTAGAGT	7.13384	-0.997388	1.65644	undefined
ATCTTCAAGTGTGTTC	8.05443	-2.43503	0	undefined
AACAACCTCGCCTTGT	7.59671	-1.13252	1.18873	undefined
GCTGGGTAGCACCGTC	8.17872	-2.13905	0	myoep
CGATGCGTCATCACCC	5.70768	-1.75677	2.44651	myoep
TTTCAGTTCCGAGATT	8.85469	-2.93113	0	undefined
GTTAGACAGCCGGATA	8.04265	-3.90483	0	myoep
TCATTCAGTATCGCGC	8.13686	-3.62017	1.20569	myoep
CAAGAGGCATCACAGT	5.88526	-1.41929	2.24778	undefined
AAAGGTACACTCTAGA	6.88063	-1.74054	2.03495	undefined
TAAGTCGCAATTCTTC	8.67979	-3.77531	0	myoep
AAGCGTTTCCCATAAG	9.51837	-3.55652	0	undefined
GCAGTTACACATGTTG	6.54443	-2.10599	1.65141	undefined
CTATCCGTCATTGTGG	7.34772	-3.42867	0	undefined
AGAGAGCGTAAGGCCA	8.83136	-2.53838	1.1989	myoep
ATATCCTCAGTTGTCA	7.96898	-3.18995	1.13801	myoep
GGGAAGTAGGCCCGTT	4.59079	0.821509	2.46498	luminal
TCCTCTTGTTAGGGTG	8.58248	-3.01279	0	myoep
GAAGGACTCCTGTAGA	8.02352	-3.76009	0	myoep
TGGATCACAAGACCTT	5.84892	-1.19356	2.45932	undefined
TCCCAGTCAGGCTCTG	8.34566	-3.32258	0	undefined
TGAGGAGAGCGCACAA	7.93376	-2.95366	1.18699	undefined
CAAGCTATCTTACTGT	7.96232	-2.2881	1.65701	undefined
AGCTTCCTCTTTCCAA	7.14309	-3.62612	0	myoep
CAAGAGGAGCTGCCAC	7.45904	-2.49797	1.19639	myoep
GGTGAAGTCAAGAGTA	7.26741	-2.25342	0	undefined
GTCCCATAGTGATAGT	7.57386	-3.06615	0	undefined
TTCACGCAGGACAACC	7.77557	-3.58033	0	myoep
TAGGTACAGATAACGT	8.70735	-2.25908	0	undefined
ACCCAAACACAGCGCT	8.35246	-3.63527	0	myoep
GATAGCTGTTGTGTTG	4.60136	-0.462212	0	undefined
CAAGCTAGTTGGACTT	8.5588	-3.55627	0	myoep
TCAGGTAGTTGCATCA	8.8696	-4.43618	1.16971	myoep
AGTTCGAGTTATGTCG	8.45716	-3.92293	0	myoep
TCAGGGCGTGATCGTT	8.65974	-3.80842	0	myoep
AATGGCTCACCTTCGT	7.40171	-0.824365	0	undefined
ACCTACCTCGGTAGAG	8.00939	-4.01481	0	myoep
ATTCCATCATCGGAGA	8.03345	-3.16345	1.71132	myoep
[truncated: 13,155 more rows]

## Sheet: Panel_G
cell_barcode	cell_class	PID	VCTN1_expr
AAAGGGCGTTTCCATT	myoep	P-85	0.743192
CATGCCTCACTGTCGG	myoep	P-85	0.638429
GCGATCGAGGCCCAAA	myoep	P-85	0.843818
CGGACACGTAGGTCAG	myoep	P-85	0.647304
AGACACTTCCATCTAT	luminal	P-85	0.711337
CCTTCAGAGCATTTCG	myoep	P-85	0.639985
AATGGAATCAGACATC	luminal	P-85	2.06036
CACAGGCCAGCATCTA	luminal	P-85	1.85873
CATGCAATCGCACTCT	myoep	P-85	0.716072
GCGGAAATCTGCTCTG	myoep	P-85	0.403815
TTTAGTCTCCACTAGA	myoep	P-85	0.655859
GACCGTGCAAAGGGTC	luminal	P-85	1.06209
AGGCATTTCTTCGATT	myoep	P-85	1.0001
TACTGCCTCCGTTGAA	myoep	P-85	0.96344
TAAGCCACATGGTACT	myoep	P-85	1.05626
GACTTCCAGTAGCTCT	luminal	P-85	0.437146
TCGACGGGTACCTAAC	myoep	P-85	1.21522
GTGAGGAGTTCGTGCG	myoep	P-85	0.470697
TATTCCAAGACCAAAT	luminal	P-85	2.0411
CTAACCCCACACAGCC	myoep	P-85	0.764934
AACCTTTAGATGCTGG	luminal	P-85	2.07961
ATCCATTGTACAGGTG	luminal	P-85	1.52397
AGGATAAAGCGTCAAG	myoep	P-85	0.490721
GTGCAGCGTTATGACC	myoep	P-85	0.48777
CCCTAACTCACCTGTC	myoep	P-85	1.79506
CTGCCTACACCAGCTG	luminal	P-85	1.09331
AGGGCTCAGGTAAACT	myoep	P-85	0.519878
GAGCCTGGTGAGTAGC	luminal	P-85	0.817203
ATCAGGTTCTGAATGC	luminal	P-85	1.79066
GTAAGTCAGCGTTCAT	myoep	P-85	1.56869
GTCACTCTCGAAGGAC	luminal	P-85	0.52894
AGATAGATCTGGTGCG	luminal	P-85	1.56577
TTCCAATTCTCCAAGA	luminal	P-85	1.08716
GGGTTATTCAACACGT	myoep	P-85	1.12768
TCCGGGATCGACCCAG	myoep	P-85	0.543298
TAACTTCCAAGTGGTG	luminal	P-85	1.1536
TACTTACTCCTCATAT	myoep	P-85	1.54865
CCACGAGTCCAACTGA	myoep	P-85	0.56136
GTAATCGTCCATATGG	myoep	P-85	1.17366
GTGGGAACAGGACATG	luminal	P-85	0.532251
GGAATGGCATAGCTGT	myoep	P-85	1.12444
CACAACACAGTTCCAA	myoep	P-85	1.50203
ATGCCTCCAGTGTGCC	myoep	P-85	0.580642
GTCACTCTCAACCTCC	myoep	P-85	1.40348
TTACCATTCGCTACAA	myoep	P-85	0.923507
ACATGCATCTGTGCAA	myoep	P-85	0.591963
GAAACCTTCGTGGGTC	myoep	P-85	0.563414
TTCCTCTGTGTTACTG	myoep	P-85	0.944547
TAAGTCGTCTTCCCAG	myoep	P-85	0.555469
ATTACTCGTCCACATA	luminal	P-85	0.559336
CTTCTCTTCACCCTCA	myoep	P-85	0.924788
CCTATCGGTTACACAC	myoep	P-85	0.571731
TGTGCGGTCTCCTGTG	luminal	P-85	0.918537
TATACCTCAACACTAC	myoep	P-85	0.921492
CGAGGCTAGAGAAGGT	myoep	P-85	0.959599
CTTCTAACAGAGGCAT	myoep	P-85	1.372
GTCAAACTCAGTGTCA	luminal	P-85	0.59754
AGTCATGAGTAACCTC	myoep	P-85	1.24246
TACCCGTTCTGCACCT	myoep	P-85	0.622091
GTAGAAAAGGCTTAGG	luminal	P-85	0.967255
TGTCCTGCAGAGTGTG	luminal	P-85	1.43128
TCTGTCGAGCAATTCC	myoep	P-85	0.997642
GAACACTGTCAACATC	myoep	P-85	1.02073
CATACCCCACTTTATC	myoep	P-85	0.968234
TGCCGAGCAATGTCAC	myoep	P-85	0.984542
AATTCCTTCTTCTCAA	myoep	P-85	1.66385
GTCTCACGTTTCTATC	myoep	P-85	0.623904
CTCCCAACAGGTACGA	luminal	P-85	1.2822
TGATGGTAGTTGCCTA	myoep	P-85	0.629819
CATGGTATCCTTATAC	luminal	P-85	1.80116
ATTCTACCACACACTA	myoep	P-85	1.83904
GCTACAAGTTTGATCG	myoep	P-85	0.623322
GTTAGACAGATAGTGT	myoep	P-85	1.50347
CTATAGGAGGTTCAGG	luminal	P-85	1.6616
ATAGAGATCCCTCAAC	luminal	P-85	1.01424
TTATTGCAGGTTAAAC	myoep	P-85	1.25732
TGTCCACTCGGCAGTC	myoep	P-85	0.65966
TTGTTTGTCTCGACGG	luminal	P-85	1.72439
ATCGTAGAGGGTCTTT	myoep	P-85	1.01874
GGGACTCCAAAGTGTA	luminal	P-85	1.48948
TCTAACTCAGGACTAG	myoep	P-85	0.644438
CATGCCTAGGATACCG	myoep	P-85	1.04487
CAGCAATAGTTTGTCG	myoep	P-85	1.04718
CGTTGGGAGTATGGCG	myoep	P-85	1.09645
GGGATGAAGAGTCCGA	myoep	P-85	1.60983
TCTGTCGCAATGGCCC	myoep	P-85	1.05394
GGGTGTCTCCCTCGAT	myoep	P-85	0.670353
CTCTGGTTCCGTGTGG	luminal	P-85	1.27729
GCCAGTGCAGGAGGTT	luminal	P-85	1.06091
AGAGAATTCAGTGCGC	myoep	P-85	1.80468
GTGAGCCAGGCACGAT	myoep	P-85	0.669808
TGGTGATCACTTGAAC	myoep	P-85	1.07671
TACTGCCTCAATCTCT	luminal	P-85	1.05093
TATTGCTCAAGACAAT	luminal	P-85	1.80105
GTGTGGCAGACATCAA	myoep	P-85	1.07996
TCGCTCACACAACCGC	myoep	P-85	0.745816
GCTACCTGTGGTTTAC	myoep	P-85	1.59981
CACTTCGTCAACCTTT	myoep	P-85	0.698778
CTCAATTAGCACCGTC	myoep	P-85	0.692905
ATGAGGGGTTACACTG	luminal	P-85	1.47311
CCTGCATCAAAGCACG	myoep	P-85	1.12969
GATCAGTGTTTGAACC	myoep	P-85	0.705532
CCTGCATGTTGTCTAG	luminal	P-85	0.690738
TCTACCGCACGGCCAT	luminal	P-85	0.705662
ATAGAGATCGTTGCCT	myoep	P-85	1.14154
ATTTACCAGCAATTCC	myoep	P-85	1.83497
CTCAACCAGTAGTGCG	myoep	P-85	0.710517
AAGTACCCATACTGTG	myoep	P-85	0.718979
AGCATCATCATTTACC	luminal	P-85	1.69001
CTCCTCCGTATCATGC	luminal	P-85	0.72306
CTGCTCAAGTATTAGG	luminal	P-85	1.45305
TTTCACACAATCGTCA	myoep	P-85	0.741733
CAGAGCCTCTGGCCGA	luminal	P-85	2.17372
CAACCTCTCATCCCGT	luminal	P-85	1.69006
TCGAACATCCCGAAAT	myoep	P-85	1.13954
GCGTGCAGTCCTTGTC	myoep	P-85	0.714652
GTTATGGCACCGTCTT	luminal	P-85	1.4433
TCCTGCAGTCACCGCA	luminal	P-85	1.12672
AGGAAATGTATACAGA	myoep	P-85	0.751297
ATCGGATTCCACACAA	luminal	P-85	2.47124
CCACACTCATCACCAA	myoep	P-85	0.728171
CCCATTGTCGTAGAGG	luminal	P-85	1.96977
CATCGCTAGAAGAGCA	luminal	P-85	1.16088
AAAGGATCAGCAGATG	luminal	P-85	0.696237
CTACGGGAGGGCAATC	luminal	P-85	1.66115
AACAACCAGAGTCGAC	luminal	P-85	1.74734
AGAACAAGTACAAGTA	myoep	P-85	1.21972
CGTCCATTCCTTATAC	myoep	P-85	1.46742
ACTGTCCCAGATCCAT	myoep	P-85	1.46756
CTTGAGAAGCCGATTT	myoep	P-85	1.71572
GGGCTCAAGCTCATAC	myoep	P-85	0.741271
CTTTCGGCAGAGTGTG	myoep	P-85	0.802943
TCATACTCATGTTCAG	luminal	P-85	1.7683
GGCTTTCCACAACATC	myoep	P-85	0.798283
AGCTTCCCATTGACTG	myoep	P-85	1.2083
GAGTCATCAAGAATGT	myoep	P-85	0.807254
TGCGGGTTCCGCTAGG	myoep	P-85	1.17638
CTTCTAACAGAACTCT	myoep	P-85	0.755824
ACTATTCAGATGGGCT	myoep	P-85	0.786062
CTCAGGGCAAACGAGC	myoep	P-85	1.22074
GCCTGTTCAGAACATA	myoep	P-85	1.52569
TGATCTTAGATCACCT	myoep	P-85	0.76726
TTCCTAACAGACCGCT	myoep	P-85	1.21531
CTCCACATCGAACGGA	myoep	P-85	1.17527
AGTAACCAGGATAATC	luminal	P-85	0.755663
GATGTTGTCTATCGTT	myoep	P-85	0.793131
CCATCACCATGGAAGC	myoep	P-85	0.788584
GATTGGTTCCACTTTA	luminal	P-85	1.50218
ACGGTTACAAGTAGTA	myoep	P-85	1.21369
CCTCAACGTGTTACAC	myoep	P-85	1.24114
CATAGACGTACGACAG	myoep	P-85	0.793745
ACCATTTTCTATACTC	myoep	P-85	0.846477
CTTGAGAAGATAGCTA	myoep	P-85	0.79496
CATACTTAGTAAACGT	myoep	P-85	0.819638
ACAGAAAGTAGTCCTA	luminal	P-85	0.746287
GGTTAACAGTGCTCGC	myoep	P-85	1.24066
AGATGAACAGCTGAGA	myoep	P-85	0.771233
TTATTGCCACCAGTTA	myoep	P-85	0.839184
GTTAGACCACTCAAGT	myoep	P-85	0.845094
GTAGGTTAGAATACAC	myoep	P-85	0.769646
CTAACCCTCAGCAATC	luminal	P-85	0.789301
ACACAGTCAGCTCGGT	myoep	P-85	1.25723
CTCAACCGTTGTAGCT	myoep	P-85	0.841041
CCTATCGGTAGCGCTC	myoep	P-85	0.813074
TCTAACTTCCCGAATA	myoep	P-85	0.814763
AACAAGATCTTCTGTA	myoep	P-85	1.55437
ATAGACCAGACGAAGA	myoep	P-85	1.27323
CGAGAAGTCGTCAAAC	luminal	P-85	1.52988
AGATAGACAACGGCTC	myoep	P-85	1.55654
GATTCGACAGAACTAA	myoep	P-85	1.57598
ACCGTTCGTTCACCGG	myoep	P-85	0.80025
TAACTTCTCGAAACAA	myoep	P-85	1.78352
GTTTACTAGCATCAAA	luminal	P-85	1.56124
CTGGCAGTCCCATTTA	myoep	P-85	0.830418
TCCTCCCGTGAGATAT	myoep	P-85	1.26293
GTGAGCCCACGAAGAC	myoep	P-85	1.26944
GATGATCCATTGTAGC	luminal	P-85	0.799256
AGTCACACACAATCTG	luminal	P-85	2.37994
TTCTTCCTCGCAGTTA	myoep	P-85	0.851855
TTCACCGGTGGCCTCA	luminal	P-85	0.831699
TGAGTCATCGGACTTA	myoep	P-85	0.831645
ATCGGATCAATGGCCC	myoep	P-85	1.57823
TACAGGTGTCTACAGT	myoep	P-85	0.805017
GTGGTTAGTCCGTTTC	luminal	P-85	0.81062
TAGGTACTCATACGAC	myoep	P-85	0.873351
GATCAGTCATCTAACG	luminal	P-85	1.26763
AGGACTTGTTTGAACC	myoep	P-85	1.63358
TCATATCAGCAACTCT	myoep	P-85	0.835088
GATCCCTGTAATACCC	myoep	P-85	0.862873
AATGCCAGTTTCGACA	luminal	P-85	1.54669
CTACGGGAGCCAACCC	myoep	P-85	1.3265
CGATGGCAGGAAGAAC	myoep	P-85	0.835366
CTTCGGTAGCACGATG	myoep	P-85	1.25755
GTTAGACAGTCGGGAT	myoep	P-85	1.26276
TCGGGTGGTATCGAGG	myoep	P-85	1.62046
TCACACCGTCACGACC	myoep	P-85	0.847692
CGTGAATAGGCGTTGA	myoep	P-85	0.898034
TTACCATCAACGGCCT	myoep	P-85	2.01236
GAAGCCCAGCAACAAT	myoep	P-85	0.964956
TTTCACAGTGAGACCA	myoep	P-85	1.66794
GCCTGTTTCAAGCTTG	myoep	P-85	1.33661
GGCTTGGTCGGACTTA	myoep	P-85	2.06575
TTATTGCTCGAACCAT	myoep	P-85	1.65882
AGGCATTTCAGTGCGC	myoep	P-85	1.91471
TTCCTTCTCTCTCGCA	luminal	P-85	1.99606
ACGCACGTCATTGTGG	myoep	P-85	1.29169
GCCAGCACATCGAGCC	myoep	P-85	1.65455
AACCTGACAGCGTGAA	myoep	P-85	0.881714
GCTACCTCAGGAGACT	myoep	P-85	1.61479
CTACAGAAGGGTATAT	myoep	P-85	0.870013
CCCATTGGTAACAGTA	myoep	P-85	0.875704
ATCGTCCCATCTCAAG	myoep	P-85	1.37008
ATCATTCTCGCCACTT	myoep	P-85	0.820556
CTGAGGCTCTGGCCGA	luminal	P-85	2.20628
AAAGTGAGTGATCATC	myoep	P-85	0.861121
GAAGTAAGTATCGCAT	myoep	P-85	0.889881
TTTACTGCATGCCGGT	myoep	P-85	0.846221
CCCTTAGTCCTGCTAC	myoep	P-85	0.879721
TAAGCACTCTAGTCAG	myoep	P-85	1.66454
ATTGGGTCAACTTCTT	myoep	P-85	0.907021
GCCCGAACAACTCCCT	myoep	P-85	1.38107
AAACGAACAGCGCTTG	myoep	P-85	1.67089
CAGCCAGGTGATGGCA	myoep	P-85	1.35143
TTCCGGTAGCGCACAA	myoep	P-85	0.878289
AGGAGGTAGCCTCCAG	luminal	P-85	2.15685
TTCAGGAGTAGGTACG	luminal	P-85	1.61792
ATAGAGACAGTTAGGG	luminal	P-85	1.9005
TTACGCCAGCTGAAGC	myoep	P-85	1.67321
GCAGCCAAGCGCCTCA	myoep	P-85	0.887751
TCGGTCTTCGCTAGCG	myoep	P-85	0.916951
TGGGTTATCCAACACA	luminal	P-85	0.897196
GACCGTGTCACCATAG	myoep	P-85	0.91452
AGGACTTCAAGCGATG	luminal	P-85	1.35006
TGTTCCGGTCGCATGC	myoep	P-85	1.32733
GACCCAGTCTATCACT	myoep	P-85	1.37565
CGCGTGAAGAGAGTGA	myoep	P-85	0.900527
ACATTTCTCGGTCGAC	myoep	P-85	1.38719
AACCCAACATTGAAGA	luminal	P-85	1.35795
CACATGAAGGGAGGAC	luminal	P-85	0.882214
CAATGACCACATGACT	myoep	P-85	1.35009
AGCATCAAGTGTACCT	myoep	P-85	0.889967
CTGTAGACAGTTGCGC	myoep	P-85	0.928508
AGCCAGCCAGGTTACT	myoep	P-85	0.875864
TCATGCCAGCAGGGAG	myoep	P-85	0.895669
TCATATCTCTGCCTCA	myoep	P-85	1.38448
CAGCGTGAGGTAAGGA	luminal	P-85	1.67994
CAGCACGGTCTACAGT	myoep	P-85	1.6946
CTTCAATTCCACGGAC	myoep	P-85	0.890637
CGGACACGTGCCGAAA	myoep	P-85	1.05201
TCGATTTGTAAGCTCT	luminal	P-85	1.66201
GTGTTAGCAATGCTCA	myoep	P-85	1.37017
TCACGCTCACGTCATA	myoep	P-85	0.944928
CTAGGTAGTAACACGG	myoep	P-85	1.74891
TCTGCCACAGTTAAAG	myoep	P-85	1.42701
GGACGTCAGTTACGGG	myoep	P-85	0.909464
GGGTCTGCAACACTAC	myoep	P-85	2.30976
TTCAATCGTAGCACGA	myoep	P-85	0.945775
CTTTCAAGTTCCAAAC	myoep	P-85	1.90012
ATCACAGAGAGGCCAT	luminal	P-85	1.4209
GGTGTCGGTTGCCGAC	luminal	P-85	1.39652
TCAATTCGTACCGGCT	myoep	P-85	1.41398
GACTCTCCATAACAGA	myoep	P-85	0.93981
TTGATGGCATAGTCGT	myoep	P-85	1.7127
AGAAGTAGTAGGCAGT	luminal	P-85	0.925844
GCCCAGAGTGGGCTCT	myoep	P-85	1.44254
AAGACTCAGACCTCAT	myoep	P-85	1.41262
CCTTGTGCAATACGAA	myoep	P-85	1.44346
GTGAGTTAGAGTCGAC	myoep	P-85	1.3909
GGGTTTACAGTAACAA	luminal	P-85	1.39593
ACTTCGCCACTCAAGT	myoep	P-85	1.43586
AGGTCATGTATGACAA	myoep	P-85	1.9415
CTGAGCGGTCTGTAGT	myoep	P-85	0.943833
TACAACGCAGGACTAG	myoep	P-85	0.937229
CTGCATCAGACTCAAA	luminal	P-85	1.40581
CAGTGCGCAGGTGTTT	myoep	P-85	1.98571
CTGCTCATCACTCGAA	myoep	P-85	0.897561
CACACAATCCATATGG	myoep	P-85	1.95334
AGAAGTACAATTGCAC	myoep	P-85	0.974345
AGATAGAAGGCCCACT	myoep	P-85	0.95738
CAATTTCAGTTCATCG	myoep	P-85	1.42158
TCCTTTCTCGGCATTA	myoep	P-85	0.965242
TTACTGTAGCCTCATA	myoep	P-85	1.74513
CGTCCATCATGTTTGG	myoep	P-85	0.942477
CCTACGTGTCACCACG	myoep	P-85	1.01006
TAGTGCAGTACAGAAT	myoep	P-85	1.41975
TTACGTTTCGGTGCAC	myoep	P-85	0.921401
GGCTTTCAGCAACTTC	myoep	P-85	0.957522
CCGATGGGTTCGGCCA	myoep	P-85	1.42954
CATACCCTCCCTTTGG	myoep	P-85	0.950781
CGAATTGGTGACAACG	myoep	P-85	0.938643
CACCAAATCCAGTTCC	luminal	P-85	2.48483
AGTACCAAGGTCCCGT	myoep	P-85	0.957076
TTACCGCGTACGTGTT	myoep	P-85	1.81543
AAGCCATGTCACCTTC	myoep	P-85	1.44685
CAGATACCAGGCCCTA	myoep	P-85	0.955907
GAAGTAAGTCCAATCA	myoep	P-85	0.986034
GCAGTTAGTGGGATTG	myoep	P-85	0.993006
CATTCATTCAACCTTT	myoep	P-85	1.76382
TCATATCCAAGTCATC	myoep	P-85	1.00343
GTGTCCTCACGCTGTG	myoep	P-85	1.47733
CGGGTGTAGTCAAGCG	myoep	P-85	0.991371
GTTGTCCTCTGTCAGA	myoep	P-85	1.46944
GCATCGGAGTACAGAT	myoep	P-85	0.978092
CATAGACTCTCTATAC	myoep	P-85	0.950214
CAGATCACACTGCGTG	myoep	P-85	1.84708
TTTATGCGTAACCCGC	myoep	P-85	1.48178
ATGATCGAGTAGCCAG	myoep	P-85	1.50138
GTTCCGTCACGTATAC	luminal	P-85	1.43371
TAGACTGTCTCAGGCG	myoep	P-85	1.52394
CCGGTAGTCTTACACT	myoep	P-85	0.990713
CTGCCTAGTCAATCTG	luminal	P-85	1.7411
CTACAGAAGCTGAAGC	myoep	P-85	1.25773
AACAACCTCGAAATCC	myoep	P-85	1.46917
CAACAGTCATGGAACG	myoep	P-85	1.48935
GACCGTGGTTCAAGTC	myoep	P-85	2.0962
GTGAGTTGTAACTAAG	myoep	P-85	1.00845
GAATCGTTCCTGATAG	myoep	P-85	0.995319
ACTGTGACATTGACTG	myoep	P-85	1.04612
GAGACCCTCCTACAAG	myoep	P-85	1.51675
AGATGAATCCGCATAA	myoep	P-85	1.7946
ACCACAACAACCACGC	myoep	P-85	1.53175
TTCATTGGTTGGGAAC	luminal	P-85	0.976388
ATCCGTCAGATGTAGT	luminal	P-85	2.0793
TTACTGTAGACCGCCT	myoep	P-85	1.0053
TGTAGACCAGATACTC	luminal	P-85	1.48324
TACCCGTAGGTTACAA	myoep	P-85	1.03285
GCTGAATGTCGTTATG	myoep	P-85	1.02234
TGCTGAAGTCAGTTTG	luminal	P-85	0.95927
TGGGCTGTCTGGCCAG	luminal	P-85	1.44079
GCGTTTCCATCCGGCA	myoep	P-85	1.79301
AGGTCTAGTATGAAGT	myoep	P-85	1.5205
GACCCAGGTTTGACAC	myoep	P-85	1.00446
AGACTCATCGAACGGA	luminal	P-85	0.999935
CATTCTACATATAGCC	myoep	P-85	0.99967
TGCTCCAGTACACGCC	myoep	P-85	1.05012
GTCATGACAAGGTACG	myoep	P-85	1.02534
AGAACAAGTGCCCACA	myoep	P-85	1.00036
AATCGTGAGCTAAATG	myoep	P-85	1.50565
TTCTAACCAATTCTTC	luminal	P-85	1.00732
CACCGTTTCTGACGCG	myoep	P-85	1.00868
CTCTGGTAGATACCAA	myoep	P-85	1.06521
CTCAAGACATTCTTCA	luminal	P-85	0.968486
AGACCATCAAGAGCTG	myoep	P-85	1.07392
CCTACGTGTCCACTTC	myoep	P-85	1.90802
AGTAGCTCAAGCAATA	myoep	P-85	1.53503
GATGATCTCCATTCGC	myoep	P-85	1.03302
TGCTTGCTCGACTCCT	myoep	P-85	1.04324
CTTCCGAAGAACAAGG	myoep	P-85	1.00834
TCCCACAGTGCGAACA	myoep	P-85	1.03341
TTCCTAAGTCGCATCG	myoep	P-85	1.51228
CATGGTAAGCTCTATG	myoep	P-85	1.56027
CTAGGTATCGACACCG	luminal	P-85	2.07441
GTCATCCCACTAACGT	myoep	P-85	1.01231
GCGAGAATCTAGTACG	myoep	P-85	1.09349
GTCGAATTCAGCTAGT	myoep	P-85	1.08342
TCTATACCAATGCAGG	myoep	P-85	1.04888
AGCGCCAAGACATGCG	luminal	P-85	1.0229
ATTCTTGGTAGTGCGA	myoep	P-85	1.10689
ACCGTTCCATTCCTAT	myoep	P-85	1.03888
GATGCTAAGTACAGCG	myoep	P-85	1.0651
ATTCTACCAACGCATT	myoep	P-85	1.03592
CTGAATGGTTCCAAAC	myoep	P-85	1.89806
AGTAACCCACGTCTCT	myoep	P-85	1.03989
CCCTTAGAGGGTTTCT	myoep	P-85	1.60796
CGAGGAATCGAGAGAC	myoep	P-85	1.87054
TCATCCGTCATCGACA	luminal	P-85	1.91461
TAGACTGTCGTTACCC	myoep	P-85	1.04617
ACATCGAAGAGGGTAA	myoep	P-85	1.04454
CGAGAAGTCGGCAGTC	myoep	P-85	1.03939
GGTTCTCGTAACAGTA	myoep	P-85	1.06084
GCCAGGTTCCCTCGTA	myoep	P-85	1.06131
CACTGGGGTTTGTTCT	myoep	P-85	1.04751
TGCTCCACAGAGTCAG	myoep	P-85	1.55863
TATATCCAGCTGAAAT	myoep	P-85	1.92202
GCGGAAAGTAAGGAGA	myoep	P-85	1.88238
ATGTCCCTCATTACCT	luminal	P-85	1.03129
TCATTTGCACGCGCTA	myoep	P-85	2.13953
AAAGGATTCCTTGGAA	luminal	P-85	2.6012
GTCGAATAGATGTAGT	myoep	P-85	1.09968
CAGATCACATGCCGGT	myoep	P-85	1.08993
AAGAACACATCGATGT	luminal	P-85	1.87606
GTTGCGGCAAGTGCTT	myoep	P-85	1.1048
GTGAGTTAGCATCCCG	myoep	P-85	1.58758
TAGGAGGAGGAGTACC	myoep	P-85	1.12378
GAATCACCAGCTGTGC	myoep	P-85	1.88105
TACCGAACATAAGCGG	myoep	P-85	1.09158
GGAAGTGAGTCTAGCT	luminal	P-85	1.56375
CAACGATTCCTCAGGG	myoep	P-85	1.11498
TTTCGATAGCAGCCTC	myoep	P-85	2.18665
AGAAGTAAGATTCGAA	luminal	P-85	1.09468
TGGAACTGTGATCGTT	myoep	P-85	1.08686
CGATCGGGTATGTCAC	myoep	P-85	1.07978
CCACACTGTAGTGTGG	myoep	P-85	1.52455
CTACAGAGTAAGACCG	myoep	P-85	1.57961
TTTCAGTCAGTAACCT	myoep	P-85	1.09867
ATGGAGGAGAGTCAGC	myoep	P-85	1.0729
TCAGCAAGTAGCTGTT	myoep	P-85	1.1298
CCGCAAGGTGATTCAC	myoep	P-85	1.1465
TTATTGCGTGTAGGAC	myoep	P-85	1.10522
TGCGATACACTATGTG	myoep	P-85	1.10854
TGGAACTTCCGGCTTT	myoep	P-85	1.07434
GGTTAACTCCAACTGA	myoep	P-85	1.09819
GGGAAGTTCCTCCACA	luminal	P-85	1.87504
TCTTGCGAGGCTCACC	luminal	P-85	1.06031
TCATGCCCATCGGCCA	myoep	P-85	1.11803
AGACTCATCTGACGCG	myoep	P-85	1.67019
TCTCTGGAGCTGCCTG	myoep	P-85	1.07838
AGATCCAAGATCCCGC	myoep	P-85	1.12427
ATCACAGGTCTCGGGT	myoep	P-85	1.12037
TGCGACGGTGATACTC	myoep	P-85	1.12354
AAAGTCCTCCGACAGC	myoep	P-85	1.60836
AGTCAACTCCTAACAG	myoep	P-85	1.14103
TGTAACGAGCTCCGAC	myoep	P-85	2.17246
GTGACGCCATGCACTA	myoep	P-85	2.25972
GATAGAAAGTTCGCAT	myoep	P-85	1.10103
CACCAAAGTCTTGCGG	myoep	P-85	1.10413
GGGTTATGTAGCGCTC	myoep	P-85	2.01229
TCCTCTTGTTCGTTCC	myoep	P-85	1.58545
ATGACCACACATGTTG	myoep	P-85	1.1765
CACGTGGCATGGCGCT	myoep	P-85	1.16001
CAGCAGCTCAGCCTCT	myoep	P-85	1.16787
CAAGCTAAGTTGTAGA	myoep	P-85	1.12881
GCCCGAATCTCTAAGG	myoep	P-85	1.13385
TCCTAATTCACCGGGT	myoep	P-85	1.66138
ATCCGTCGTCGCACGT	myoep	P-85	2.77488
AGAGCCCTCCATGATG	myoep	P-85	1.72654
ATCCTATGTTCCACGG	myoep	P-85	1.68152
TCGACCTCATCTTCGC	myoep	P-85	1.13768
CTGCTCAGTGAGATCG	myoep	P-85	1.16298
TCAGTCCAGCCTTTGA	myoep	P-85	1.13462
GCATGATCACTGATTG	myoep	P-85	1.67664
GTTAGACCAAGTATCC	myoep	P-85	1.12341
GACTATGAGGTGAGCT	myoep	P-85	1.66756
AAGCGTTAGGGATCAC	myoep	P-85	1.16124
AATAGAGTCGAGAGCA	myoep	P-85	1.10488
GTAGAAAAGATACATG	myoep	P-85	1.15759
ATTACTCTCGTTCTCG	myoep	P-85	1.70749
TGTCCACTCGTTATCT	myoep	P-85	1.63149
ACAGGGATCGAGATGG	myoep	P-85	1.19573
TGCAGTAGTGTCTCCT	myoep	P-85	1.13199
CGTAGTACATCTAGAC	myoep	P-85	1.65122
GACACGCGTCAGTCTA	luminal	P-85	2.03881
TCTTCCTAGTGGAAAG	myoep	P-85	1.15459
AAGCATCGTATCTCTT	myoep	P-85	1.13182
TGTTCTACAGCAGACA	myoep	P-85	1.17512
CGTGCTTCACGGGCTT	myoep	P-85	1.63767
TCATCCGAGCGCCTTG	luminal	P-85	1.14602
GTTCATTTCCAGCTCT	myoep	P-85	1.1796
CTCCTTTTCGACGAGA	myoep	P-85	2.0144
CGAATTGGTTGTTTGG	myoep	P-85	1.14231
AATGGAAGTCGTTGCG	myoep	P-85	1.74801
CTACATTGTGGTATGG	myoep	P-85	2.26565
TTTACTGTCCTGATAG	luminal	P-85	1.11746
GTGCACGTCTGTGCTC	myoep	P-85	1.65053
TGCCGAGAGACCTCCG	myoep	P-85	1.15626
GCAGCTGAGGCTAAAT	myoep	P-85	1.20032
CGATGCGTCATCACCC	myoep	P-85	2.44651
TCATTCAGTATCGCGC	myoep	P-85	1.20569
AGAGAGCGTAAGGCCA	myoep	P-85	1.1989
ATATCCTCAGTTGTCA	myoep	P-85	1.13801
GGGAAGTAGGCCCGTT	luminal	P-85	2.46498
CAAGAGGAGCTGCCAC	myoep	P-85	1.19639
TCAGGTAGTTGCATCA	myoep	P-85	1.16971
TGAGCATTCCTAAACG	luminal	P-85	1.68854
GTCGTAATCGCTTTAT	myoep	P-85	1.19028
TGTTCCGGTGCCTAAT	myoep	P-85	1.15593
ATCGATGTCGCTCTCA	myoep	P-85	1.22612
ACCTACCTCTCCGAAA	luminal	P-85	1.14021
TTCTCTCGTCCAGTTA	myoep	P-85	1.17726
TGTGGCGGTGTAGTGG	myoep	P-85	1.1948
TCAGCAAAGAAGTCCG	myoep	P-85	1.7848
TTCTAACAGACCGCCT	myoep	P-85	1.24948
TTCATTGGTCGTAATC	myoep	P-85	1.22043
GTTCTATTCACTCGAA	myoep	P-85	1.2205
ATACCTTCAGGTTCCG	myoep	P-85	1.22078
CGATCGGAGGATTTGA	myoep	P-85	1.23087
TCTCAGCAGTTGTACC	myoep	P-85	1.21339
TCCATCGTCGCATTGA	myoep	P-85	1.24078
GCACGGTTCACTGAAC	myoep	P-85	1.69724
CTGGACGAGTCTGTAC	myoep	P-85	1.26261
AACGGGACAGGACATG	luminal	P-85	1.2054
TTTGACTGTTCTCTCG	myoep	P-85	1.14756
CTTAGGACAGTCTTCC	myoep	P-85	1.79423
CAACGATCACACGGTC	myoep	P-85	1.19606
CATCCGTCAACTCGTA	myoep	P-85	1.27249
AAAGAACAGCGAGTAC	myoep	P-85	1.25003
ACAAGCTCAATTGTGC	myoep	P-85	1.21813
GCATCGGTCATCTGTT	myoep	P-85	2.08759
GCAGCCAAGCAACAGC	myoep	P-85	1.22538
AAGCATCAGCAGCCCT	myoep	P-85	2.60075
TGTCCCAAGCCTCGTG	luminal	P-85	1.68301
CCTAACCTCTATTGTC	myoep	P-85	1.20907
TCTGTCGAGGTTGAGC	myoep	P-85	1.2225
CGCATAAAGGAACGCT	myoep	P-85	1.23769
CATCCCATCGCATTAG	myoep	P-85	1.22699
TCCTTTCCAGGTTACT	myoep	P-85	1.23759
CTGTATTCAACCGCCA	myoep	P-85	1.21092
GCAACATGTGAGGCAT	myoep	P-85	1.25596
TCGTGGGGTATTGCCA	luminal	P-85	1.21198
GCATCGGAGTCGCCCA	myoep	P-85	1.32568
GTTGCGGCAATAGGAT	myoep	P-85	1.24434
GTGCAGCCACTCCCTA	myoep	P-85	1.25596
TTTACGTAGTCTCGTA	myoep	P-85	1.77609
AACCAACCAATAGAGT	myoep	P-85	1.29667
TTACGCCCAGATTTCG	myoep	P-85	1.30284
ATTCCATGTCAGCGTC	myoep	P-85	1.32573
TGCAGGCGTTAGAGAT	myoep	P-85	1.31436
CCCGGAAGTTCAAACC	myoep	P-85	1.78888
TATTCCATCTTCCAGC	myoep	P-85	1.27252
AAGTACCCATTCTCTA	myoep	P-85	1.30338
TGGAACTCACAAATCC	myoep	P-85	1.29105
GATGATCAGACCAGAC	myoep	P-85	1.8172
GAGATGGCACACCTAA	myoep	P-85	2.50801
ATAGGCTAGCGAATGC	myoep	P-85	1.26525
GACCCAGTCCAGTGTA	myoep	P-85	1.24508
GCCAGGTCACAAATCC	myoep	P-85	1.27745
ATCGTCCAGCCGCACT	myoep	P-85	1.31119
GGAGAACGTTGCCAAT	myoep	P-85	1.25303
TTTCCTCTCCTTCACG	myoep	P-85	1.41526
CAATGACGTAGGACTG	myoep	P-85	1.24489
CAGGGCTAGCATGGGT	myoep	P-85	1.82229
TATCGCCTCGCTTGCT	myoep	P-85	1.26258
AGTGCCGGTATCACGT	myoep	P-85	1.26896
GTTGCTCGTGCACAAG	luminal	P-85	1.24089
TCACGCTGTTGTCCCT	myoep	P-85	1.31267
CAACGGCGTAGCGAGT	myoep	P-85	1.77302
ATCGTCCCACGCACCA	myoep	P-85	1.28774
GGTAACTGTTCGCGTG	luminal	P-85	1.7751
AGACCCGTCTTGATTC	myoep	P-85	1.30903
CCTTCAGGTTAGCGGA	myoep	P-85	1.27818
GCAACCGCAGAGGAAA	luminal	P-85	1.82069
AGAACAAGTTTACGAC	myoep	P-85	1.32542
ACATCGATCTCTCTAA	luminal	P-85	1.23903
GTTTGGATCTATACGG	luminal	P-85	1.77065
TGTCCACAGGTTGAGC	myoep	P-85	1.27571
AGGGAGTCACGTCGGT	myoep	P-85	1.34165
GTGTTCCAGTCTGGTT	myoep	P-85	1.30488
TACAGGTAGTCAATCC	myoep	P-85	1.29805
CGATGCGGTCATAGTC	myoep	P-85	1.29702
AGGCTGCCAACTGTGT	myoep	P-85	1.28274
CCACAAAAGGAACTAT	myoep	P-85	2.17945
TTGCGTCTCCAAGCAT	myoep	P-85	1.79097
TCATTTGCATGACGTT	myoep	P-85	1.81327
TATCTTGAGCCACAAG	myoep	P-85	1.92174
GACCCAGGTTTAGTCG	myoep	P-85	1.2979
AGCTCAAGTAGTGGCA	myoep	P-85	1.30497
ATGCATGTCCGTGTAA	myoep	P-85	1.87039
CGTTGGGTCAGCGCGT	myoep	P-85	1.26349
CGATGGCTCGAGCTGC	myoep	P-85	1.85127
TCCACGTCATCGATGT	myoep	P-85	1.41041
ACTGATGAGTACAGCG	myoep	P-85	1.80868
CTCTCAGCAGATCCTA	myoep	P-85	1.3688
GCCATTCCACAGTCAT	luminal	P-85	1.41529
GAGACTTAGTGGCAGT	luminal	P-85	1.3244
TGCTTGCTCGCGTGCA	myoep	P-85	1.32478
AGACAGGCAGCGAGTA	myoep	P-85	1.30995
CGTAAGTGTATCAAGA	myoep	P-85	1.32067
TTCGATTAGGATACGC	myoep	P-85	1.84083
GGGTGAAGTGCAATGG	myoep	P-85	1.31015
AGGCATTAGACGAAGA	myoep	P-85	1.86916
ACACAGTTCTCGTTTA	myoep	P-85	1.89055
TAAGCCAAGTTCTACG	myoep	P-85	1.32615
ATCCACCCAGAGGAAA	luminal	P-85	1.26887
TGAGTCAGTCGCCACA	myoep	P-85	1.85271
CGGGACTAGGCCTAGA	myoep	P-85	1.88083
CATTCCGGTCTACAGT	myoep	P-85	2.2775
ATGGGAGTCCGTTTCG	myoep	P-85	1.96428
GGAAGTGTCATTCGGA	myoep	P-85	1.33589
ACGATCATCGGTGTAT	myoep	P-85	1.36895
GTCCCATTCACCTGGG	myoep	P-85	1.35111
CTGTGGGTCACCTGTC	myoep	P-85	1.86196
AGGACTTAGGCATGCA	myoep	P-85	1.9099
TGAGGTTGTGTAGCAG	myoep	P-85	1.39934
CCTCTCCAGGAGAATG	myoep	P-85	1.32696
GTGCGTGGTGGTAACG	myoep	P-85	1.33916
GGTTAACCAGTTAGGG	myoep	P-85	1.37147
CTAACCCTCAAGCCGC	myoep	P-85	1.36194
TACCTGCGTCATAACC	myoep	P-85	1.396
CCTCTCCTCGTACACA	myoep	P-85	1.38271
GATGATCCACCTCAGG	myoep	P-85	1.42572
TACTTACGTTGCTCGG	myoep	P-85	1.40424
TTCCGGTCAAAGGAGA	luminal	P-85	1.92387
TTTCACATCTTCACAT	myoep	P-85	1.36697
CACAACAGTGATAGAT	myoep	P-85	1.9557
AATAGAGAGACGCAGT	myoep	P-85	1.3907
ATACCTTTCATAGCAC	myoep	P-85	1.93476
GAATAGAAGGTGGTTG	myoep	P-85	1.38804
TTCCTAATCCTCAGGG	myoep	P-85	1.40064
TGAGACTGTCACAGAG	myoep	P-85	1.92826
CCAATGACACCAACAT	myoep	P-85	1.91702
ATTACCTTCCCGAGAC	myoep	P-85	2.26951
ACGTACACAAACTAGA	myoep	P-85	2.5901
ATGAGGGCAGGTATGG	myoep	P-85	1.39453
CGAGGAATCGCCACTT	myoep	P-85	1.37561
TCCGTGTTCGCCACTT	myoep	P-85	1.43838
TCATTGTCAATGGCAG	myoep	P-85	1.38782
TAGGGTTTCACCTACC	luminal	P-85	1.32077
TAGTGCATCTCTAAGG	myoep	P-85	1.39375
CTCAAGATCAGGCGAA	myoep	P-85	1.44806
CATGGATTCGAGATAA	myoep	P-85	1.46053
GTCCACTTCGTCTACC	myoep	P-85	1.98214
TCATATCCAAGAATGT	myoep	P-85	2.02929
TCGGGACAGCTATCCA	myoep	P-85	1.4694
GTAGCTAAGGTCTGGA	myoep	P-85	1.97166
GGAACCCTCCTACGGG	myoep	P-85	1.49617
TGAGCATGTTCTCGCT	myoep	P-85	1.41332
GCTTTCGCATTCACCC	myoep	P-85	1.4175
TGGTTAGAGCCGAACA	myoep	P-85	1.49254
GGGTTATCAATTTCCT	myoep	P-85	1.4423
TTGCGTCAGTGCTAGG	myoep	P-85	1.50541
CTACCCAAGGTTACAA	myoep	P-85	1.55781
CGGGTCATCCACACCT	myoep	P-85	1.48568
ACGTAGTAGATGACCG	myoep	P-85	2.01258
CAATGACCAAGTTTGC	myoep	P-85	1.45237
ACCATTTTCGCGCTGA	myoep	P-85	1.46822
TTTAGTCTCCACGGGT	myoep	P-85	2.06279
ATATCCTAGACGGTCA	myoep	P-85	1.49536
GCATCTCTCGAGCTGC	myoep	P-85	1.55208
GGGTCTGGTAGGAAAG	myoep	P-85	1.99721
AGAGCAGCATCTCATT	myoep	P-85	1.42411
CATAAGCGTGCTCCGA	myoep	P-85	1.51376
GACCGTGTCGCGTGAC	myoep	P-85	1.57849
TCTACCGTCATGGATC	myoep	P-85	1.47764
GGTGGCTAGGGTCACA	myoep	P-85	1.49648
TGTAAGCCAGGTCAGA	myoep	P-85	2.06126
ACACTGATCCGGGACT	myoep	P-85	1.51685
CATCAAGCAACCTATG	myoep	P-85	1.57749
AGCATCAAGACAAGCC	myoep	P-85	1.51812
GAACACTAGGTTCACT	myoep	P-85	1.50794
CCAATTTGTGGTCTTA	myoep	P-85	1.53884
GTCTAGACAGAGTGTG	myoep	P-85	1.5116
AAGGAATGTTCAAACC	luminal	P-85	2.05902
CTAGACAAGCAATAAC	luminal	P-85	1.43495
TCATATCCATCGTCCT	myoep	P-85	1.52342
ACGGTCGAGTTCAACC	myoep	P-85	2.09326
GCCAGCAAGCAAATGT	myoep	P-85	1.50222
CGCATAAGTGTCGATT	myoep	P-85	2.11544
TCATGTTGTGTCCGTG	myoep	P-85	2.13819
ACTACGACACTGGAAG	luminal	P-85	2.62651
TCATGCCCAATACAGA	myoep	P-85	1.52105
TTGGTTTTCCTACGAA	myoep	P-85	1.55341
AGTGACTAGGAGAATG	myoep	P-85	1.58774
GACTATGGTGCGGCTT	myoep	P-85	2.58553
AATGACCCATGGATCT	luminal	P-85	1.69732
AGTCACAAGCGTACAG	myoep	P-85	1.62586
CAAAGAAAGAATGTTG	myoep	P-85	1.56676
CTAGGTACAGCGATTT	myoep	P-85	1.568
ATTATCCTCGAGTGGA	myoep	P-85	2.17843
ACAGGGATCGCAAGAG	myoep	P-85	1.60089
CACAGATAGTCGGGAT	myoep	P-85	1.59467
CTGATCCCATAGACTC	myoep	P-85	1.66138
AGACTCATCCGTGGTG	myoep	P-85	1.62655
CTCATGCTCGGAGTAG	myoep	P-85	1.60442
CACGTTCTCCACAGCG	myoep	P-85	1.68245
CGGGACTTCAGCCTTC	myoep	P-85	2.27278
TCACGGGGTGTAAATG	luminal	P-85	1.57377
TATTGCTTCATTGCCC	myoep	P-85	2.25143
AGGTTGTGTATGCAAA	myoep	P-85	1.66882
CCGGTGACACATTACG	myoep	P-85	2.62177
CCGATGGGTGGGTTGA	myoep	P-85	1.65215
TCATCATTCGGACTGC	luminal	P-85	1.69848
AGTAGCTTCTAGCCAA	myoep	P-85	2.18185
GAGTCATTCCCGTGTT	myoep	P-85	1.62648
CACTTCGCAACGGCCT	myoep	P-85	2.73762
GCAGGCTAGTGTTCAC	myoep	P-85	1.66186
GTGCGTGGTGTTATCG	myoep	P-85	1.73514
AAAGGATGTGAATAAC	myoep	P-85	2.69269
TGAATGCTCGACGACC	myoep	P-85	1.68459
AATCACGGTCCCTGAG	myoep	P-85	2.20689
CTATCCGCAACGTAAA	myoep	P-85	1.71411
TTAATCCTCAAGCCCG	myoep	P-85	1.68632
CCACGAGGTGATGAAT	myoep	P-85	2.33874
GGAATCTGTGACTGAG	myoep	P-85	2.66129
ATCGCCTCACAGTACT	myoep	P-85	2.29954
TAACGACGTTGGGTTT	myoep	P-85	1.70147
ATCGTCCGTGAGCCAA	myoep	P-85	1.67957
TTGTTGTCAGCTCATA	myoep	P-85	1.73435
GTAGGAGGTTAGTTCG	myoep	P-85	1.75737
TGGTTAGCATACATCG	myoep	P-85	1.73987
CAATACGAGATTCGAA	myoep	P-85	1.69984
GAGATGGGTCGTCAGC	myoep	P-85	2.71414
CATTCATTCTGGACTA	myoep	P-85	1.74366
CATCGGGGTCGTGGAA	myoep	P-85	1.73902
TGTCCTGGTGGCTGAA	myoep	P-85	2.00689
TCTCAGCTCTTTACAC	myoep	P-85	2.38458
AACTTCTGTAACCCGC	myoep	P-85	2.70296
TCGTGGGGTCCAGCGT	luminal	P-85	1.73626
GAGATGGTCGTTACCC	myoep	P-85	1.7203
AGGGTGAGTGTTGCCG	myoep	P-85	2.41055
TCATGAGTCGCAACAT	myoep	P-85	2.43002
CATGCCTTCTTCCTAA	luminal	P-85	2.40736
CTCAACCTCTTGGATG	myoep	P-85	1.77482
CTTTCGGGTGCAAGAC	myoep	P-85	1.86247
GGCTTTCCAGTTCTAG	myoep	P-85	1.80505
ACGTACACAGATCACT	myoep	P-85	1.87408
GGCTGTGGTGTTTACG	luminal	P-85	1.83712
TGGGTTATCCTCATAT	myoep	P-85	1.84587
TGTTCCGGTAACTTCG	myoep	P-85	1.83904
CTGGCAGAGTACCCTA	myoep	P-85	1.90456
CAGTGCGAGGGTCACA	myoep	P-85	1.84547
TGGTACAAGACCAGCA	luminal	P-32	1.61859
AAGATAGTCCCACAGG	luminal	P-32	1.59383
TCCCACAGTGCGTTTA	luminal	P-32	1.10837
ACTTCGCCACACGGTC	luminal	P-32	1.59011
TCCTAATGTTCCATTT	luminal	P-32	1.55034
CATTGCCTCTACGGGC	luminal	P-32	1.36693
AACGAAACAACCACAT	luminal	P-32	1.55972
CAACCTCAGTATCTGC	luminal	P-32	1.23064
ATCACAGCAAGTGCTT	luminal	P-32	1.40958
AAGACTCAGACAACAT	luminal	P-32	2.48977
CTTCCTTGTGAATAAC	luminal	P-32	1.98498
CCTCCTCGTATCTTCT	luminal	P-32	1.16821
GTCATTTAGGGTCTTT	luminal	P-32	1.45004
GAAGAATAGGTTCATC	luminal	P-32	2.09896
GGATGTTCACTAGTAC	luminal	P-32	1.5125
GGGCGTTAGAACGCGT	luminal	P-32	1.86251
TGTGTGAGTTTGGAAA	luminal	P-32	0.817064
AATGACCTCTTGGAAC	luminal	P-32	1.91358
CTCATTACAGAGGCTA	luminal	P-32	1.46422
TAATCTCTCCACCTGT	luminal	P-32	0.573491
GATTGGTGTATGGTTC	luminal	P-32	1.83728
TCATATCCACCAACAT	myoep	P-32	1.22708
AGTGATCCACAGCTGC	luminal	P-32	1.49361
GATCAGTGTACAGGTG	luminal	P-32	1.81111
GATCCCTCAACGTTAC	luminal	P-32	1.23963
GGTAACTGTGGTTTGT	luminal	P-32	1.61236
TTTGATCTCGTTGTGA	luminal	P-32	1.67184
ATTGGGTAGAGTATAC	luminal	P-32	1.12685
AATTCCTTCGTAATGC	luminal	P-32	1.35447
TACACCCCATCATGAC	luminal	P-32	2.07042
TGAACGTGTCGGATTT	luminal	P-32	1.8447
GTAGAAATCAAGATAG	luminal	P-32	1.77674
ACTTCCGAGCCGTCGT	luminal	P-32	1.94538
GAAGTAACAATAGTGA	luminal	P-32	1.2815
AGCTTCCCAATACAGA	luminal	P-32	1.69979
AACCTTTCAGCAAGAC	luminal	P-32	1.61696
TCTCACGCAGATGCGA	luminal	P-32	1.64418
CTACCCAAGCGATCGA	luminal	P-32	1.92737
TTTCACAAGACCAGCA	luminal	P-32	2.08352
TCAGTCCAGGCCCACT	luminal	P-32	2.01762
TCTTAGTTCATTACCT	luminal	P-32	1.95406
AAGTCGTTCGTTGTTT	luminal	P-32	1.82929
GCACATACATGACCCG	luminal	P-32	1.33156
AACCACAAGGTTCATC	luminal	P-32	1.30682
ACCTACCCACTACGGC	luminal	P-32	1.69612
CTGATCCCATCGCTCT	luminal	P-32	1.47429
GACCAATCAATAACGA	luminal	P-32	1.57828
CGAAGGACACAACATC	luminal	P-32	1.76688
TAATCTCGTGACATCT	luminal	P-32	1.48985
TTTCACATCGACGACC	luminal	P-32	1.18972
TTTGTTGAGTCCCGAC	luminal	P-32	1.17916
AGGACGACACCCTAGG	luminal	P-32	1.33115
CTGCGAGGTGCAGGAT	luminal	P-32	1.36141
CTTCTCTTCATAGCAC	myoep	P-32	0.483252
TTCACCGCACAAACGG	luminal	P-32	1.31537
GGAATGGGTATCCCAA	luminal	P-32	1.61187
TCCTTCTCAAATTGCC	luminal	P-32	2.21787
CATGCAAGTTACCCAA	luminal	P-32	1.3965
TGACTCCTCTCTCCGA	luminal	P-32	1.39797
CTTCCTTCAGCACAAG	luminal	P-32	1.37037
CATGCAATCCTCTTTC	luminal	P-32	1.17078
ATCGATGGTATACCCA	luminal	P-32	1.0113
TACCCACTCTAGACCA	luminal	P-32	1.39961
CTGCATCGTGCATACT	luminal	P-32	0.81157
TGAATGCAGAAACACT	luminal	P-32	1.84419
TACACCCCATTGTCGA	luminal	P-32	2.13612
TTCCTAACATCCTATT	luminal	P-32	0.507271
GCAGCTGGTCAATCTG	luminal	P-32	0.49135
ACAGCCGTCGATGGAG	luminal	P-32	2.00988
TTCCTAATCAATGCAC	luminal	P-32	0.81318
CTAGACACACACCTTC	luminal	P-32	1.86063
TTCATTGCATGGAACG	luminal	P-32	2.52635
TCGCAGGGTGGCTCTG	luminal	P-32	0.49725
TACCGAACACTTCCTG	luminal	P-32	1.27941
AGAGAGCCAGCCTATA	luminal	P-32	2.37353
GCTGAATGTTAGCTAC	luminal	P-32	1.27387
TCTTCCTAGGCCTTGC	luminal	P-32	1.58586
GAGACCCCATCATCCC	luminal	P-32	2.17463
ATACCTTCACAAGCCC	luminal	P-32	2.47115
AGGTGTTAGTCCCTAA	luminal	P-32	2.00716
CATCAAGGTCAGATTC	luminal	P-32	0.857968
TGTTCCGGTGAATAAC	luminal	P-32	1.92529
TTTACTGCAATCCTTT	luminal	P-32	2.84571
TTGTTCACACATACGT	luminal	P-32	2.08894
CAATACGCAATCCAGT	luminal	P-32	1.92196
AAGAACATCCTTGACC	luminal	P-32	1.70448
ATCCATTAGGTTGAGC	luminal	P-32	2.35969
GCACATACATTCCTCG	luminal	P-32	1.13629
TATCGCCTCGCAGATT	luminal	P-32	1.97769
GGTGGCTAGACCGCCT	luminal	P-32	0.514624
AGATCCAAGTCTTCGA	luminal	P-32	1.85591
TGCATGAGTATAATGG	luminal	P-32	1.68076
GCTGAATAGATGATTG	luminal	P-32	1.18504
AGTCACATCCATTGGA	luminal	P-32	1.54369
CTGTATTGTTGACGGA	luminal	P-32	2.54413
TACCCGTCACATAACC	luminal	P-32	1.36383
CTACTATCAGCCCAGT	myoep	P-32	1.19366
GACATCACAAGTCGTT	luminal	P-32	1.89906
CCCTCTCAGTATGGAT	myoep	P-32	1.19904
ACACTGACAAGGCAAC	luminal	P-32	2.10174
TCCAGAAAGCTTTCTT	luminal	P-32	0.568975
TCACTCGCATCTCCCA	luminal	P-32	1.969
CTCCTCCCAGCTGCCA	luminal	P-32	1.71342
TTCCAATCATATCTCT	luminal	P-32	1.59518
TCTTCCTGTATCACCA	luminal	P-32	0.940857
AGCTTCCCACCAGTTA	luminal	P-32	1.98754
GTTCATTTCTGAGATC	luminal	P-32	1.77586
AATTTCCCACTTCAGA	luminal	P-32	1.50149
TCTTAGTAGGAATTAC	luminal	P-32	2.01483
ACCAACATCATCTGTT	myoep	P-32	0.624309
GATCGTATCACTGATG	luminal	P-32	1.44126
CCTTCAGTCTCCGAAA	luminal	P-32	0.980518
CATTCTATCAATCTCT	myoep	P-32	1.00605
GGGTTATCACCTCAGG	luminal	P-32	0.970048
ATTCCATAGTACAGCG	luminal	P-32	1.23603
TCCCATGGTGAGTAAT	luminal	P-32	1.63939
TCATTCAAGTGCAAAT	luminal	P-32	2.51986
GGGCTACTCTCATGCC	luminal	P-32	1.72502
ATAGAGACAGCTGTTA	luminal	P-32	0.600365
CAACCTCGTCCTCATC	myoep	P-32	0.64719
CATGCGGCAATCCTAG	myoep	P-32	0.984549
ACTGTGAGTGTAGTGG	luminal	P-32	0.593478
ACAGCCGAGAAAGTCT	luminal	P-32	1.97334
CATGGATTCATGTCAG	luminal	P-32	2.5352
ACAACCAGTTGTACGT	luminal	P-32	2.62813
ACTTATCAGTGCACCC	luminal	P-32	1.21993
GATGACTGTCGCCACA	luminal	P-32	1.71631
ATCACTTTCTCAACCC	luminal	P-32	1.67432
GGTTCTCGTTGCCGAC	luminal	P-32	1.84405
TCCTAATTCATGCCCT	luminal	P-32	1.49309
GAACACTTCAAAGAAC	luminal	P-32	0.980977
ATTTCACTCCATCAGA	myoep	P-32	1.38248
GATCAGTAGATCACTC	myoep	P-32	2.00345
CTCAATTCATGCAGGA	myoep	P-32	0.681845
ACTATGGTCCATAGGT	luminal	P-32	1.52272
CACAGATAGGGACCAT	luminal	P-32	1.02258
TACTGCCTCAACACGT	luminal	P-32	1.99064
AGTCATGAGTAGACCG	luminal	P-32	1.67237
TTAATCCTCTCGCTTG	luminal	P-32	2.23746
GTAGAAAGTACAGTAA	luminal	P-32	1.59485
AGTGACTAGATGTTGA	luminal	P-32	1.31835
TCGAAGTCATATCTGG	luminal	P-32	0.671529
TCACGCTAGAGATTCA	luminal	P-32	2.53227
ACCACAAGTTCCAAAC	luminal	P-32	0.678875
TCCGAAATCCTGTAAG	luminal	P-32	1.94104
GAAGTAATCGAGATAA	luminal	P-32	1.72202
AGATCCACATGAAGGC	myoep	P-32	0.673285
TCCCACAGTGTTACTG	luminal	P-32	2.03645
TCTGGCTGTACGCGTC	luminal	P-32	1.86395
ATCCGTCTCGGATTAC	luminal	P-32	2.24234
CCACCATAGCCTATTG	luminal	P-32	2.90621
GTGGGAACAGACCATT	myoep	P-32	1.40336
ATCTTCACAATCTGCA	luminal	P-32	2.3367
TTCCGGTCAAGCGAGT	luminal	P-32	2.08458
GAGGCCTGTGTAGCAG	luminal	P-32	2.42919
TTGTTCAGTTGTGCAT	luminal	P-32	0.647149
TCCTAATGTGAGCTCC	luminal	P-32	1.56042
AGGCCACTCATCACTT	luminal	P-32	1.35625
CATTCCGTCCTTGACC	myoep	P-32	0.737669
ACGATCATCACACGAT	luminal	P-32	0.689868
ATTGTTCGTGGCCCAT	luminal	P-32	2.11497
TCAGCCTTCCTATTGT	myoep	P-32	0.741251
CTGGCAGTCAGACCGC	luminal	P-32	2.48902
GCTGCAGGTGTATTGC	luminal	P-32	0.702481
GTAGCTAAGTGTCATC	luminal	P-32	2.65393
GTTACGATCTAAGAAG	luminal	P-32	1.09081
CATTTCATCGGACTTA	luminal	P-32	1.95817
GCCCGAATCCTCTGCA	luminal	P-32	2.12537
TCATTTGTCCACACAA	myoep	P-32	1.14088
CACATGACAGGTTCAT	luminal	P-32	1.59724
TACGCTCAGACTTCAC	luminal	P-32	3.00637
CACAGGCGTTACCCTC	luminal	P-32	1.62241
TTGTGTTAGTGATAAC	luminal	P-32	2.68832
CATACAGCATTGACCA	luminal	P-32	1.41303
TCATATCGTATGGTTC	luminal	P-32	1.59443
GCATGATAGACTAGAT	myoep	P-32	0.673303
TACGTCCTCCGATTAG	myoep	P-32	0.708156
CTACCCATCTTTCGAT	luminal	P-32	1.6315
ACGGTTACACACGGTC	luminal	P-32	2.56498
ACAAAGAAGCCTCATA	luminal	P-32	1.98903
CAAAGAAAGTGAGTTA	myoep	P-32	0.718377
AGACACTAGAGCATCG	luminal	P-32	1.77614
GGGACCTTCTCTCTTC	luminal	P-32	1.70833
ATCGTGATCCACACAA	luminal	P-32	1.97137
GTAACACAGCTCACTA	myoep	P-32	0.772383
TACACCCCACGCAGTC	myoep	P-32	0.746043
GATGATCTCTTTCCGG	luminal	P-32	1.88999
AGCTCAAGTATAGCTC	luminal	P-32	2.61688
TCTATACGTTGGACCC	luminal	P-32	2.48907
TGAGCATTCTCGTTTA	luminal	P-32	2.42822
GTAACCATCACGATAC	luminal	P-32	2.64628
GGTAATCGTTAACAGA	luminal	P-32	0.669439
CTCACTGGTGAAAGTT	luminal	P-32	1.85075
CTCACTGCAATGAACA	luminal	P-32	1.41874
TAGACCATCATGCTAG	luminal	P-32	1.13223
ACGTACATCATGCCAA	luminal	P-32	2.16527
ATTACTCCATACACCA	luminal	P-32	2.24841
AACACACAGTCACTCA	luminal	P-32	0.75233
CGCATGGGTTCGTACA	luminal	P-32	1.42428
TTCACCGGTGGCTACC	luminal	P-32	2.87294
TGAGGAGCAACAGCTT	luminal	P-32	2.08963
TCCAGAATCTACTATC	luminal	P-32	1.87495
ACCTGAAGTTGGTACT	luminal	P-32	1.12619
CTCCCAAGTTCAGTAC	luminal	P-32	2.11828
CCAATTTCAAGAGTAT	luminal	P-32	2.0244
TAATTCCTCTGAGGCC	luminal	P-32	2.0007
TTCTTCCGTTGACTAC	myoep	P-32	0.771244
GATGCTATCTCCATAT	luminal	P-32	2.1482
CATCGTCTCATACGAC	luminal	P-32	1.16108
GAGTTTGTCTTCTTCC	myoep	P-32	1.17108
CTGTAGATCTTCGACC	luminal	P-32	2.49485
GTAGAAACACGGCTAC	luminal	P-32	0.759197
TGAGGAGCATATCTCT	luminal	P-32	1.88658
CACTAAGAGTTGGACG	luminal	P-32	1.19725
TCCGAAAGTAATCAGA	luminal	P-32	1.99131
AATGACCTCCTTTAGT	luminal	P-32	1.15381
CTTGATTAGACAGCTG	luminal	P-32	0.715045
GACTATGGTACGATCT	luminal	P-32	1.50507
AACAAAGAGTTCTCTT	luminal	P-32	1.6913
CCTCAACCATGACGAG	luminal	P-32	2.58344
CTTCAATCACTAGGCC	luminal	P-32	2.63982
TACGCTCGTCACCTTC	luminal	P-32	1.8761
GGGCTACCACATGTTG	luminal	P-32	1.97688
AACGAAAGTGAGACGT	luminal	P-32	2.01671
AAGTACCCACATACTG	luminal	P-32	1.12867
TGTAGACGTTATGACC	luminal	P-32	1.20961
TGCTGAAAGTAAACTG	luminal	P-32	2.35313
ATTCACTTCCGTGTGG	luminal	P-32	2.00331
GTTCCGTAGTACTCGT	myoep	P-32	0.816556
ACCGTTCCAAGCTCTA	myoep	P-32	0.789369
GTTGTAGGTTACACTG	luminal	P-32	1.20946
AACCATGTCATTCGGA	luminal	P-32	2.19325
TACAGGTAGGATGAGA	luminal	P-32	1.68293
CCTCCAACACTCAAGT	luminal	P-32	1.78256
TTTACGTGTTACGCCG	luminal	P-32	0.813852
AGTACCATCTGAGAAA	luminal	P-32	1.92725
TCATGGAGTTAAGACA	luminal	P-32	2.28017
TTTCACAGTACAAGTA	luminal	P-32	1.88306
CCCGAAGTCAATCCAG	luminal	P-32	1.23934
GGGACCTGTAATGATG	luminal	P-32	2.05371
ACCGTTCCATGTTACG	luminal	P-32	2.23302
GGTGTTACAAGAATAC	luminal	P-32	1.72303
GATCATGAGCTCTTCC	luminal	P-32	1.87888
AGGACGAGTCTACATG	luminal	P-32	2.07039
AGACTCAAGTCCGCGT_1	luminal	P-32	1.18301
TCTACATCAGAATGTA	luminal	P-32	2.65533
AACTTCTTCTGTCTCG	luminal	P-32	1.73874
GAAGAATCATGGGATG	luminal	P-32	1.23588
AATTCCTTCATTTGGG	luminal	P-32	1.50342
GGGCGTTCAAAGGCAC	luminal	P-32	2.77548
CACTAAGTCTGGTGGC	luminal	P-32	1.48364
GGTAACTAGACCAGAC	luminal	P-32	1.22574
TCATACTTCAGAATAG	luminal	P-32	0.804
CAAGCTAGTTTACTTC	luminal	P-32	2.3594
ACTATCTAGTGCTCAT	luminal	P-32	0.787139
ATTCCCGGTTCGGCTG	myoep	P-32	1.25099
CATTGTTGTGTGTGTT	myoep	P-32	0.83076
CTTCCTTCAACACGTT	luminal	P-32	2.66495
AACTTCTCATATTCGG	luminal	P-32	0.801952
TCTACCGGTGGTCTCG	luminal	P-32	2.40362
CTCGAGGGTTTCCAAG	luminal	P-32	2.38885
CAGCACGTCTGCCTGT	luminal	P-32	2.4919
CATTCCGTCCCTCATG_1	luminal	P-32	1.94789
ATTGTTCTCGCTCATC	myoep	P-32	1.54948
GCCATGGTCTAGTCAG	luminal	P-32	1.23543
TCACATTAGTTAGAAC	luminal	P-32	1.22046
AGAACCTGTCATGACT	luminal	P-32	2.57012
ATTCCATCACGCTGCA	luminal	P-32	2.19019
AGAAATGTCCGAAATC	luminal	P-32	2.71259
GAGTTACAGTATAGGT	luminal	P-32	1.98404
TCTACCGTCTAACACG	luminal	P-32	1.29414
GAGTTTGTCAGCGCAC	luminal	P-32	1.5855
GTCTACCCAGAGGTTG	luminal	P-32	3.2268
GACTATGGTTGAGTCT	luminal	P-32	1.22881
CCTAACCTCCCACAGG	luminal	P-32	2.37001
GTCATCCCATGAGATA	luminal	P-32	2.13949
GATTTCTTCACCGGTG	luminal	P-32	2.78082
TGTGCGGCACATTCTT	luminal	P-32	1.52511
AGAACAAGTGATGGCA	luminal	P-32	1.72199
GGAATCTTCGAGAAAT	luminal	P-32	2.25655
CCCTGATAGATGTAGT	luminal	P-32	1.5659
CCTACGTCATTGTAGC	luminal	P-32	2.15839
CTTTCGGCACTTGGGC	luminal	P-32	2.18744
TTAGGCAGTCATTCCC	myoep	P-32	0.84372
CTACCTGAGCGCCCAT	luminal	P-32	1.82495
CCATCACTCTTGGCTC	luminal	P-32	0.786628
ATTTACCTCATGCCCT	myoep	P-32	1.60478
CAAAGAACAAACGTGG	luminal	P-32	2.15767
TCGGATAAGACCTCAT	luminal	P-32	0.78801
AATAGAGCAGTATTCG	luminal	P-32	2.40128
GGAGATGGTAGGTAGC	luminal	P-32	2.78778
GTTACAGCATCATCTT	luminal	P-32	2.29089
TAAGCCATCTTCTAAC	luminal	P-32	1.23558
TTTACGTTCTAGTGAC	luminal	P-32	1.27426
CTCCATGCAGGCACTC	luminal	P-32	2.18672
AGTTCGATCTTCCCAG	luminal	P-32	1.84084
AGGACTTAGGTCTGGA	luminal	P-32	1.57792
GAACGTTGTCTAGGTT	luminal	P-32	2.19866
CTGTACCAGAGAGCGG	luminal	P-32	1.83816
CTGGCAGTCCTTATAC	luminal	P-32	1.86698
CGATGCGTCAAAGGAT	luminal	P-32	2.55996
CGGTCAGGTTCAGCGC	luminal	P-32	2.19997
CATGGTATCTAGGCAT	luminal	P-32	2.05469
ATCGCCTGTAACACCT	luminal	P-32	1.29218
GATGACTCAATGCAGG	luminal	P-32	1.59271
TATACCTGTCTAGGTT	luminal	P-32	2.18579
CACACAAAGTTGTAAG	luminal	P-32	1.60596
CAAGCTATCGCTACAA	luminal	P-32	1.62684
CGCGTGACAAGGTCGA	luminal	P-32	1.9121
CATCCGTAGCCTTTGA	luminal	P-32	1.62134
TTCGATTCATATGAAG	luminal	P-32	1.33278
AGCCAATAGACCTCAT	luminal	P-32	2.61707
CGGTCAGAGACTTCCA	luminal	P-32	1.29989
CAGCAATTCAGCCTTC	luminal	P-32	0.844999
GATGAGGAGGGATCAC	luminal	P-32	2.49667
GCTCAAATCATAAGGA	myoep	P-32	0.846014
CTGAATGTCCTGGGTG	myoep	P-32	1.35195
TTTATGCTCGATACGT	luminal	P-32	2.21049
CTACAGATCATTTACC	luminal	P-32	2.20006
TGCAGATAGGCTTTCA	luminal	P-32	1.81823
TCCTCCCGTGGCCCAT	luminal	P-32	2.52134
TTCTCTCTCACCTGTC	luminal	P-32	0.875393
TTCGATTCATGACTGT	luminal	P-32	0.855341
AACCCAACAATCTAGC	luminal	P-32	1.31123
CATGGATAGCTTTCCC	luminal	P-32	1.86334
TTCTTCCCAGTTAAAG	luminal	P-32	2.07978
CTTCTAATCGTGACTA	luminal	P-32	0.878671
CTCCACAGTGTTGAGG	luminal	P-32	1.85734
AGGCCACGTAGAATGT	luminal	P-32	2.23128
TCCACCAAGCAACTCT	luminal	P-32	0.841314
CATGCGGCACCCTGTT	luminal	P-32	2.83814
AGCTTCCTCCTCATAT	luminal	P-32	0.925986
TAGGTACGTACTGACT	luminal	P-32	1.63909
GATTCGAGTTCCCACT	luminal	P-32	1.7148
TGCTTCGCAGATACCT	luminal	P-32	3.05541
TTTATGCGTATCGGTT	luminal	P-32	0.870713
TCCTAATCATACGCAT	luminal	P-32	1.84932
TTCGATTTCGGTGTTA	luminal	P-32	2.35847
TACCCACGTCAAGCGA	luminal	P-32	2.24286
TCCCATGCATTCTTCA	luminal	P-32	1.68847
CACGAATAGTCTGGTT	myoep	P-32	0.860756
GCTTGGGTCTAAGGAA	luminal	P-32	2.10205
AGTCTCCTCGACTCCT	luminal	P-32	1.87465
TCCACCAAGTGAGTTA	luminal	P-32	1.37371
TCTAACTAGTAAACAC	luminal	P-32	2.73894
TCGCTCAAGTACGTCT	luminal	P-32	1.39685
TAGACCACAGGTGACA	luminal	P-32	1.84059
AATAGAGGTATCACGT	luminal	P-32	2.80404
GCACATACAATCAGCT	luminal	P-32	2.54018
TCACGGGCAACAGCTT	luminal	P-32	2.50912
TTAATCCAGTTTCGAC	luminal	P-32	1.66595
AACAAGATCAGAGTGG	luminal	P-32	2.06103
AGAACAATCAGCTAGT	luminal	P-32	1.32639
GCGTTTCTCACTGGGC	luminal	P-32	0.878732
TTACTGTTCAACGAGG	luminal	P-32	1.67694
GCACTAAAGAAGGTAG	luminal	P-32	0.874885
TTTCAGTAGATGTTCC	luminal	P-32	2.37054
TTGCTGCTCAGATTGC	luminal	P-32	1.37204
CATGGTAGTAGTTCCA	myoep	P-32	0.887022
CATACCCGTAGCTAAA	luminal	P-32	2.23452
AAGGAATAGAGCAGAA	luminal	P-32	1.62217
TGCATGAAGGTAGTCG	luminal	P-32	0.888465
TTGGGCGCAGTAACAA	luminal	P-32	1.73332
CTCAGAAAGAGGCTGT	myoep	P-32	0.936199
AGGGAGTGTTAGTTCG	luminal	P-32	1.37688
ACCCTCACATATACCG	luminal	P-32	1.62187
TCGCTTGAGTTGGCTT	luminal	P-32	0.957906
TACTTACTCTCGCAGG	luminal	P-32	1.3554
CTAGACAGTGCCTGAC	luminal	P-32	1.38433
GTCGCGACATCCGTTC	luminal	P-32	1.90673
AAGCATCCATGCCATA	luminal	P-32	1.93873
TACAGGTAGCTACTAC	luminal	P-32	0.88507
TCATTCATCAAGAAAC	luminal	P-32	0.886877
GTACAGTCAAACCGGA	luminal	P-32	2.95464
CAAGACTTCTCCGAAA	luminal	P-32	0.9374
TGTAAGCTCCTTGACC	luminal	P-32	3.04135
GGGTGAATCCTTACCG	luminal	P-32	1.74711
GGTGAAGGTGATGTAA	luminal	P-32	1.96462
GCCTGTTAGTGGATAT	luminal	P-32	2.84524
GGAGAACGTTCGAACT	luminal	P-32	1.6992
GCTTTCGTCAGATGCT	luminal	P-32	2.15411
TACGTCCTCATCCTAT	luminal	P-32	1.34612
TCATACTAGCAAGGAA	luminal	P-32	2.67105
GCAGCTGTCGGCTTCT	luminal	P-32	2.60636
TTGAACGAGGACTATA	luminal	P-32	2.69535
TTGGGCGGTTCCGTTC	luminal	P-32	1.75577
CTTGATTCAAGCTGTT	luminal	P-32	1.70986
TACCCGTTCAATCCAG	luminal	P-32	1.64068
ATCGGATGTCCTATAG	luminal	P-32	2.27975
GGACGTCTCTAGTTCT	luminal	P-32	2.25228
GTGTGGCTCATCAGTG	luminal	P-32	2.46225
GTACAACAGACACACG	luminal	P-32	2.10368
CAGCGTGCATAGTCAC	luminal	P-32	1.97642
ACAACCAAGAGGCCAT	luminal	P-32	0.980514
AACCCAAAGCACTGGA	myoep	P-32	2.19322
GGGCTCAGTGGCATCC	luminal	P-32	2.67624
ACCACAAGTGAGACGT	luminal	P-32	1.92307
TGTTTGTCAATGTCTG	luminal	P-32	2.86231
ACTCCCAAGTCCTACA	luminal	P-32	0.872986
CAGGTATCACAGTACT	luminal	P-32	1.90646
TATTGCTTCACTCACC	luminal	P-32	2.24026
CAGTTAGTCCTTCTTC	luminal	P-32	1.95788
GTGGAGATCCATTTAC	luminal	P-32	1.37989
CACAGATTCAGCTCTC	luminal	P-32	2.95584
AGCTACAAGTCAATCC	luminal	P-32	0.899945
TGTTCATTCCTCCACA	luminal	P-32	1.75384
GTAACCATCAGCCTTC	luminal	P-32	2.18513
ATTCTACCACCAGTTA	luminal	P-32	2.91635
AGACACTAGGAGGTTC	luminal	P-32	1.67315
CAGATCAGTCCAACGC	luminal	P-32	2.3824
GTCAAGTGTACTGTTG	luminal	P-32	1.96881
CCGGGTAGTAATCAAG	luminal	P-32	1.74153
GTATTTCAGCCTCAGC	luminal	P-32	0.954303
CAACGGCGTCACTCTC	luminal	P-32	0.961656
TGTTCATAGGTACTGG	luminal	P-32	2.14196
GTGAGGACAGTGACCC	luminal	P-32	0.919477
TGGAACTGTATTTCCT	luminal	P-32	1.94878
TCGCTTGTCTCATTTG	luminal	P-32	2.44598
TCATGGAGTGACTCTA	luminal	P-32	1.42456
GTCAGCGAGCCTTTCC	luminal	P-32	1.73282
TGCAGATTCATCCTAT	luminal	P-32	1.41424
GAGAAATAGAGGTTAT	luminal	P-32	1.37664
AGCGTATCAGCGGTTC	luminal	P-32	0.944752
GTGGAAGTCGTTATCT	luminal	P-32	1.98197
AGGACGATCTGTCGCT	luminal	P-32	2.5775
AAGGAATGTCTCTCAC	luminal	P-32	2.56945
TGAACGTCAAGCTACT	luminal	P-32	1.9846
TCTTTGACATACAGCT	luminal	P-32	1.42264
TGACAGTGTCAAGCCC	luminal	P-32	1.4454
TAGGTACTCTTACGGA	luminal	P-32	1.71478
GTAGATCCAACAACAA	myoep	P-32	0.905481
CTTCAATCACTCCTTG	luminal	P-32	0.937361
GGACGTCGTCACTACA	luminal	P-32	0.950748
CCACAAAAGTAGAGTT	myoep	P-32	0.930027
AAATGGATCTGTGCTC	luminal	P-32	1.39025
GTGAGGACAAATCAGA	luminal	P-32	1.36361
CAGTGCGTCTTCGCTG	luminal	P-32	1.96923
GTCTACCGTTAAACAG	myoep	P-32	1.45602
GAAGGACCAACAGAGC	luminal	P-32	0.945146
GGTTAACCACCGTACG	luminal	P-32	2.97433
ATCATTCCAAAGGAGA	luminal	P-32	0.947286
TCGCACTGTCAGGAGT	luminal	P-32	1.99234
ATGGTTGTCTTTCCGG	luminal	P-32	1.44927
TTCTCTCCATCGAGCC	luminal	P-32	2.05075
GGGTCACAGTCATTGC	luminal	P-32	1.4134
TAAGCACAGCCTCTCT	luminal	P-32	2.40998
GGCTTTCTCATAGACC	luminal	P-32	1.75438
GGGAGTAGTGTTCAGT	luminal	P-32	0.943048
TTTACTGCAAGTGATA	luminal	P-32	1.96797
AAGTGAATCTCGCTTG	luminal	P-32	2.1687
TGGTTAGGTTGTCCCT	luminal	P-32	2.40185
ACGTACAGTCATGGCC	luminal	P-32	1.40345
TTCATGTCACACGCCA	luminal	P-32	2.33289
ATCTTCATCCTACACC	luminal	P-32	1.44313
TATTTCGCATATCTGG	luminal	P-32	0.896148
CTAACTTTCCTGTTGC	luminal	P-32	1.39307
GTAGGAGTCTTCGGAA	luminal	P-32	1.75877
TAACCAGAGGTGATAT	luminal	P-32	1.47565
ACTCCCAGTCTACTGA	luminal	P-32	2.1945
GGGATGACAAATAAGC	luminal	P-32	0.986187
CAGCACGCAAGCAGGT	luminal	P-32	2.00238
CACCGTTTCTAACACG	luminal	P-32	1.01891
CAAGACTTCTTGGATG	luminal	P-32	1.47805
CATTCATCAGAACTAA	luminal	P-32	1.73715
TCACGCTGTGTCATGT	luminal	P-32	2.57681
GCAGCCATCATGCTAG	luminal	P-32	1.99377
TCAAGCAGTGCGGTAA	luminal	P-32	1.77561
AGCTACAGTAGGCTGA	luminal	P-32	2.04483
GAGGGTAAGCGTCTGC	luminal	P-32	1.42007
TTGTTCAAGTTACTCG	luminal	P-32	1.44895
GTGAGGACACCTGTCT	luminal	P-32	2.03582
TTGTGGATCCATATGG	luminal	P-32	2.01354
TGTCAGAAGGTATCTC	luminal	P-32	0.9301
AACAGGGGTTTCTATC	luminal	P-32	0.977751
CCGGACACAATTGGTC	luminal	P-32	2.63438
GTTGTCCCATACCGTA	luminal	P-32	1.77635
CATCGCTGTCCCAAAT	luminal	P-32	1.78338
GAGTGAGGTTAAGTCC	luminal	P-32	0.980772
CTACTATAGCATCAAA	luminal	P-32	0.959245
TTCGGTCGTTGCATCA	myoep	P-32	0.992416
AGGAGGTAGTTAACGA	luminal	P-32	2.64616
CTCTGGTGTTCTCACC	luminal	P-32	1.79451
CTGCAGGAGACAACAT	luminal	P-32	1.48045
AAGCCATCACTTTAGG	luminal	P-32	0.981841
CACCAAAAGTTACGGG	luminal	P-32	0.994674
CCTTTGGCACGTAGAG	luminal	P-32	2.46315
TCCATCGGTGAGATCG	luminal	P-32	2.41433
CAATCGAGTAACTGCT	luminal	P-32	2.0165
GGAGAACCAACTGCTA	luminal	P-32	1.79491
TCTACATGTAACTTCG	luminal	P-32	1.46418
GTAACCATCAGGGATG_1	luminal	P-32	1.99635
ATGGAGGTCTACACAG	luminal	P-32	1.4218
TTTATGCTCCTTACCG	luminal	P-32	0.967611
GTTAGTGCAGTAGAGC	luminal	P-32	2.21028
GAATCGTAGTCATCGT	luminal	P-32	2.52474
ACAGGGACAGAGTTCT	luminal	P-32	0.994524
CTACATTCACAATCTG	luminal	P-32	1.75117
CAAGACTTCCTACTGC	myoep	P-32	1.01036
AGGTCTACATCCGAAT	luminal	P-32	1.4645
CACATGATCCTACGGG	luminal	P-32	2.28687
CGCATAATCTATCGGA	myoep	P-32	0.986488
CGGGTGTTCGGCCAAC	myoep	P-32	1.53166
TTGTTTGCAAGTAGTA	luminal	P-32	0.998994
TATACCTCAGCATGCC	luminal	P-32	2.24345
CAGTTAGTCATTGGTG	luminal	P-32	1.76749
CACATGACATGCGGTC	luminal	P-32	1.81143
TCACATTCATTCTGTT	luminal	P-32	1.83869
CCCGAAGGTAAGTTAG	luminal	P-32	2.55724
GGGCTCAAGAGATTCA	luminal	P-32	2.53952
AACGAAAGTAGCGATG	luminal	P-32	0.986689
GAGTCATAGCAGCCCT	luminal	P-32	1.02164
GACACGCGTTCAGTAC	luminal	P-32	1.82587
ACGTCCTCAGAGCCCT	luminal	P-32	0.99839
TCTATCACACCACATA	luminal	P-32	1.80227
ATCCGTCAGCCAGACA	luminal	P-32	1.00152
AGACCCGGTACTCAAC	luminal	P-32	1.00093
ACCTGAATCTGAGTCA	luminal	P-32	1.54619
CTACAGACACAGCCTG	luminal	P-32	2.36569
ACGTTCCAGCAGCCCT	luminal	P-32	1.7773
CTTCTAATCCAAACCA	luminal	P-32	2.0248
GTCAAACGTTCCAAAC	myoep	P-32	1.01133
TGCTTGCCAGACCAGA	luminal	P-32	2.22828
GCTGCAGGTATGGTTC	luminal	P-32	2.68533
GCATCTCGTGAATGAT	luminal	P-32	1.81724
CTGGCAGCATTGTACG	luminal	P-32	2.32896
CCCGAAGCACGACAAG	myoep	P-32	1.02282
CAGCAATTCCAGTGCG	luminal	P-32	1.52534
TATCTTGAGCGACTGA	luminal	P-32	1.83104
AAACCCAGTCATCACA	luminal	P-32	1.46092
CTCCGATAGCTGACAG	luminal	P-32	1.06611
CTGGCAGAGTGTTCCA	luminal	P-32	1.80952
TGTCAGATCTTGTTAC	luminal	P-32	0.995461
CCTCCAAGTGACATCT	luminal	P-32	1.03248
CTGAATGCATACTGAC	luminal	P-32	0.998507
GCAGGCTTCTCATAGG	luminal	P-32	2.03156
ATGCATGGTGCTTCAA	luminal	P-32	2.43211
CTGCCATAGGGAACAA	luminal	P-32	1.00686
TGAGGGAGTCAGTTTG_1	luminal	P-32	1.51935
CATCGTCTCTCATTTG	luminal	P-32	1.7988
ACTGTCCTCCACACCT	luminal	P-32	1.83299
GACATCAAGAGAGAAC_1	luminal	P-32	1.82218
ATTCAGGAGTCGCTAT	luminal	P-32	1.48797
TCGACCTTCCTCAGAA	luminal	P-32	2.07665
GACACGCGTTCCAGGC	luminal	P-32	2.42445
TGAGACTCAGCTATAC	luminal	P-32	2.7528
TTTACGTTCTTTGCGC	luminal	P-32	1.03452
TAAGTCGCAGGAAGTC	luminal	P-32	1.49461
CTCTCAGGTTACGGAG	luminal	P-32	1.85488
TCGGATAAGTAGCCAG	luminal	P-32	1.47004
ATCATTCTCCGTTGAA	luminal	P-32	2.72622
TTGTGGAGTACTGCCG	luminal	P-32	1.44809
AGCGCCAGTAGCTTAC	luminal	P-32	1.54428
ACGTCCTCAGGATCTT	luminal	P-32	1.0267
CTTTCAAGTGACACAG	luminal	P-32	2.03861
GAGTTTGTCCTATTGT	luminal	P-32	2.08353
TTGTTGTGTGTCATGT	luminal	P-32	2.28131
TTCCACGTCTAAGAAG	luminal	P-32	1.8147
TTCTTCCTCAGTCATG	luminal	P-32	1.00528
GTGTCCTTCCTCTTTC	luminal	P-32	1.50308
CCAATGACAAGCACAG	luminal	P-32	1.02535
CATCGCTCAATGCAAA	luminal	P-32	1.58051
AGTACTGAGTCAGAGC	myoep	P-32	1.03801
TATCGCCCAGTTTGGT	luminal	P-32	1.54757
ATTATCCAGTATGATG	luminal	P-32	2.29994
GGCAGTCCACCTCGTT	luminal	P-32	1.5629
TGGGAGACAATCTCTT	luminal	P-32	2.23855
TCATATCGTGCCTGCA	luminal	P-32	2.33194
TCACGCTGTAGACGGT	luminal	P-32	1.03039
ACGGGTCTCCAGCACG	luminal	P-32	3.37364
TAGTGCATCAATCTTC	myoep	P-32	1.05379
TATCTTGAGTATGGAT	luminal	P-32	2.25605
CTGCCTACAAGCCATT	luminal	P-32	2.68856
TCAGGGCGTACCAGAG	luminal	P-32	1.03401
CCCATTGCACACACGC	luminal	P-32	1.57285
TTTACGTGTGGTAATA	luminal	P-32	1.45626
CATGGATGTTAAAGTG	luminal	P-32	1.02731
ACTGTGATCTTTCAGT	luminal	P-32	0.992286
CTGCTCACATCGTGGC	luminal	P-32	1.54976
GTCACTCGTTCATCTT	luminal	P-32	2.11709
CCGGGTAAGAGAGCAA	luminal	P-32	2.14743
GGAGAACGTCATCCCT	luminal	P-32	2.26796
AGACAAAGTTATCTGG	luminal	P-32	1.49887
TACCTGCTCTCCGTGT	luminal	P-32	2.96423
AAGTGAATCCGGTAAT	luminal	P-32	2.08805
ATGCGATGTAGCACAG	luminal	P-32	1.85677
GATGTTGGTATGCTTG	luminal	P-32	1.03593
CTCAGTCCATCTAGAC	luminal	P-32	1.86503
GAGTTGTGTGAACCGA	luminal	P-32	1.51205
GGGATCCGTGGGTATG	luminal	P-32	1.55423
CTCTCAGCAGCATCTA	luminal	P-32	2.35025
ACCCTCACAACTGCCG	luminal	P-32	1.84568
TTCGGTCAGGCCTTGC	luminal	P-32	1.90974
TTACCATAGACGACGT	luminal	P-32	1.87063
CTGTCGTAGGGCGAAG	luminal	P-32	1.52587
ACCTGTCGTGTTGAGG	luminal	P-32	2.73835
AGTTCCCAGTGAGTTA	luminal	P-32	1.8953
GCTTTCGGTCCAGCAC	luminal	P-32	1.52798
ACATCGATCACAACCA	luminal	P-32	1.85596
CCGGACATCGGCTATA	luminal	P-32	1.89692
AGTCACAAGCTGAGTG	luminal	P-32	2.07862
TTGGTTTCAGAGCTAG	luminal	P-32	1.03645
TCACGCTTCGATTTCT	luminal	P-32	2.30621
TTGTGTTAGTAGTGCG	luminal	P-32	2.10022
CACCAAAAGTGCAAAT	luminal	P-32	2.48969
TTAATCCAGCCAAGCA	luminal	P-32	1.60079
TATTCCACATTGGATC	luminal	P-32	1.51422
CCTCAGTAGTCGAGGT	luminal	P-32	1.09503
GCACGTGCACGACAAG	luminal	P-32	1.01967
TTTGGAGCACGACAAG	luminal	P-32	1.06709
GCACTAAGTGCGTCGT	luminal	P-32	2.49834
TGGTAGTGTAGGCAGT	luminal	P-32	1.49701
ATGGAGGGTTCCCACT	luminal	P-32	2.6824
TATTGCTTCCTGCCAT	luminal	P-32	1.02528
GAACTGTCATAACCCA	luminal	P-32	1.5466
ACCAACATCATTACCT	luminal	P-32	1.02735
TGTAAGCTCATTCCTA	luminal	P-32	2.14607
TTGCATTAGTATGAAC	luminal	P-32	1.92193
CCCTAACGTAACTGCT	luminal	P-32	2.49388
CATCGTCCATTACTCT	luminal	P-32	2.18457
CTTCTCTTCGCCTATC	luminal	P-32	1.57457
CAGTGCGTCGCTAAAC	luminal	P-32	1.91318
CACTGTCCAGGAGGAG	luminal	P-32	2.34076
GAAGAATTCTGGTTGA	luminal	P-32	1.49797
TTTACCAAGAGCAAGA	luminal	P-32	1.06944
TATTCCATCCTGGGTG	luminal	P-32	1.87619
ACCAAACGTAGTCGTT	luminal	P-32	1.10875
AGATGCTCAATACCTG	luminal	P-32	1.54093
GGCTTTCCACGCGTCA	luminal	P-32	2.51976
ACATCGAGTTGCATTG	luminal	P-32	1.91828
TGATGCACAATCGCGC	luminal	P-32	2.51384
GGTGATTCATACATCG	luminal	P-32	1.91786
ACAAGCTGTAGGCTGA	luminal	P-32	1.57411
AATGAAGAGCAGTACG	luminal	P-32	1.89493
AGAGCAGTCCAATCCC	myoep	P-32	1.09617
TCCTAATAGACTCATC	luminal	P-32	2.24978
GGTAGAGAGTGTTGTC	luminal	P-32	1.82266
ACTTTCAGTGACATCT	luminal	P-32	1.55719
CGTAAGTGTTTCGTGA	luminal	P-32	2.12204
TACCCGTGTAAGGCCA	luminal	P-32	2.79226
TGTTACTTCGCTTGAA	luminal	P-32	1.05604
TAATCTCAGTCGGCAA	luminal	P-32	1.12763
GGTAACTAGCGTTCAT	luminal	P-32	1.11261
GGCGTCATCGTGTCAA	luminal	P-32	1.58958
ACCAACAGTTCTCCAC	luminal	P-32	3.13778
ACCCTCAAGCTGAAAT	luminal	P-32	1.88756
CATCAAGAGGATTCCT	myoep	P-32	1.02657
AGTGACTTCGGCTATA	luminal	P-32	1.53698
TATTGGGTCCATCGTC	luminal	P-32	2.21525
ACAAAGAGTACGCTTA	luminal	P-32	1.58102
ACGCACGAGGTACAGC	luminal	P-32	2.16728
AGACTCACACAAGCAG	myoep	P-32	1.07808
AGGATCTAGCATGCAG	luminal	P-32	2.50726
AGTACTGTCTCGGGAC	luminal	P-32	1.05555
CTTCCGAAGACTACGG	myoep	P-32	1.12973
TAATCTCGTTGGACTT	myoep	P-32	1.13583
ACAACCAGTAGTAAGT	luminal	P-32	1.10503
GCTGGGTTCATGTCTT	myoep	P-32	1.07731
CCAAGCGCATAAGCGG	myoep	P-32	1.09542
CACATGACAGTCTACA	luminal	P-32	1.58918
CATAAGCCACTTGAGT	luminal	P-32	1.56862
CGTGATACATCATCTT	luminal	P-32	1.90755
AACCTTTTCGGTGCAC	luminal	P-32	1.93368
ATCACGACAACCGTGC	myoep	P-32	2.1195
AGATGAAGTAACACCT	luminal	P-32	1.63226
TCTACATTCTCAATCT	luminal	P-32	1.08999
ATTACCTAGTACGAGC	luminal	P-32	1.11504
CAGCACGGTGGCTCTG	luminal	P-32	1.09752
CTCAATTCAGAGAAAG	luminal	P-32	1.96311
GTCTCACGTAGAATAC	luminal	P-32	2.53305
TACCTGCAGAGGTCAC	luminal	P-32	1.11266
AGTCATGCACCTCTGT	luminal	P-32	2.46509
TGGTAGTTCGGCCTTT	luminal	P-32	1.60063
TGATGCAGTCGGTGTC	luminal	P-32	1.94424
CCGGGTAGTCTACAGT	luminal	P-32	2.35539
ATGGGTTTCACAAGAA	luminal	P-32	2.20249
CTTGATTAGCAGCGAT	luminal	P-32	1.60819
TCATACTTCTTACGTT	luminal	P-32	1.06902
GTCTAGACAGCTCCTT	luminal	P-32	1.90064
CAACAACGTGACGTCC	luminal	P-32	1.92636
TGTACAGGTTACCTTT	luminal	P-32	2.17146
CCTCTCCCATGGAAGC	luminal	P-32	1.97238
TTTGGTTCACGGCACT	luminal	P-32	1.93281
AAGACTCAGGATCATA	luminal	P-32	1.61436
TAATCTCAGTCACAGG	luminal	P-32	2.73088
TACTTACTCCTTGGAA	luminal	P-32	1.5568
CGGACACGTTAGGGAC	luminal	P-32	2.38314
CTGATCCAGTATGAAC	luminal	P-32	1.58448
TCACACCAGGCGTTGA	luminal	P-32	1.61685
TATCCTAGTGCTGTCG	luminal	P-32	2.19208
ATCAGGTCAGTACTAC	myoep	P-32	1.04733
CAAGACTCAACCGCCA	luminal	P-32	2.23019
TGATGCACAAGAGAGA	luminal	P-32	1.96029
ACGCACGTCTGTTGGA	luminal	P-32	1.92128
CGTAAGTTCTTTCGAT	luminal	P-32	3.03906
CCCTTAGGTGGTCCGT	luminal	P-32	2.88419
GCTTCACGTCAATGGG	luminal	P-32	1.62346
GTCCCATAGTTCCGGC	luminal	P-32	1.10633
GCATTAGTCCTTCACG	luminal	P-32	1.10019
CCGCAAGGTCAACATC	myoep	P-32	1.64759
GTCAGCGAGACAACAT	luminal	P-32	1.14383
TACTGCCCAACAGCCC	luminal	P-32	2.23155
CAATCGACAAACTCGT	luminal	P-32	1.10093
CGCATGGAGTATGCAA	luminal	P-32	2.72698
AATCGTGCAAAGACGC	luminal	P-32	2.23741
CGGGCATTCAACTCTT	luminal	P-32	2.71561
CATGCAACAACTCCAA	luminal	P-32	2.40945
GACGTTACACATTGTG	luminal	P-32	1.67418
CTCCGATGTGTTACTG	luminal	P-32	1.09047
AGGGTTTTCTATGCCC	myoep	P-32	1.12685
ATCCCTGCAGCACCCA	luminal	P-32	1.11907
TAGACCACAACGTATC	luminal	P-32	1.62172
ATGCGATGTTTACGAC	luminal	P-32	1.07337
GAAATGATCTGACAGT	luminal	P-32	1.68705
GATGCTATCCGAGGCT	luminal	P-32	1.99997
GTCTTTAGTGAGAGGG	luminal	P-32	1.97471
GACTGATGTAGCTCGC	luminal	P-32	2.24549
GTACAGTGTTGCCAAT	luminal	P-32	1.0901
ACATCCCTCAACGTGT	luminal	P-32	3.02451
ATTGTTCCAACTCGAT	luminal	P-32	1.96531
GTATTGGCAATCCTTT	luminal	P-32	1.63086
TGACAGTTCGAGTCCG	luminal	P-32	1.65229
ATCGTCCCAGTGCGCT	luminal	P-32	3.2113
GAATAGATCCGGTAAT	luminal	P-32	1.12843
CCTCTAGTCATGCTAG	luminal	P-32	1.94483
CACACAAGTCTTGCGG	luminal	P-32	1.98791
TGCGACGCACATCCCT	luminal	P-32	1.67119
CTCCTCCCAAACGGCA	luminal	P-32	1.66419
CTCACTGAGGCTAGCA	luminal	P-32	1.10447
CAAGAGGCATCATTGG	luminal	P-32	2.42546
AATGGCTCATAATCCG	luminal	P-32	1.96918
GTAGGTTGTGTCGATT	luminal	P-32	1.65289
GGTAATCTCTAGTGAC	luminal	P-32	1.12229
ATCCATTCACTTCATT	luminal	P-32	1.5856
GCCAACGGTTTAGAGA	luminal	P-32	1.6604
TCGTGCTCAAGATGTA	luminal	P-32	1.94165
GCACGGTAGCTTTCTT	myoep	P-32	1.12258
AGAAGCGTCTTTACAC	luminal	P-32	1.12708
TAATTCCGTACCATAC	luminal	P-32	1.71261
GCAGTTATCACGGAGA	luminal	P-32	2.80621
ATTACTCAGTTACGTC	myoep	P-32	1.10518
CCTATCGGTTCGAGCC	luminal	P-32	2.67766
TGCGGGTTCGTCGGGT	luminal	P-32	2.78372
GTGCTTCTCTACCCAC	luminal	P-32	2.25184
AGTACCAAGAGTCTTC	luminal	P-32	2.63441
TACTTCAGTCAGTCGC	luminal	P-32	1.18878
GTAGGAGTCAGATGCT	luminal	P-32	1.14796
GTGTTAGTCCCGAGTG	luminal	P-32	2.21489
TGGGAAGTCAGCTTCC	luminal	P-32	1.13693
TACGGGCAGTTTGTCG	luminal	P-32	2.31324
TTTGACTGTAGCCCTG	luminal	P-32	3.08332
CCGTTCAGTACCTAGT	luminal	P-32	2.0145
AACCATGAGAAGGATG	luminal	P-32	1.1235
GTAGATCAGCGTATGG	myoep	P-32	2.6389
GCACGTGGTAGGGTAC	luminal	P-32	2.29788
GCAGGCTCACGACTAT	luminal	P-32	2.48751
GCTACAATCGTTGTGA	luminal	P-32	1.73092
CCAAGCGGTAACATCC	luminal	P-32	1.99685
TCGGGTGTCGTGGACC	luminal	P-32	2.02402
GGTAATCTCTCTAAGG	luminal	P-32	2.4939
TCTGGCTTCTTTCAGT	luminal	P-32	2.43546
CCACGTTTCTGCGGGT	luminal	P-32	2.26595
CATCCACCAACCCGCA	luminal	P-32	1.14659
GAGTCATAGCGAGTAC	luminal	P-32	1.20413
TGACCCTAGATACGAT	luminal	P-32	1.6692
ATTTCACCATCGCTCT	luminal	P-32	1.66578
AGTAGTCAGTCAGCCC	luminal	P-32	2.00122
GCACTAATCATACGGT	luminal	P-32	1.11802
TTACGCCAGTATCTGC	luminal	P-32	1.12901
AATTTCCAGTGGATAT	luminal	P-32	1.62632
TTTAGTCGTAGTTACC	luminal	P-32	1.12756
ACTTTCAGTACAGGTG	luminal	P-32	2.65894
GATCAGTGTTATGGTC	luminal	P-32	2.60278
TTCTCTCCAACGTAAA	luminal	P-32	1.67034
GTTCCGTTCTCCGTGT	luminal	P-32	2.09266
CATTCATCAGCGTAGA	luminal	P-32	1.16541
CAACAACGTGAGATTA	luminal	P-32	1.65417
TTCCTTCTCCCAATAG	luminal	P-32	1.71422
ACGTAACCAGTTCCAA	luminal	P-32	1.15929
GTTGTAGGTCATAGTC	luminal	P-32	2.00585
GCCCGAAAGATGAACT	luminal	P-32	1.69702
ACCGTTCAGATTGATG	luminal	P-32	2.91354
GGTGAAGGTGTCTAAC	luminal	P-32	2.2852
AGCATCATCGCTGCGA	luminal	P-32	2.49643
AGATCGTCAATGACCT	luminal	P-32	2.23181
CAACGGCAGCTGGAGT	luminal	P-32	2.30179
TGCATGAAGAGCCATG	luminal	P-32	2.67061
AGCTTCCTCTCCGTGT	luminal	P-32	2.2665
CGAATTGAGTAAACAC	myoep	P-32	1.19536
TGGGATTAGGTGCGAT	luminal	P-32	1.7126
ATCTCTATCGCCTTTG	luminal	P-32	3.05732
CATCGCTGTCAGGAGT	luminal	P-32	2.21931
AGGGCTCAGCTCGGCT	luminal	P-32	1.15546
AACCATGTCCAAGGGA	luminal	P-32	1.61172
GTGCGTGTCATTTGTC	luminal	P-32	2.50001
ATTCCTAAGCGCTTCG	luminal	P-32	1.69072
AGGTCTATCTTCGATT	luminal	P-32	2.43189
TGTTACTCACCTCAGG	luminal	P-32	1.13028
AGACTCAGTATCGTAC	luminal	P-32	1.6425
TCATGAGGTAATCAAG	luminal	P-32	2.27015
ACTATTCCAGTAGTGG	luminal	P-32	2.05585
GACTATGAGACTCCGC	luminal	P-32	2.47826
GTCGAATAGGCATGCA	luminal	P-32	2.01421
GGGTATTCATACGCAT	luminal	P-32	2.44397
CCACGAGGTCGAATTC	luminal	P-32	1.71085
TGTCCACTCCTCTCTT	luminal	P-32	2.29573
AGAGCAGCAATCTGCA	luminal	P-32	2.72954
ATGGGAGGTCCTTGTC	luminal	P-32	1.70026
TCAATCTCAACCGGAA	luminal	P-32	2.47773
CTTAGGACATGGAACG	luminal	P-32	1.97287
ACTACGAAGAGTCAGC	myoep	P-32	1.18032
GCTACCTCAGATCACT	luminal	P-32	1.15607
CGGCAGTAGATGCTGG	luminal	P-32	1.7261
GACGTTACACCGTCTT	luminal	P-32	1.6988
GTTCTATGTGGATCGA	luminal	P-32	2.44696
TGCAGGCGTCTTTCAT	luminal	P-32	2.25624
GAGTTACCATTCATCT	myoep	P-32	1.77531
ATTCCCGGTTAGCGGA	luminal	P-32	1.25299
AAAGGTAGTGGACTAG	luminal	P-32	1.6817
TATGTTCGTTTCCAAG	luminal	P-32	1.14275
ATCGATGGTGCAGTGA	luminal	P-32	2.32796
TCTATACAGACCGCCT	luminal	P-32	3.0767
AGTCATGCAGTAACCT	luminal	P-32	3.06485
GCCGTGATCTGGTGCG	luminal	P-32	2.06383
CACCAAATCTGTGCTC	luminal	P-32	2.35993
CTCTCAGGTCTCACAA	luminal	P-32	1.2021
CGTGCTTTCATCTGTT	luminal	P-32	2.48361
TAACACGAGTCGAAAT	luminal	P-32	1.20354
AAAGGTAAGAGCGACT	luminal	P-32	1.21162
AACAAGACAGTTACCA	luminal	P-32	1.69926
CCAATTTTCTGAGCAT	luminal	P-32	2.35463
TTGGATGTCGAGCACC	luminal	P-32	2.523
CATCCCAGTGTTTCTT	luminal	P-32	1.12429
CGAGTTAAGCAAGCCA	luminal	P-32	1.24112
CCGATCTCATAAGCAA	luminal	P-32	1.22
TCTGTCGTCCCAAGTA	luminal	P-32	1.20397
CATGGTAGTTGCTTGA	luminal	P-32	1.68382
AGGGAGTCAAGCGCTC	luminal	P-32	1.18974
CTGCCATGTAGCACAG	luminal	P-32	1.25549
TCCAGAATCACTGATG	luminal	P-32	2.67925
TGAGTCAAGAGGGCGA	luminal	P-32	1.21598
CGTGCTTTCCCTCAAC	luminal	P-32	1.71975
AGCCAGCCAAACTAGA	myoep	P-32	1.16888
AGGTTGTAGTGCAGCA	luminal	P-32	1.7376
TGCGGGTCACCGGCTA	luminal	P-32	2.0686
ACGGTCGTCGAGAGCA	luminal	P-32	1.22875
TTCTTGATCTGGTGGC	luminal	P-32	1.19508
TTTCATGAGTGGAATT	luminal	P-32	2.31321
GATGAGGAGTATGGAT	luminal	P-32	2.07753
GTGTTAGTCAAGTTGC	luminal	P-32	2.38255
GTCTACCAGTCCCAAT	luminal	P-32	2.05283
GTAGGTTCAGCTGTGC	luminal	P-32	1.18432
GTCACTCCAATAGTAG	luminal	P-32	1.71548
TGAGTCAAGTCTTGGT	luminal	P-32	1.21552
AGAACAAAGCAACTTC	luminal	P-32	2.06846
GGGCCATGTACAAACA	luminal	P-32	2.41235
GATGAGGAGTGCTCGC	myoep	P-32	1.26526
TTTGACTTCTAACGCA	myoep	P-32	1.19921
TGAACGTTCGGCATCG	luminal	P-32	2.28666
ATTATCCCACGGCCAT	luminal	P-32	1.27685
TCGTAGAGTGTTACAC	luminal	P-32	1.71781
GGGACCTGTCCAATCA	luminal	P-32	3.45721
CTGTCGTTCATGTCTT	luminal	P-32	1.19424
AGATGAACAGCTACTA	luminal	P-32	1.66291
TTTGATCAGGCTAAAT	luminal	P-32	2.14212
GTGGTTAAGAAGAGCA	luminal	P-32	2.06915
TGACCCTGTTACCCTC	luminal	P-32	1.18198
AGTCATGGTAGCACAG	luminal	P-32	1.18833
GTCTTTATCGACCTAA	luminal	P-32	1.1729
GTCACGGAGTGGAATT	luminal	P-32	1.83437
CTAACTTGTAGTTAGA	luminal	P-32	2.38508
TACACCCAGGGAACAA	luminal	P-32	1.22543
CAGTTCCTCAAATGCC	luminal	P-32	1.77517
GAAGAATGTCGCAACC	luminal	P-32	1.22829
TGCATCCTCCGTGTAA	luminal	P-32	2.07965
ATGGGAGAGGTTAGTA	luminal	P-32	1.19452
CATAGACTCGGCTGGT	luminal	P-32	1.24131
TCGGGTGAGGAAGTGA	luminal	P-32	2.91734
TCGACCTGTCTCAAGT	luminal	P-32	1.25875
CGCATAAGTTGTAGCT	luminal	P-32	1.21356
ATGCCTCTCAGCTCTC	luminal	P-32	1.23376
GGGCTACGTGGCTTGC	luminal	P-32	1.78917
AGTGACTTCGGTGAAG	luminal	P-32	1.17206
TTACCATAGCCGCTTG	luminal	P-32	2.08481
ACTTTCAAGTTGAATG	luminal	P-32	2.57335
TCAAGTGGTTGGAGAC	luminal	P-32	2.38746
TTATTGCAGATTTGCC	luminal	P-32	1.2533
TCGGTCTCAATAGGAT	luminal	P-32	1.71588
GTGTGATAGACAGCTG	luminal	P-32	2.35013
GCTGAATGTAGATCCT	luminal	P-32	1.20962
TTTCACAGTCAAAGAT	luminal	P-32	2.11569
GAATCGTGTGTGAGCA	luminal	P-32	2.87311
TAGTGCACAGTTGTCA	luminal	P-32	2.15018
GAACGTTAGTGTGTTC	luminal	P-32	1.29272
GACCGTGTCTCAAAGC	luminal	P-32	2.43799
ATGAGTCAGTCAGCGA	luminal	P-32	1.76176
TTAGGGTTCAACACCA	luminal	P-32	1.23455
TCATATCGTGGAACAC	luminal	P-32	2.12458
TGCAGATCAGGTGGAT	luminal	P-32	2.1758
GCATCGGAGCGAACTG	luminal	P-32	1.81218
GAGACTTGTCGTTGCG	luminal	P-32	2.42358
AATGAAGTCCAAGGGA	luminal	P-32	1.24115
TCTACCGAGAAGCTGC	luminal	P-32	2.10041
ACGTAGTCAGAGTCAG	luminal	P-32	1.2468
GCCATTCAGCGGACAT	luminal	P-32	1.26424
GCAACCGTCTCGCCTA	luminal	P-32	2.47257
GCACATAGTGACATCT	luminal	P-32	3.0864
TGTTCCGTCTATCGTT	luminal	P-32	1.7884
AGAAGCGAGCCTGCCA	luminal	P-32	1.31787
ACATCCCTCTCGTCAC	myoep	P-32	1.24995
GGGTCACTCTAGGCAT	luminal	P-32	1.24226
CCTTTGGGTCCACGCA	luminal	P-32	2.17467
GAGGCAACAACTGCTA	luminal	P-32	1.8227
TTAATCCCAGCTATAC	luminal	P-32	1.2753
ACACCAAAGAGATCGC	luminal	P-32	1.83945
CTAACTTAGCTCTTCC	luminal	P-32	2.1774
TTCGCTGAGTTGCGAG	luminal	P-32	1.80408
TCCTGCACATGGCACC	luminal	P-32	2.15305
TGTGGCGGTGATAGTA	luminal	P-32	1.85887
AACGAAATCAGATTGC	myoep	P-32	1.22926
CGAAGTTTCCGTGCGA	luminal	P-32	2.61501
GTTTACTTCGTTGCCT	luminal	P-32	1.82977
GGTGTCGCATGAAGCG	luminal	P-32	1.28372
GACCGTGGTCAAGGCA	luminal	P-32	1.29837
AAGCCATGTAGTGCGA	luminal	P-32	1.26714
GCCATGGAGAGTTGCG	luminal	P-32	2.19378
TGGAGAGTCCAAGCAT	luminal	P-32	2.20103
CTCCATGAGAATGTTG	luminal	P-32	1.8138
CACTGTCAGGTGGTTG	luminal	P-32	1.85742
GTAGGAGTCGGTCGAC	luminal	P-32	2.15811
GTCATCCCAGCGATTT	luminal	P-32	1.29672
AGTCTCCTCTGGTGGC	luminal	P-32	1.2582
GGTTAACTCTCGCCTA	luminal	P-32	1.88004
GTTACGAGTCGAATTC	luminal	P-32	1.80466
CCGATGGTCGCATTGA	luminal	P-32	1.83912
GATTTCTCACTACCCT	myoep	P-32	1.3166
TCCAGAAAGAGTCAGC	luminal	P-32	1.86024
TATATCCGTGAGTAGC	luminal	P-32	1.88274
TGCTGAAGTCGAACAG	luminal	P-32	1.25632
GCTACCTTCCTGTAGA	luminal	P-32	1.8311
CACTTCGAGGTCACCC	luminal	P-32	1.25255
TCACATTAGTTTGGCT	myoep	P-32	1.2908
CGCCATTAGCAGTCTT	luminal	P-32	1.81376
CAGTTAGTCGTTGCCT	myoep	P-32	1.26538
GCAACATCATGACAAA	luminal	P-32	2.68441
TTTGGAGGTCAACCTA	luminal	P-32	2.21402
TTCCACGCAGGCTACC	luminal	P-32	1.89081
TGGGAAGCACTAACGT	luminal	P-32	1.27288
TCCTCCCTCACTAGCA	luminal	P-32	1.80988
AGTACCAAGCACCGTC	luminal	P-32	2.46789
GGTAGAGAGTGGTTAA	luminal	P-32	1.84482
GAGTTGTCATGAGGGT	luminal	P-32	1.29628
GTGGAGAGTCCGGACT	luminal	P-32	2.69018
AACACACTCCATCGTC	luminal	P-32	2.14282
TCTTAGTCAACCGATT	luminal	P-32	1.89074
AAGAACAAGACATCCT	luminal	P-32	1.81957
TACGTCCCATGCCGCA	luminal	P-32	2.21293
TCTCACGAGTGCCCGT	luminal	P-32	1.82354
GACGTTAAGTAGGAAG	luminal	P-32	2.17629
TGGGCTGGTAGCTTTG	luminal	P-32	2.24914
ATCGTCCTCCACGGGT	luminal	P-32	2.85427
TTTACTGGTATGAGGC	luminal	P-32	1.34292
GCACGGTGTGGCCCAT	luminal	P-32	1.343
TAAGCCATCCGATGTA	luminal	P-32	1.86097
TATACCTAGGTCCTGC	luminal	P-32	2.23526
TTGTTCAGTTATAGAG	luminal	P-32	2.20045
CCGATGGCAACGTTAC	luminal	P-32	1.86474
CTCATCGGTGTGTCCG	luminal	P-32	1.80698
CGTGTCTAGAGTCAGC	luminal	P-32	1.32616
CGTCCATCAGAGGCTA	myoep	P-32	1.91157
AGTTCCCAGACTACCT	luminal	P-32	1.86428
TTGGGCGGTATCGGTT	luminal	P-32	1.33289
GGGTTATTCCGCGATG	luminal	P-32	2.11358
GCCCAGAGTATTAAGG	luminal	P-32	2.22552
TATCTTGCAGACATCT	luminal	P-32	2.23327
TGAGCGCGTGGACCAA	luminal	P-32	3.25926
CCGTAGGGTGTCTTCC	luminal	P-32	2.53944
TTACGCCCACCTGCAG	luminal	P-32	2.16148
TTCTTGAGTATGGGAC	luminal	P-32	1.32802
AGGTTACTCACGGGAA	luminal	P-32	1.26979
AGGATCTCACAAGTGG	luminal	P-32	2.17232
GCCCAGACACTGGCGT	luminal	P-32	1.32947
TTTGGTTAGACAGCGT	luminal	P-32	1.83938
ATGGTTGTCGTTGTTT	luminal	P-32	1.29511
AACCTGATCTTCTGGC	luminal	P-32	2.45936
CTGTGGGTCTGTTCAT	luminal	P-32	1.33993
GATCATGTCGCATGAT	luminal	P-32	1.88317
CGCATAAGTTGTGCAT	luminal	P-32	1.85309
TCACAAGAGTCGCTAT	luminal	P-32	2.50736
ATGGGTTTCCTTATGT	luminal	P-32	1.29438
GTCGTTCAGGTTCAGG	luminal	P-32	1.29352
TGATTCTGTCCGCAGT	luminal	P-32	2.18664
TCAAGCACAGCGATTT	luminal	P-32	3.03551
GTTACAGAGACGCCAA	luminal	P-32	2.24622
TTCACGCCACTCCTGT	luminal	P-32	2.25204
GCCGATGAGCTAGTTC	luminal	P-32	1.8706
CGCATGGCACCAATTG	luminal	P-32	2.65677
TACCGAAAGCAGATAT	luminal	P-32	1.31538
ACTGCAACATGCACTA	luminal	P-32	1.92088
CAGATCATCCGTTGAA	luminal	P-32	2.74718
AATCGTGCACCTCTGT	luminal	P-32	1.40884
AGCGATTGTTAGGCTT	luminal	P-32	2.33861
GAGCCTGTCAGCCCAG	luminal	P-32	2.22197
TATTGGGAGGAAACGA	luminal	P-32	1.35562
CAACAACTCTGAGAGG	myoep	P-32	1.87348
TTTGTTGTCTTGATTC	myoep	P-32	2.21537
TAAGCCAAGACCCTTA	luminal	P-32	1.8758
AAAGTCCTCGATGCAT	luminal	P-32	2.76032
AACAAAGCACTTGAGT	luminal	P-32	2.25813
CCACGTTAGTCGGCCT	luminal	P-32	2.22026
CTGGACGCAAATACAG	luminal	P-32	1.85312
TCGTAGACAGTCTGGC	luminal	P-32	2.26809
TTTCACACAAGAGTAT	luminal	P-32	2.86956
AAGGAATTCGCGTGAC	luminal	P-32	1.9127
AATGACCTCTATTCGT	luminal	P-32	1.35369
TCCTGCACAGCTGAGA	luminal	P-32	1.35139
CATCGTCTCGGAGTGA	luminal	P-32	2.2832
CACAGATAGCTATCTG	luminal	P-32	3.08487
CCTTGTGGTACCTAGT	luminal	P-32	1.34346
GGAGAACTCAGCTGAT	luminal	P-32	2.22124
CAACGATCAATTTCTC	luminal	P-32	1.87666
CATGGATTCGGAAACG	luminal	P-32	1.33243
CACAGATAGTAATCCC	luminal	P-32	2.67512
TATCTTGTCAGCAATC	luminal	P-32	1.36018
TCATCCGTCTTTGCAT	luminal	P-32	1.89372
GTGGTTAAGTTTGGCT	luminal	P-32	1.43122
TTCGATTTCCGGTTCT	luminal	P-32	2.33537
TGGAACTAGGCGTTAG	luminal	P-32	1.92824
GAGTCATGTATTCTCT	luminal	P-32	1.3277
GCCGATGGTGATATAG	myoep	P-32	1.37732
TTGACCCCAGAATTCC	luminal	P-32	2.26522
TCTGGCTCACCTTCCA	luminal	P-32	1.37386
CCTCAGTCAAGTCATC	luminal	P-32	1.92024
CTACCTGAGAACGCGT	luminal	P-32	1.87016
GACAGCCCATGACAAA	luminal	P-32	2.91085
TAGGTACCATACCATG	luminal	P-32	1.37331
AATGGCTAGCTAGCCC	luminal	P-32	1.86914
TATGTTCCAGGTGAGT	luminal	P-32	1.95781
GCCAACGCAGCAGTTT	luminal	P-32	1.40213
CACTAAGTCGATTCCC	luminal	P-32	1.37763
TGTACAGTCACATTGG	luminal	P-32	1.91758
TACCGGGAGATCACTC	luminal	P-32	1.35859
TGACGCGGTTCGTAAC	luminal	P-32	2.3116
TAACACGGTCATAAAG	luminal	P-32	1.30564
CCTAAGAAGAATGTTG	luminal	P-32	1.84765
TTGACCCCACGTTCGG	luminal	P-32	1.87724
GTGGGAAGTCACCCTT	luminal	P-32	2.513
TCCGATCTCTCTCGAC	luminal	P-32	1.40146
CTAAGTGGTTCTTAGG	luminal	P-32	1.92311
CAACGGCTCATCGCCT	luminal	P-32	1.9387
TCGGGACCAATTCACG	luminal	P-32	2.23526
TCACATTCAGTCCGTG	luminal	P-32	1.40512
AGAGAATGTACGACTT	luminal	P-32	1.33887
TGTCAGAAGTGCCTCG	luminal	P-32	1.37476
GGGCTCACAAGATTGA	luminal	P-32	2.4925
ATGCGATTCTGAGAAA	luminal	P-32	1.32007
GGGTGTCCAGAGGCAT	luminal	P-32	2.27022
GTTGTCCTCTCCCTAG	luminal	P-32	1.95366
AAAGGTATCCAGTGCG	luminal	P-32	2.31165
GCGTGCATCTATTTCG	myoep	P-32	1.36379
TGATGCACACACGCCA	myoep	P-32	1.90188
CCTTTGGCACCGGTCA	luminal	P-32	1.37532
CTCAAGACAAACAGGC	luminal	P-32	1.45491
GCATTAGGTACTGCCG	luminal	P-32	1.89497
GTTGCTCAGAGGATCC	luminal	P-32	2.30409
GTCACGGTCATCTATC	luminal	P-32	1.93359
GGGTATTGTCCCGCAA	luminal	P-32	1.32582
TGTTGAGGTCCGGATC	luminal	P-32	2.54233
GCTGCAGCATATGGCT	luminal	P-32	1.9686
GACCGTGCAACCGGAA	luminal	P-32	1.97219
ACAAAGATCAGAACCT	luminal	P-32	1.36433
CGGGTCATCTCAGGCG	myoep	P-32	1.456
TGTTACTAGAAGCGGG	luminal	P-32	1.39243
AGACCCGGTGGCAACA	luminal	P-32	1.93274
GGAGGTAGTAGGACTG	luminal	P-32	1.91313
TGATGGTCATTATGCG	luminal	P-32	2.15817
TGGTACATCCATCGTC	luminal	P-32	1.86755
CCACCATTCGTCGCTT	luminal	P-32	1.92403
TCAGTCCGTGGTTTGT	luminal	P-32	2.78156
TTACGCCGTATACAGA	luminal	P-32	1.36382
TCGAACACAGGAATAT	luminal	P-32	1.87614
TCATGCCAGGCAGCTA	luminal	P-32	2.32378
CTGTCGTAGGTGAGAA	luminal	P-32	2.29206
CTGTGAATCGTGTCAA	luminal	P-32	2.57806
ATGATCGAGTGCACAG	luminal	P-32	1.36791
GTCATGAGTGACCGTC	luminal	P-32	1.40659
TGGGCTGTCCAAACCA	luminal	P-32	1.47674
GCACGGTAGCTCCCTT	luminal	P-32	1.96155
GTCTACCAGTGGATAT	luminal	P-32	1.38299
GCCGTGACAGAAGCTG	luminal	P-32	2.39233
TCATATCGTGAGTTTC	luminal	P-32	1.40357
AGAAGCGGTCGAAGCA	luminal	P-32	2.02224
TTACCGCGTTAGGAGC	luminal	P-32	1.99063
TGCAGATTCGGCTGGT	luminal	P-32	1.44656
GGTGGCTTCTCGACGG	luminal	P-32	2.5647
GGAGCAAAGATCGGTG	luminal	P-32	1.9914
GTGATGTAGACTGTTC	luminal	P-32	1.89847
ACGATCAAGGTATCTC	luminal	P-32	2.27935
GCTACAATCGGTGAAG	luminal	P-32	1.39886
AGGTCTAAGAGGGTAA	luminal	P-32	1.9456
GGTGATTAGTTTGAGA	luminal	P-32	2.33237
TGTGAGTAGCGACCCT	luminal	P-32	1.4082
CCACGAGCAGGCAATG	luminal	P-32	1.41131
TGGGAAGGTCATCAGT	luminal	P-32	1.98845
GGAGATGTCCACTGGG	luminal	P-32	2.33984
TAAGCCAAGGTGATCG	luminal	P-32	1.99696
CGCGTGACAATAGTCC	luminal	P-32	1.95216
TGTTACTCAGCTGTCG	luminal	P-32	2.40369
ATAGAGACAACAAAGT	luminal	P-32	1.39434
CACAGGCAGATGAATC	luminal	P-32	2.60267
GAAGCCCTCCTTATAC	luminal	P-32	1.4734
AGCTCAATCAAGCTGT	luminal	P-32	2.56772
AAGTACCTCCCGAAAT	luminal	P-32	2.01482
TGACCCTGTTAGTCGT	luminal	P-32	2.58957
ATTTCACGTAACTGCT	luminal	P-32	1.391
TTGTTTGTCTAGAGCT	luminal	P-32	1.43675
GAGTCATGTCGAATGG	luminal	P-32	2.96466
CCGATCTAGAAGCGCT	luminal	P-32	1.46395
ATTTCTGAGGAGAGGC	luminal	P-32	2.80218
ATCGGCGTCCCGTTCA	luminal	P-32	2.63171
TCCTCTTCACTGGACC	luminal	P-32	2.35253
GGAGATGAGAGTGACC	myoep	P-32	1.46828
GCACATAGTGTCGCTG	luminal	P-32	1.45961
TAACTTCCATGTCTAG	luminal	P-32	2.85102
CTTGATTGTGTAGGAC	luminal	P-32	2.2767
GTTACGATCGCACTCT	luminal	P-32	2.98642
ATCGTGAAGTTGGAAT	luminal	P-32	1.46408
ACAGGGACATCTCGTC	luminal	P-32	2.0206
CCATCACAGCTAAGTA	luminal	P-32	2.0077
GATGTTGTCGGCCAAC	luminal	P-32	1.51024
GACCTTCGTGGTTTGT	luminal	P-32	2.00241
TGATCAGGTGCGGCTT	luminal	P-32	1.94552
TGAGGAGCAGCGCTTG	luminal	P-32	1.96943
CCTCATGCACGGGCTT	luminal	P-32	1.51285
GAGGGATGTAGAGGAA	luminal	P-32	1.99475
AATAGAGTCCGCACTT	luminal	P-32	1.4798
CCCGGAACAAGGTCTT	luminal	P-32	2.6441
TCGGTCTGTGGTATGG	luminal	P-32	1.48065
GTTAGACAGGTCGACA	luminal	P-32	1.47238
ACTTAGGCACTCAGAT	luminal	P-32	2.60782
TTCTGTAAGTTGGACG	luminal	P-32	1.40868
CAAGCTACACCGCTGA	luminal	P-32	1.50669
ACTTAGGGTCCGGTCA	luminal	P-32	2.64623
CCGGGTACAGCTACCG	luminal	P-32	1.46785
TGCGGGTCATGAAGCG	luminal	P-32	1.49101
CGTTAGAGTAGACGGT	luminal	P-32	2.87258
ACGGTCGGTGAGTAGC	luminal	P-32	2.33429
CTGCCTAGTCATATGC	luminal	P-32	2.35341
ACGTCCTCATGGCTAT	luminal	P-32	1.42462
CTATCTAGTCGTATGT	luminal	P-32	2.42178
TTCATGTTCGGAAGGT	luminal	P-32	1.46656
TGATTCTGTGTGTACT	myoep	P-32	1.42164
CAGCGTGAGCACCCAC	luminal	P-32	2.02074
CTTAGGATCTAGATCG	luminal	P-32	3.03376
CACGGGTCAGTTGTCA	myoep	P-32	1.52472
GATTGGTTCATCGCAA	luminal	P-32	2.69771
ACTATCTCACGATAGG	luminal	P-32	1.43065
GAACTGTCATGGAATA	luminal	P-32	1.97549
ATCGGATTCTGGTCAA	luminal	P-32	1.47687
TTCGATTGTGGGCTCT	luminal	P-32	2.64938
GGAAGTGTCTGCTTTA	luminal	P-32	2.36175
GGAAGTGCAGCCGTTG	luminal	P-32	2.39359
TATTGGGAGCCATTCA	luminal	P-32	1.4741
CGCCAGACAGCGTATT	luminal	P-32	2.94401
CTACCTGCATAACAGA	luminal	P-32	1.47049
CTCCAACAGGGCCCTT	luminal	P-32	1.45786
TGATTTCGTTAAGAAC	luminal	P-32	2.87088
ATGGAGGAGGCGCTCT_1	luminal	P-32	2.46989
TCGTGCTTCTACTGCC	luminal	P-32	1.4318
CCTCCAAAGCGCAATG	luminal	P-32	2.13053
GTACAACCAGGCTTGC	luminal	P-32	2.15665
TCTATCATCGCCGTGA	luminal	P-32	2.08661
CCAATTTAGACCATGG	luminal	P-32	1.39959
TAGGGTTCATCTTTCA	luminal	P-32	2.88809
ACATGCATCCGCAGTG	luminal	P-32	1.39435
TCACACCGTCCTTAAG	myoep	P-32	1.50009
TTTCCTCAGCAGCGAT	luminal	P-32	1.54343
ATACCTTGTTAACAGA	luminal	P-32	1.99687
CCCGGAAGTCAAGGCA	luminal	P-32	2.68765
GTCGTAAAGTCACGAG	luminal	P-32	2.41199
CGCATGGTCCGGTAAT	luminal	P-32	2.63936
GGTCACGAGTAAGGGA	luminal	P-32	3.52985
GGCGTCAGTCGCATGC	luminal	P-32	2.86412
GATCGTAGTACGAAAT	myoep	P-32	1.47734
CTGAGCGGTCCAGGTC	luminal	P-32	1.50558
CATGCCTGTCGACGCT	luminal	P-32	1.59914
GTACAACGTATACGGG	luminal	P-32	2.04634
CTGGTCTGTCTCACAA	luminal	P-32	2.49786
AATCGTGAGATGCTTC	luminal	P-32	2.07551
GGAAGTGCACTGGCGT	luminal	P-32	1.54363
CCGGTAGGTTCATCGA	luminal	P-32	2.70367
AAGTGAACACATATGC	luminal	P-32	2.69834
CCGTTCACACAATTCG	luminal	P-32	2.09622
TGTGTGACACTGCATA	luminal	P-32	1.53166
TGGGTTACAGTAGAGC	luminal	P-32	2.07287
AAGTCGTCAAATAGCA	luminal	P-32	1.5201
CTGAGGCTCGTAGTCA	myoep	P-32	1.54081
GCGATCGTCCATCACC	luminal	P-32	2.05187
CACACAACATACAGGG	luminal	P-32	1.52289
AAGTACCAGCAAGCCA	luminal	P-32	1.50717
CGAGGCTCAATGGCCC	luminal	P-32	2.46834
ATTTCTGAGAAATTCG	luminal	P-32	1.53628
CGGCAGTGTCTCCCTA	luminal	P-32	2.49808
CTTGAGAGTAACACCT	luminal	P-32	2.04617
CTGTACCAGTAAACGT	myoep	P-32	1.49138
AGCCACGCAATCTCTT	luminal	P-32	1.52088
CCGGTAGTCTGACGCG	luminal	P-32	1.57687
CGTGTCTGTACAGGTG	luminal	P-32	3.25787
TAGACTGAGCAGATAT	luminal	P-32	2.74678
TATGTTCCAGCTACCG	luminal	P-32	1.53556
TGAATGCAGTTCACTG	luminal	P-32	2.1707
CTAAGTGTCCATCACC	luminal	P-32	2.52526
ACCAAACCAGTTGTTG	luminal	P-32	2.49933
TAATTCCAGCCTCTTC	luminal	P-32	1.54956
AACCCAAAGCCATTTG	luminal	P-32	1.51683
CGACAGCGTTCTTCAT	luminal	P-32	2.48145
CAGAGCCTCGCTCTAC	luminal	P-32	1.55222
GAACGTTAGAAAGCGA	luminal	P-32	2.15328
CCGGTAGCACCCTGAG	luminal	P-32	1.5332
ACCCTTGTCCGAGGCT	luminal	P-32	2.19126
CGGTCAGAGCCTCTCT	luminal	P-32	1.59174
CGATGCGTCATGCCCT	myoep	P-32	1.56149
AGCATCAAGTTGGCTT	myoep	P-32	1.51201
GTTAGACGTCGGTGAA	luminal	P-32	2.77009
ACTCTCGGTGCGTTTA	myoep	P-32	1.55101
CGGGTCATCACCTACC	luminal	P-32	1.48204
AGGAATATCGCCACTT	luminal	P-32	1.60071
TCAGCCTCACATTACG	luminal	P-32	2.11248
ACCCTTGCACGTCATA	luminal	P-32	2.04603
TTCCGTGCAGCAGTCC	luminal	P-32	1.57653
TCGTAGACATGACAAA	luminal	P-32	2.14299
ATACCGACAATCAGCT	luminal	P-32	2.16174
TGGATGTGTGATCATC	luminal	P-32	3.49085
ATGAGTCTCGCTTAAG	luminal	P-32	1.60127
AGGAGGTAGCCTGAGA	luminal	P-32	2.76519
GATGACTTCATCGGGC	luminal	P-32	2.08378
AAACGCTTCGCTGTCT	luminal	P-32	2.98381
GTTGTGACACCGTACG	luminal	P-32	1.51908
GGTTCTCTCCTTCTAA	luminal	P-32	2.16859
CCAAGCGGTTACGCCG	luminal	P-32	1.61436
CTGTATTGTTTGGGAG	luminal	P-32	1.62092
CGTCCATGTCCTTAAG	luminal	P-32	1.56852
TTGTGGAGTGATTGGG	luminal	P-32	1.56119
ACCTGTCCAAATGGTA	luminal	P-32	1.53341
CGTTCTGGTATGATCC	luminal	P-32	2.18106
CAATCGACACCCTATC	luminal	P-32	1.58131
ACTTCGCCAAATTAGG	luminal	P-32	2.56453
TGCAGTAAGTCACGAG	luminal	P-32	1.5497
AAACGCTAGGCACTCC	luminal	P-32	1.62624
ACGTAGTAGGAACGTC	luminal	P-32	2.15939
CTTCAATTCACGGAGA	luminal	P-32	2.89387
TATCCTAAGGCGTTGA	luminal	P-32	2.20871
CTGTAGACAGTGTACT	luminal	P-32	3.02053
CAGTGCGGTGGGTCAA	luminal	P-32	1.58365
TGGTAGTTCATTCCTA	luminal	P-32	1.59512
TCGGGCACATCATCCC	luminal	P-32	2.80532
TCCGTGTGTACCGGCT	luminal	P-32	2.19542
GTGTCCTTCAAGCCGC	luminal	P-32	1.6615
CATGCCTGTAGACAGC	luminal	P-32	2.53857
ATTTCTGAGCGTACAG	luminal	P-32	2.78566
GAGTTGTCATGCCGAC	luminal	P-32	1.65273
CCTCTCCCACAACATC	myoep	P-32	1.58691
TGGGAGAGTGAATATG	luminal	P-32	2.24724
CGGAGAAGTGCGAACA	luminal	P-32	1.5334
GCATCTCGTGCAGTGA	luminal	P-32	1.58899
GGCAGTCGTAACCCTA	luminal	P-32	2.22825
ATTTACCGTGCTATTG	luminal	P-32	1.61455
GCAACATAGCTGCGAA	myoep	P-32	1.65534
AGGTTACAGTATGGCG	luminal	P-32	1.57496
TAGATCGAGAACAAGG	luminal	P-32	1.57811
GGGTTATTCCTAAGTG	luminal	P-32	1.59484
ATTTACCTCCGAGAAG	luminal	P-32	2.14857
AACAACCAGCTCAGAG	luminal	P-32	2.48377
ACGTAGTTCCTCTCTT	luminal	P-32	2.17703
TCTCAGCGTGCAGATG	luminal	P-32	1.6655
CGCCATTGTCCCGTGA	luminal	P-32	2.25365
TGTTCCGCAGTATACC	luminal	P-32	2.56651
CGGGACTTCCTGGTCT	luminal	P-32	1.65029
AGTACTGAGCTCGCAC	luminal	P-32	2.8073
TCGCAGGGTGCCCACA	luminal	P-32	1.64646
CGGAATTTCGAAGAAT	luminal	P-32	2.13944
TCTACCGCAAGTTCGT	luminal	P-32	2.21656
TCCTTCTGTTGTGCAT	luminal	P-32	2.56363
AGGGAGTCAAACAGGC	luminal	P-32	1.66475
CCCTGATGTCGGTAAG	luminal	P-32	1.58228
GGGCCATGTGAATGAT	luminal	P-32	2.355
CATCCACAGACGGAAA	myoep	P-32	1.67762
TGTAGACAGCCTAACT	luminal	P-32	2.25764
TTTAGTCCATAATGAG	luminal	P-32	2.18347
TTACAGGCAGCAGTTT	myoep	P-32	2.10308
GAGTTGTTCACGGGAA	luminal	P-32	1.64011
AGGCATTTCTTACCGC	luminal	P-32	2.56959
AAACGAATCTTGGAAC	luminal	P-32	1.65214
TCATACTGTAGCGTCC	luminal	P-32	2.19076
CAGATTGAGTCCTACA	myoep	P-32	1.58518
CTCTCGAGTGTGTGTT	luminal	P-32	2.5878
CACGGGTTCTGGAAGG	luminal	P-32	1.65147
GCCAACGTCTTTCCAA	myoep	P-32	2.18595
ATGAAAGTCGCTAGCG	luminal	P-32	2.70096
GTGACGCGTCTTGAAC	luminal	P-32	1.65154
[truncated: 1,649 more rows]
