# Supplementary material for: A macrophage-predominant immunosuppressive microenvironment and therapeutic vulnerabilities in advanced salivary gland cancer
Source: Nat Commun. 2025 Jun 12;16:5303. doi: 10.1038/s41467-025-60421-0 (PMC12162891; doi:10.1038/s41467-025-60421-0)
Supplement: Supplementary file 8 — Source Data [file 41467_2025_60421_MOESM8_ESM.zip › Source_Data/Figure_2_Source_Data.xlsx]

## Sheet: Panel_A
	P-1	P-2	P-3	P-4	P-5	P-6	P-7	P-8	P-9	P-10	P-11	P-12	P-13	P-14	P-15	P-16	P-17	P-18	P-19	P-20	P-21	P-22	P-23	P-24	P-25	P-26	P-27	P-28	P-29	P-30	P-32	P-33	P-34	P-35	P-36	P-37	P-38	P-39	P-40	P-41	P-42	P-43	P-44	P-45	P-46	P-47	P-48	P-49	P-50
MYB	amp			fusion	fusion			fusion	fusion						fusion	fusion			fusion			fusion						fusion					fusion	fusion				snv		fusion	fusion	amp		fusion		fusion			fusion
NFIB	amp			fusion	fusion			fusion	fusion	fusion		indel;fusion			fusion	fusion			fusion			fusion						fusion					fusion	fusion					fusion	fusion	fusion			fusion		fusion			fusion
MYBL1	amp					amp											amp						amp				amp		amp										fusion			amp			amp		amp	amp
MAML2																											fusion										fusion								amp
CRTC1																											fusion															amp
CRTC3																																					fusion
ETV6																				amp																						amp
NTRK3																																					snv					amp
RET																		amp
PLAG1	amp		amp;fusion			amp;fusion																					amp		amp													amp			amp		amp;fusion	amp
HMGA2	fusion														amp														fusion													amp
CTNNB1			fusion															amp																								amp
NOTCH1	amp					amp		snv			amp	indel				snv		amp							indel													indel						indel		indel
TP53	snv;amp		snv			indel												indel																								indel	snv		indel			snv
PIK3CA	amp					amp																														snv						amp
HRAS						amp																																							snv
KRAS															amp					amp																						amp
NRAS	amp																																														amp
BRAF	amp												snv	fusion															amp													amp
AR																		amp;fusion
ERBB2													snv										amp						amp;fusion											snv		amp						amp
MYC	amp					amp											amp	amp					amp	snv			amp															amp			amp		amp	amp
EGFR																		amp;fusion											amp													amp			amp
MCL1	amp																			amp			amp			amp			amp													amp					amp	amp
EWSR1	amp																						amp																			amp						amp
ACTB	amp		indel;amp	snv		amp						indel										indel	snv						amp										snv	snv		amp
PTEN	indel												snv				snv	snv																								del	fusion
ARID1A						snv				snv																																				indel
BCOR																												snv			indel
KDM6A												indel								snv														fusion												snv
KMT2C				snv																					snv				amp									snv				amp
ABCA13	snv											snv	snv																amp		snv											amp			amp
ADGRG4				snv																								snv				snv
ADGRV1		snv											snv										amp										snv			amp						snv;amp						snv
FGFR1	amp																amp																	snv								amp			amp		amp;fusion
CDKN2A							del				del			snv												del																snv
CDKN2B							del				del															del
CDKN2C	amp					amp
Tumor_entity	Malignant_Mesenchymal	ACC	SDC	ACC	ACC	Malignant_Mesenchymal	AciCC	ACC	ACC	ACC	Other	ACC	SDC	Adenocarc NOS	ACC	ACC	Malignant_Mesenchymal	SDC	ACC	ACC	Other	ACC	BCC	ACC	BCC	MEC	MEC	ACC	SDC	AciCC	ACC	ACC	ACC	ACC	ACC	Malignant_Mesenchymal	MEC	ACC	ACC	ACC	ACC	SDC	MEC	ACC	BCC	ACC	CEPA	Adenocarc NOS	ACC
Cell_of_origin	ED	ID	ED	ID	ID	ED	ID	ID	ID	ID	ED	ID	ED	ED	ID	ID	ED	ED	ID	ID	ID	ID	ID	ID	ID	ED	ED	ID	ED	ID	ID	ID	ID	ID	ID	ED	ED	ID	ID	ID	ID	ED	ED	ID	ID	ID	ID	ED	ID
Immune_cluster	Immune_High	NA	Immune_High	Immune_Medium	Immune_Medium	Immune_High	Immune_Medium	Immune_Low	Immune_Medium	Immune_Medium	Immune_Medium	Immune_Low	Immune_High	Immune_High	Immune_Low	Immune_High	NA	Immune_High	Immune_Medium	Immune_Low	NA	Immune_Low	Immune_High	Immune_High	NA	Immune_High	Immune_Medium	Immune_Medium	Immune_High	Immune_Low	Immune_Low	Immune_Low	Immune_Medium	Immune_Low	Immune_High	Immune_Low	Immune_High	NA	Immune_Medium	Immune_Medium	Immune_High	Immune_High	Immune_High	Immune_High	Immune_Low	Immune_Medium	Immune_Low	Immune_High	Immune_High
Expression
MYB	0.375522	NA	2.33342	4.30129	3.67539	2.67539	1.07247	5.42978	4.11765	5.31289	0.486833	5.1455	1.47648	0.7248	4.19821	2.76062	NA	1.20848	1.67025	4.28274	NA	4.42241	0.70178	2.63064	NA	0.451257	0.238278	3.73367	2.89039	0.241654	5.03022	5.37333	4.20277	5.01439	5.00349	0.160989	0.452657	NA	0.134959	4.47534	4.70903	0.997802	0.589333	4.14054	0.705739	2.23521	0.954692	1.3924	2.65452
MYBL1	2.37518	NA	1.065	0.582962	0.104868	2.48878	0.636684	0.705081	0.447727	0.817847	0.916091	0.614246	1.13844	0.67805	0.345185	0.142293	NA	0.627045	0.0488597	1.18729	NA	0.501129	1.99333	0.298082	NA	0.799877	0.504113	0.259522	1.39484	0.422359	0.404466	1.17974	0.568476	0.750079	0.567269	0.399607	0.528283	NA	4.14005	0.795163	0.535687	0.329779	0.96219	0.397915	0.502205	0.0836884	1.13531	1.17913	0.0545289
[truncated: 54 more columns]

## Sheet: Panel_B
Gene	Variant_Type	Count	Entity
ACTB	Frame_Shift_Del	1	ACC
ARID1A	Frame_Shift_Del	3	ACC
BCOR	Frame_Shift_Del	5	ACC
KDM6A	Frame_Shift_Del	2	ACC
NOTCH1	Frame_Shift_Del	3	ACC
TP53	Frame_Shift_Del	0	ACC
ACTB	Frame_Shift_Ins	1	ACC
ARID1A	Frame_Shift_Ins	1	ACC
BCOR	Frame_Shift_Ins	2	ACC
KDM6A	Frame_Shift_Ins	0	ACC
NOTCH1	Frame_Shift_Ins	1	ACC
TP53	Frame_Shift_Ins	0	ACC
ACTB	In_Frame_Del	0	ACC
ARID1A	In_Frame_Del	0	ACC
BCOR	In_Frame_Del	0	ACC
KDM6A	In_Frame_Del	0	ACC
NOTCH1	In_Frame_Del	2	ACC
TP53	In_Frame_Del	0	ACC
ACTB	In_Frame_Ins	0	ACC
ARID1A	In_Frame_Ins	0	ACC
BCOR	In_Frame_Ins	0	ACC
KDM6A	In_Frame_Ins	0	ACC
NOTCH1	In_Frame_Ins	1	ACC
TP53	In_Frame_Ins	0	ACC
ACTB	Missense_Mutation	5	ACC
ARID1A	Missense_Mutation	4	ACC
BCOR	Missense_Mutation	0	ACC
KDM6A	Missense_Mutation	0	ACC
NOTCH1	Missense_Mutation	4	ACC
TP53	Missense_Mutation	1	ACC
ACTB	Nonsense_Mutation	0	ACC
ARID1A	Nonsense_Mutation	0	ACC
BCOR	Nonsense_Mutation	1	ACC
KDM6A	Nonsense_Mutation	3	ACC
NOTCH1	Nonsense_Mutation	1	ACC
TP53	Nonsense_Mutation	0	ACC
ACTB	Nonstop_Mutation	0	ACC
ARID1A	Nonstop_Mutation	0	ACC
BCOR	Nonstop_Mutation	0	ACC
KDM6A	Nonstop_Mutation	0	ACC
NOTCH1	Nonstop_Mutation	0	ACC
TP53	Nonstop_Mutation	0	ACC
ACTB	Splice_Site	2	ACC
ARID1A	Splice_Site	0	ACC
BCOR	Splice_Site	0	ACC
KDM6A	Splice_Site	1	ACC
NOTCH1	Splice_Site	1	ACC
TP53	Splice_Site	0	ACC
ACTB	Translation_Start_Site	0	ACC
ARID1A	Translation_Start_Site	0	ACC
BCOR	Translation_Start_Site	0	ACC
KDM6A	Translation_Start_Site	0	ACC
NOTCH1	Translation_Start_Site	0	ACC
TP53	Translation_Start_Site	0	ACC
ACTB	Frame_Shift_Del	1	Other
ARID1A	Frame_Shift_Del	1	Other
BCOR	Frame_Shift_Del	0	Other
KDM6A	Frame_Shift_Del	0	Other
NOTCH1	Frame_Shift_Del	0	Other
PTEN	Frame_Shift_Del	1	Other
TP53	Frame_Shift_Del	1	Other
ACTB	Frame_Shift_Ins	1	Other
ARID1A	Frame_Shift_Ins	0	Other
BCOR	Frame_Shift_Ins	0	Other
KDM6A	Frame_Shift_Ins	0	Other
NOTCH1	Frame_Shift_Ins	1	Other
PTEN	Frame_Shift_Ins	0	Other
TP53	Frame_Shift_Ins	2	Other
ACTB	In_Frame_Del	0	Other
ARID1A	In_Frame_Del	0	Other
BCOR	In_Frame_Del	0	Other
KDM6A	In_Frame_Del	0	Other
NOTCH1	In_Frame_Del	0	Other
PTEN	In_Frame_Del	0	Other
TP53	In_Frame_Del	1	Other
ACTB	In_Frame_Ins	0	Other
ARID1A	In_Frame_Ins	0	Other
BCOR	In_Frame_Ins	0	Other
KDM6A	In_Frame_Ins	0	Other
NOTCH1	In_Frame_Ins	0	Other
PTEN	In_Frame_Ins	0	Other
TP53	In_Frame_Ins	0	Other
ACTB	Missense_Mutation	1	Other
ARID1A	Missense_Mutation	2	Other
BCOR	Missense_Mutation	0	Other
KDM6A	Missense_Mutation	1	Other
NOTCH1	Missense_Mutation	1	Other
PTEN	Missense_Mutation	1	Other
TP53	Missense_Mutation	4	Other
ACTB	Nonsense_Mutation	0	Other
ARID1A	Nonsense_Mutation	0	Other
BCOR	Nonsense_Mutation	0	Other
KDM6A	Nonsense_Mutation	0	Other
NOTCH1	Nonsense_Mutation	0	Other
PTEN	Nonsense_Mutation	1	Other
TP53	Nonsense_Mutation	3	Other
ACTB	Nonstop_Mutation	0	Other
ARID1A	Nonstop_Mutation	0	Other
BCOR	Nonstop_Mutation	0	Other
KDM6A	Nonstop_Mutation	0	Other
NOTCH1	Nonstop_Mutation	0	Other
PTEN	Nonstop_Mutation	0	Other
TP53	Nonstop_Mutation	0	Other
ACTB	Splice_Site	0	Other
ARID1A	Splice_Site	0	Other
BCOR	Splice_Site	1	Other
KDM6A	Splice_Site	0	Other
NOTCH1	Splice_Site	0	Other
PTEN	Splice_Site	2	Other
TP53	Splice_Site	0	Other
ACTB	Translation_Start_Site	0	Other
ARID1A	Translation_Start_Site	0	Other
BCOR	Translation_Start_Site	0	Other
KDM6A	Translation_Start_Site	0	Other
NOTCH1	Translation_Start_Site	0	Other
PTEN	Translation_Start_Site	0	Other
TP53	Translation_Start_Site	0	Other

## Sheet: Panel_C
PID	Entity	Color	TMB
P-1	Other	darkturquoise	4.9
P-2	ACC	coral2	1.16667
P-6	Other	darkturquoise	5
P-8	ACC	coral2	0.333333
P-9	ACC	coral2	0.633333
P-10	ACC	coral2	0.7
P-11	Other	darkturquoise	1.4
P-14	Other	darkturquoise	5.26667
P-17	Other	darkturquoise	3.53333
P-18	Other	darkturquoise	2.63333
P-19	ACC	coral2	0.5
P-20	ACC	coral2	1.06667
P-21	Other	darkturquoise	0.0333333
P-25	Other	darkturquoise	0.733333
P-26	Other	darkturquoise	1.3
P-27	Other	darkturquoise	1.66667
P-29	Other	darkturquoise	3.33333
P-32	ACC	coral2	0.933333
P-33	ACC	coral2	1.03333
P-36	ACC	coral2	0.6
P-38	Other	darkturquoise	0.866667
P-39	ACC	coral2	4.76667
P-42	ACC	coral2	0.566667
P-44	Other	darkturquoise	3.1
P-45	ACC	coral2	0.866667
P-46	Other	darkturquoise	0.666667
P-50	ACC	coral2	0.2
P-57	ACC	coral2	1.06667
P-60	Other	darkturquoise	2
P-62	Other	darkturquoise	2.33333
P-64	ACC	coral2	0.633333
P-66	Other	darkturquoise	5.13333
P-67	Other	darkturquoise	0.333333
P-68	ACC	coral2	1.4
P-69	ACC	coral2	0.7
P-73	ACC	coral2	0.866667
P-74	Other	darkturquoise	2.76667
P-75	Other	darkturquoise	1.9
P-78	Other	darkturquoise	1.13
P-79	Other	darkturquoise	2.5
P-80	ACC	coral2	0.2
P-81	Other	darkturquoise	0.433333
P-82	ACC	coral2	0.933333
P-84	ACC	coral2	0.733333
P-85	ACC	coral2	1.16667
P-86	ACC	coral2	NA	*outlier
P-90	ACC	coral2	0.3
P-94	ACC	coral2	0.766667
P-95	Other	darkturquoise	1
P-96	ACC	coral2	1.33333
P-100	Other	darkturquoise	1.36667
P-102	Other	darkturquoise	0.1
P-3	Other	darkturquoise	2.73333
P-4	ACC	coral2	1.23333
P-5	ACC	coral2	0.8
P-7	Other	darkturquoise	0.933333
P-11	Other	darkturquoise	0.0333333
P-12	ACC	coral2	1.13333
P-13	Other	darkturquoise	8.26667
P-15	ACC	coral2	1.86667
P-16	ACC	coral2	0.6
P-22	ACC	coral2	0.566667
P-23	Other	darkturquoise	0.866667
P-24	ACC	coral2	0.366667
P-28	ACC	coral2	1.2
P-34	ACC	coral2	1.23333
P-35	ACC	coral2	0.433333
P-37	Other	darkturquoise	2.83333
P-40	ACC	coral2	2.26667
P-41	ACC	coral2	2.26667
P-43	Other	darkturquoise	2.46667
P-47	ACC	coral2	1
P-48	Other	darkturquoise	1.26667
P-49	Other	darkturquoise	6.3
P-52	ACC	coral2	0.766667
P-54	ACC	coral2	0.7
P-55	ACC	coral2	0.6
P-56	ACC	coral2	0.4
P-58	ACC	coral2	0.7
P-58	ACC	coral2	0.866667
P-59	Other	darkturquoise	7.16667
P-61	Other	darkturquoise	6.3
P-63	Other	darkturquoise	1.6
P-65	ACC	coral2	1.7
P-70	ACC	coral2	0.9
P-71	ACC	coral2	0.533333
P-72	ACC	coral2	0.566667
P-76	Other	darkturquoise	6.56667
P-77	ACC	coral2	0.166667
P-77	ACC	coral2	0.466667
P-83	Other	darkturquoise	0.233333
P-87	ACC	coral2	0.866667
P-88	ACC	coral2	1.86667
P-89	Other	darkturquoise	4
P-91	ACC	coral2	1.1
P-92	ACC	coral2	1.26667
P-93	ACC	coral2	0.833333
P-95	Other	darkturquoise	2.73333
P-97	ACC	coral2	0.666667
P-98	ACC	coral2	0.833333
P-99	ACC	coral2	1.26667
P-101	Other	darkturquoise	2.3
P-103	ACC	coral2	0.666667
P-104	ACC	coral2	0.733333
