# Supplementary material for: A macrophage-predominant immunosuppressive microenvironment and therapeutic vulnerabilities in advanced salivary gland cancer
Source: Nat Commun. 2025 Jun 12;16:5303. doi: 10.1038/s41467-025-60421-0 (PMC12162891; doi:10.1038/s41467-025-60421-0)
Supplement: Supplementary file 8 — Source Data [file 41467_2025_60421_MOESM8_ESM.zip › Source_Data/Figure_4_Source_data.xlsx]

## Sheet: Panel_A
	Alveolar_cells	Endothelial_cells	Fibroblasts/Muscle	Immune_cells	Malignant_cells	Unknown
P-6	0.798193	28.75	32.9819	19.7741	12.3494	5.34639
P-14	72.8551	1.22567	3.42466	7.20981	6.27253	9.01226
P-18	0	1.86464	2.07182	85.3361	10.7274	0
P-31	0.230888	8.35044	7.13186	63.3145	19.2791	1.69318
P-32	0	0.728519	0.471395	1.11421	97.6859	0
P-33	0.036664	5.05958	23.0981	4.34464	67.461	0
P-42	86.0995	3.61141	1.94685	7.3591	0.98316	0
P-46	6.59394	0.237746	0.510454	3.82491	88.8329	0
P-66	0.056407	13.2744	7.68074	48.3031	30.6853	0
P-74	0	3.83174	8.55893	2.26989	85.3394	0
P-79	0.908773	13.6666	35.3722	10.2761	32.1915	7.58476
P-85	16.7924	0.784978	11.3591	8.68093	62.3211	0.061567
P-103	8.93773	1.36752	6.49573	3.76068	79.4383	0

## Sheet: Panel_B
cell_barcode	UMAP1	UMAP2	Cell_class
AAAGGGCGTTTCCATT	8.91814	2.17539	Malignant_cells
CCTCAACCACGTGAGA	9.39294	2.68012	Malignant_cells
CATGCCTCACTGTCGG	9.21739	2.61464	Malignant_cells
TATATCCTCGGTCAGC	9.61161	3.10204	Malignant_cells
CTTCAATTCGTCAAAC	7.55309	-0.440577	Malignant_cells
GCGATCGAGGCCCAAA	9.0044	2.34908	Malignant_cells
AGGGCCTTCAAGGTGG	7.82226	0.295418	Malignant_cells
TTGAGTGCATGTACGT	7.87131	0.325203	Malignant_cells
GTAGCTACACGGCACT	7.6702	0.0302319	Malignant_cells
TCAATTCTCCTTCTTC	-0.236402	5.71901	Unknown
ACGCACGCACGCGTGT	7.78263	-0.299428	Malignant_cells
ATTGTTCCACTAGGCC	11.2484	11.196	Malignant_cells
GTTAGTGCACTAAACC	7.68323	0.176667	Malignant_cells
TGTTCATCACATTACG	7.72594	0.0508443	Malignant_cells
CGATGCGTCCGCAAAT	8.23174	1.91727	Malignant_cells
TTCCGGTAGTATCTGC	7.6729	0.22206	Malignant_cells
CCGAACGTCGATAACC	8.61063	1.67954	Malignant_cells
GTGACGCAGTTTGCTG	8.91777	2.51792	Malignant_cells
GTGAGCCTCATGTCTT	7.58883	0.135055	Malignant_cells
TATTTCGGTACCGGCT	7.61724	-0.333323	Malignant_cells
TAAGTCGGTCGGAAAC	15.1928	6.32229	Fibroblasts/Muscle
TGGGATTCATGAGGGT	8.79258	2.57122	Malignant_cells
TCGTGCTGTCTCAAGT	7.6516	0.159606	Malignant_cells
CCGCAAGAGCGCTGAA	7.77048	0.232862	Malignant_cells
GAAATGACATGGTGGA	7.73757	0.0639897	Malignant_cells
GTTCTATCAGACATCT	7.98606	-0.913286	Malignant_cells
CAGTTAGCATTGCTGA	7.58596	-0.550447	Malignant_cells
ATCCCTGGTCTGTGGC	15.3633	6.31186	Fibroblasts/Muscle
TACAGGTTCGCGAAGA	7.80682	0.269853	Malignant_cells
GCTCAAAGTGCCTTCT	-1.2232	2.66318	Alveolar_cells
TCATTTGCAGTAACGG	7.93214	-0.907881	Malignant_cells
TAACCAGAGAGCCTGA	8.85364	2.77667	Malignant_cells
GCTTTCGAGGCATCGA	11.2056	11.0699	Malignant_cells
AATCACGTCAACACGT	-0.916937	3.25145	Alveolar_cells
CTGGTCTGTAACAAGT	12.5575	13.0229	Immune_cells
TCAGTTTCAAGACGGT	15.3756	6.28232	Fibroblasts/Muscle
TCGAACAAGTCGCCCA	8.68266	1.32608	Malignant_cells
TACACCCAGTGCCCGT	-1.34007	3.18915	Alveolar_cells
GTCAAGTGTAGCGTCC	8.3395	2.16249	Malignant_cells
GGGTTATCACTGTTCC	-1.97245	3.90078	Alveolar_cells
CGTTCTGTCCCGAACG	-2.96121	3.60113	Alveolar_cells
GAGGGATGTCGGATTT	8.94063	2.5458	Malignant_cells
ATTATCCCAGCGATTT	16.2126	6.76054	Fibroblasts/Muscle
CCTCAACCATGGCCCA	15.9757	6.81305	Fibroblasts/Muscle
AAGCGTTAGGCATCTT	7.8819	-0.117798	Malignant_cells
TCTACCGGTGCCCAGT	8.67483	-1.21417	Malignant_cells
CAGCCAGAGTTTGTCG	7.96485	0.117582	Malignant_cells
AGGCATTCATGAGGGT	7.85822	0.284769	Malignant_cells
ATGGATCAGTCCTACA	-1.20393	3.50031	Alveolar_cells
TGGAGGAGTGGATTTC	15.71	6.99887	Fibroblasts/Muscle
ACAACCAAGTTCAACC	-1.43297	3.69636	Alveolar_cells
ATTACCTAGTGGGAAA	7.55668	0.106078	Malignant_cells
CGGACACGTAGGTCAG	9.17264	2.26154	Malignant_cells
AGACACTTCCATCTAT	10.4721	-5.91392	Malignant_cells
GAGTGAGAGGCCGCTT	8.47039	2.30445	Malignant_cells
TCAGCAAAGAGTCCGA	8.32629	-0.938303	Malignant_cells
GTAGGTTGTGCGACAA	7.74048	0.231292	Malignant_cells
ACTACGACACGCCACA	15.2165	6.36361	Fibroblasts/Muscle
TGGTAGTCACTCAAGT	-1.26237	4.46082	Alveolar_cells
CCTAACCTCTCGAACA	16.7312	6.5793	Fibroblasts/Muscle
GAGGCCTCATAAGCAA	15.3706	6.32192	Fibroblasts/Muscle
TTTATGCGTACTAGCT	8.04933	0.0694416	Malignant_cells
ACGGTTAGTCTTTATC	7.82541	0.154793	Malignant_cells
TGGATGTGTACCTTCC	7.77435	0.401692	Malignant_cells
ACAGAAAGTAAGCGGT	-1.78082	3.70609	Alveolar_cells
GTACAACTCACCATGA	7.86521	0.286861	Malignant_cells
GCGAGAAAGTATTGCC	-1.28255	2.64999	Alveolar_cells
TCTTTGAAGTGATTCC	-2.20305	3.11254	Alveolar_cells
ACTGCAACAGAACCGA	17.2319	7.60359	Fibroblasts/Muscle
TTCCAATTCGTGCGAC	8.12318	-1.06218	Malignant_cells
TCCACGTAGATGCGAC	7.76163	0.352355	Malignant_cells
GTCCACTAGGCACCAA	-1.16609	3.15096	Alveolar_cells
ACGTAACGTGGACTAG	-3.31893	10.9879	Alveolar_cells
CAACAACCAGAGTGTG	-3.01966	9.38761	Alveolar_cells
TTCTAACTCTCACCCA	16.4506	7.51681	Fibroblasts/Muscle
TGCAGTAAGAACAAGG	-1.33059	4.7766	Alveolar_cells
TTGGGATTCGACGCTG	-2.35698	2.98492	Alveolar_cells
GAGGGATTCCGATAGT	7.07477	-5.4644	Malignant_cells
TCATTTGGTGTTTCTT	-1.87536	10.3823	Alveolar_cells
ATACCTTCATGACAGG	7.74039	0.240571	Malignant_cells
GAGATGGGTCCTTTGC	8.61313	2.66514	Malignant_cells
GCATCTCGTGAGTTGG	-0.790135	3.96574	Alveolar_cells
GGAAGTGGTCGTAATC	-0.730934	4.10719	Alveolar_cells
AACAAAGCATGGGTTT	-2.51759	4.31609	Alveolar_cells
AGGACTTCAGGACAGT	-1.92429	3.75625	Alveolar_cells
GACATCAGTACGCTAT	-1.03504	4.89013	Alveolar_cells
ACTGTCCGTCTCAAGT	7.83312	0.336484	Malignant_cells
GATGACTTCAACTGAC	-2.20214	4.77651	Alveolar_cells
AACCCAATCCTAGCCT	17.347	6.84526	Fibroblasts/Muscle
AGGAAATCACGACGAA	-0.444439	5.68355	Unknown
TGTGGCGTCCTCTGCA	8.03591	0.379593	Malignant_cells
ATGTCCCTCATTTGGG	5.56472	-4.11053	Malignant_cells
CCTCCAATCCAAGGGA	-1.23656	4.14217	Alveolar_cells
AAGCATCCATGGGTCC	-3.10323	2.65402	Alveolar_cells
TTTCCTCTCTTGGATG	-1.50977	3.22542	Alveolar_cells
AAAGAACTCCCTCAAC	17.3092	6.58989	Fibroblasts/Muscle
GCACATAGTGGCATCC	-1.46281	2.40848	Alveolar_cells
GTCTGTCAGATGCGAC	-1.09587	5.12127	Alveolar_cells
TCGCTTGCAGGCACTC	-0.29504	4.14326	Alveolar_cells
ATTCTACAGATAGCTA	8.30501	2.12749	Malignant_cells
GTAGGTTAGATGGGCT	-2.24161	3.00797	Alveolar_cells
CAAGACTCACGCAAAG	-0.401474	4.74882	Alveolar_cells
CTGTGGGAGGTCGTCC	9.22672	2.36259	Malignant_cells
CGTAAGTTCACACGAT	-1.5835	4.52611	Alveolar_cells
ATCCGTCTCACCTCTG	-1.21466	4.83998	Alveolar_cells
AATTTCCAGCTGACAG	8.84743	2.41126	Malignant_cells
CCTCTCCGTTGCTGAT	7.66055	-5.1567	Malignant_cells
AGCTACAAGCAGGTCA	-4.5698	4.04845	Alveolar_cells
TCACTCGCAGAGGTAC	-2.19711	3.31758	Alveolar_cells
TTCTAGTTCTACGCAA	-2.73806	3.2244	Alveolar_cells
TGCAGATTCTACGCAA	17.6812	7.19715	Fibroblasts/Muscle
GTCGCGAAGGCACTAG	-1.82513	3.18395	Alveolar_cells
GGGTCACTCGAGTACT	-1.7503	10.5646	Alveolar_cells
CTCACTGTCATTCCTA	-4.6058	3.99931	Alveolar_cells
TGATGCATCTGGTTGA	-2.93509	2.60073	Alveolar_cells
GGTTAACGTAGACAAT	-2.36588	2.56199	Alveolar_cells
TTCTAACCATCGTGGC	-0.864895	4.12299	Alveolar_cells
GAGGGATTCTGAACGT	-2.63212	2.45533	Alveolar_cells
TGCATGAGTGCATACT	-2.28793	3.59483	Alveolar_cells
GGCAGTCAGGGCAGTT	-1.71142	2.35846	Alveolar_cells
CTTGATTGTAGGAGGG	17.8715	6.74147	Fibroblasts/Muscle
GCTGAATCATCTCCCA	-2.21843	3.67805	Alveolar_cells
CAACCAAGTCTCGGGT	-1.10835	3.49297	Alveolar_cells
CGGTCAGGTGCAATAA	-1.55697	9.8652	Alveolar_cells
GTACAACTCGGACCAC	-1.43583	3.93663	Alveolar_cells
CCCTCTCAGCGTGCCT	16.0081	7.14639	Fibroblasts/Muscle
CTATCCGCAAGTGACG	16.8729	7.32984	Fibroblasts/Muscle
ACTTAGGTCCCGAAAT	10.3228	-5.9792	Malignant_cells
TCAGTTTGTACAAGCG	-1.92753	3.40471	Alveolar_cells
GCACGGTGTATCAGCT	-0.535663	3.73492	Alveolar_cells
CCTTCAGAGCATTTCG	9.93335	2.79712	Malignant_cells
TCATCCGAGGACAACC	17.1055	7.68337	Fibroblasts/Muscle
TTGACCCTCCATTTCA	-4.55931	3.92038	Alveolar_cells
GGGTTTAAGTAATTGG	12.7503	18.6413	Immune_cells
CTGTCGTCAGATGCGA	-1.43788	9.99203	Alveolar_cells
TCCGATCTCTAATTCC	-2.82361	2.9745	Alveolar_cells
GATGACTCAACCAACT	-4.45608	4.30746	Alveolar_cells
CTCAGGGTCCGGGACT	-0.652467	4.65732	Alveolar_cells
AATGGAATCAGACATC	6.02109	-5.3948	Malignant_cells
GAACTGTTCCAACTAG	-1.63133	3.9224	Alveolar_cells
CCTGCATGTAACTAAG	-1.26813	3.72126	Alveolar_cells
TGATCAGAGTGCGACA	16.9503	7.51918	Fibroblasts/Muscle
CCTCAGTTCTCTCGAC	10.5915	-5.77759	Malignant_cells
GTAGAGGCAACGTATC	-0.738942	3.74785	Alveolar_cells
TCGATTTTCTCTGGTC	10.2907	-5.91411	Malignant_cells
TAGGAGGTCCCATGGG	-2.17174	3.86625	Alveolar_cells
TCATCATGTCAGCTTA	17.5554	7.17204	Fibroblasts/Muscle
ACCATTTGTGTTCGAT	10.5281	-5.88661	Malignant_cells
CACGGGTTCGAACACT	-1.73793	5.4716	Alveolar_cells
CTTCTCTAGGTATCTC	-1.05756	4.88814	Alveolar_cells
TGAACGTGTATCCCTC	16.7231	6385	Fibroblasts/Muscle
ACTTTGTTCACGATCA	-1.92181	2.27689	Alveolar_cells
TATCAGGCAAGAGATT	8.87137	2.62262	Malignant_cells
CTCCTTTTCTTAGCCC	6.46213	-4.83136	Malignant_cells
CTAGGTATCGTAGTCA	-1.64491	9.79102	Alveolar_cells
TTTATGCTCGACGACC	-1.83741	2.96233	Alveolar_cells
AGTAGCTGTGGATTTC	-3.35938	10.6059	Alveolar_cells
TGTTCATCAAGCCCAC	-2.27024	10.0107	Alveolar_cells
GACCAATTCTAGACAC	-0.966234	4.24372	Alveolar_cells
TCCTTTCAGTTACGGG	-1.02949	3.27689	Alveolar_cells
TCATTGTAGAGAATCT	-0.827427	3.17735	Alveolar_cells
CACAGGCCAGCATCTA	5.48393	-4.80224	Malignant_cells
TAGACCAAGCAACAAT	-1.77549	3.98181	Alveolar_cells
TCCTGCACATTGACCA	-1.29209	10.2452	Alveolar_cells
GGTGTTAAGCAGGCTA	-2.20736	2.3195	Alveolar_cells
TCCTTTCCATTCCTCG	16.9917	7.19559	Fibroblasts/Muscle
TTTACGTCAGCGTAGA	-2.01241	2.35353	Alveolar_cells
GCATCTCAGCGTGTCC	16.3685	7.57009	Fibroblasts/Muscle
CATGCAATCGCACTCT	9.04714	1.85691	Malignant_cells
TTTACCACAATAGGGC	-3.77392	5.72776	Alveolar_cells
AGGACTTCATGTTCAG	-1.72971	9.62565	Alveolar_cells
TTCTCTCAGTCGCCCA	8.92729	2.62258	Malignant_cells
AACTTCTAGCTCGACC	17.1709	6.89937	Fibroblasts/Muscle
CTGGACGCAAATGAAC	-1.27894	2.82687	Alveolar_cells
CTATCCGCACGGCGTT	6.73304	-3.39514	Malignant_cells
TTTAGTCTCCACTAGA	9.92136	1.86083	Malignant_cells
CTAAGTGTCACTTTGT	-2.26081	2.309	Alveolar_cells
CATTGAGCAATCTAGC	-1.68528	3.79489	Alveolar_cells
GACCGTGCAAAGGGTC	7.48957	-5.20617	Malignant_cells
GAGTGTTAGGCAGCTA	-1.58404	3.93997	Alveolar_cells
CTGGACGCAAGTGGTG	17.432	6.54134	Fibroblasts/Muscle
AGGGCCTAGTACTCGT	-1.18261	3.50962	Alveolar_cells
TTGGGCGCACAGCCTG	-1.68382	3.6574	Alveolar_cells
TTTCACATCGATCCCT	16.6649	6.92836	Fibroblasts/Muscle
TGCAGGCCACCTTCCA	8.89416	1.46571	Malignant_cells
TTTACGTGTTCATCTT	-2.34653	3.79883	Alveolar_cells
TCCTAATAGGTCTGGA	-2.317	3.71812	Alveolar_cells
TTATTGCTCTGTCGTC	-1.61865	3.79824	Alveolar_cells
TTTGGAGCATAGTCGT	-0.394107	4.76383	Alveolar_cells
AGTCAACTCTCGCGTT	-1.95428	10.5145	Alveolar_cells
AACCCAACATACCAGT	0.397557	3.90136	Alveolar_cells
TTCACCGGTACACTCA	-1.8524	3.96088	Alveolar_cells
CAATGACGTAGTCGTT	-1.53118	3.57626	Alveolar_cells
CCTCACAAGCAGGTCA	-1.89763	3.93887	Alveolar_cells
ACTTTGTGTTAAGGAT	-1.4269	3.41461	Alveolar_cells
GTAGCTAGTTGAAGTA	-1.08714	3.10679	Alveolar_cells
TTGGTTTCATGAATCC	16.7584	6.36838	Fibroblasts/Muscle
ACAGCCGTCGGCTATA	-1.91535	3.80786	Alveolar_cells
AGGCATTTCTTCGATT	9.06902	2.17181	Malignant_cells
GATTGGTTCCCTTGTG	16.5522	7.33919	Fibroblasts/Muscle
TCTATCAAGCGAGTCA	-2.53312	3.3655	Alveolar_cells
ACCAACATCACCTGGG	15.169	6.5907	Fibroblasts/Muscle
TCCGATCTCCAACTGA	10.1593	-5.73652	Malignant_cells
AAGTCGTAGATGCTGG	16.6122	6.53033	Fibroblasts/Muscle
CCTATCGAGCACTCTA	18.4503	6.83096	Fibroblasts/Muscle
GACTCTCGTCTGCCTT	4.36751	7.03983	Endothelial_cells
TTCCGGTTCGGAACTT	-2.53818	2.63969	Alveolar_cells
CCCTCAACAACCGTAT	-4.58961	3.98635	Alveolar_cells
TAAGCCACATGGTACT	10.7603	3.63812	Malignant_cells
TGAACGTTCTCAGAAC	16.8705	7.75586	Fibroblasts/Muscle
AGATAGACAGACATCT	-2.85259	11.6469	Alveolar_cells
AGGTTACAGTCACGAG	-2.5119	2.4683	Alveolar_cells
TTGGGTATCCTACACC	-0.871843	3.6259	Alveolar_cells
CAGATCACAGCTATTG	-0.108704	3.05637	Alveolar_cells
TTTGATCCAACATACC	15.9846	7.54376	Fibroblasts/Muscle
TGCAGGCTCTTCGACC	-1.54951	9.93735	Alveolar_cells
GGACGTCAGCACCGTC	-3.51641	3.35547	Alveolar_cells
AATGAAGAGGATGAGA	9.76566	2.95505	Malignant_cells
GTCAAGTCAGGGAATC	-2.55817	3.35767	Alveolar_cells
TGATGCATCACTACTT	17.4712	6.2637	Fibroblasts/Muscle
GCAGTTACACCGTGGT	-2.024	2.30037	Alveolar_cells
CTGGTCTCACTTTATC	-3.51286	5.40765	Alveolar_cells
ATACCTTCACCTTCCA	-1.00227	3.46136	Alveolar_cells
GCCATGGTCGTAATGC	16.2488	7.41143	Fibroblasts/Muscle
GGGTTATTCGAGTACT	-1.32718	3.90111	Alveolar_cells
ACTATCTAGGTCACTT	-1.76961	3.77746	Alveolar_cells
ATTCTTGGTTGTTTGG	-2.64784	3.23027	Alveolar_cells
GATTTCTAGCTGACTT	7.02903	-5.19412	Malignant_cells
TGAGGGACACATAACC	0.271592	3.50354	Alveolar_cells
TTTCCTCCAGCTGGTC	-1.18335	3.53725	Alveolar_cells
GCATTAGGTGCTAGCC	-2.02516	2.42119	Alveolar_cells
TACGGGCCATGTGACT	17.1558	7.56115	Fibroblasts/Muscle
TTGCTGCAGGAACATT	16.8209	6.62341	Fibroblasts/Muscle
GACTTCCAGTAGCTCT	7.73621	-5.34789	Malignant_cells
TCGACGGGTACCTAAC	9.15827	2.23639	Malignant_cells
GCGATCGAGGTTCACT	-1.28077	3.08278	Alveolar_cells
GTCACGGTCTCGTCGT	-0.673026	3.7147	Alveolar_cells
GTTGCGGGTCGCGTCA	-1.91883	4.38197	Alveolar_cells
TATGTTCCAATGGGTG	-3.36945	10.3664	Alveolar_cells
GTCCACTTCCGCTAGG	-1.51715	3.27041	Alveolar_cells
AGAGAATTCACTTGGA	-1.13444	4.22653	Alveolar_cells
AGAAGTACAACGACAG	10.5302	-5.91593	Malignant_cells
CGGCAGTTCCTATGGA	-1.78854	10.0215	Alveolar_cells
CCTCCTCGTCTGATCA	-3.34147	5.03432	Alveolar_cells
CGAGGAAGTTTCGTGA	-1.07986	4.19303	Alveolar_cells
TCAAGCAAGAACAGGA	7.13907	-5.15664	Malignant_cells
ATACCTTTCGGCGATC	-1.71898	4.30163	Alveolar_cells
GTGGCGTCAGACTCTA	-0.200782	4.33352	Alveolar_cells
TCTATACGTATCCTTT	17.4325	6.8539	Fibroblasts/Muscle
TCCGAAACATGATGCT	17.0193	7.7283	Fibroblasts/Muscle
ACCTACCGTTAGAGAT	-3.17954	4.14725	Alveolar_cells
AGTGATCGTTGCGGAA	-0.276056	4.73936	Alveolar_cells
GGCTGTGCATGTACGT	10.5931	-5.76343	Malignant_cells
ACGGGTCTCAAGGTGG	16.7992	7.84765	Fibroblasts/Muscle
CCCTCTCTCTCGACGG	-1.47159	2.9376	Alveolar_cells
ATTCTACCACATAGCT	17.0293	7.24305	Fibroblasts/Muscle
GAGTTGTCAGTGGTGA	17.3177	6.88908	Fibroblasts/Muscle
GGGTTATGTTGGCTAT	-2.8189	2.61052	Alveolar_cells
GAACACTCACAGTACT	12.425	17.033	Immune_cells
TCATATCTCACCCATC	-1.70453	2.68091	Alveolar_cells
GTGAGGAGTTCGTGCG	9.30049	2.45559	Malignant_cells
TCAGTTTTCTCTCGCA	-2.08399	2.31624	Alveolar_cells
CTCATGCCAAGGAGTC	0.0279588	3.87927	Alveolar_cells
TATTCCAAGACCAAAT	10.4906	-5.85583	Malignant_cells
AAGGTAACAACATCGT	-3.06848	4.41112	Alveolar_cells
CAGAGCCGTACGTGAG	-0.538716	4.22098	Alveolar_cells
GTGCTTCCATGACTAC	8.90971	2.36672	Malignant_cells
AGTGTTGAGTAGTCAA	16.3253	7.51039	Fibroblasts/Muscle
CTGGTCTGTCAGTCGC	-2.21103	2.33397	Alveolar_cells
AATTTCCTCTTCTGTA	-2.59065	5.42846	Alveolar_cells
GATTGGTTCCAGTGTA	17.0984	7.58409	Fibroblasts/Muscle
TGCCGAGGTTAAGACA	-0.444978	3.30268	Alveolar_cells
AACCTTTAGATGCTGG	5.56957	-5.59258	Malignant_cells
ACACCAAAGGCTAGCA	15.0327	6.53534	Fibroblasts/Muscle
TGGTAGTCAGTTGTCA	-2.99878	6.22645	Alveolar_cells
CATCAAGGTTACCCTC	11.4189	-5.39517	Malignant_cells
TTCATTGCATCGATAC	12.2596	-3.57233	Malignant_cells
ATCCATTGTACAGGTG	6.85231	-5.49512	Malignant_cells
CTAAGTGCACCATATG	16.0794	6.85644	Fibroblasts/Muscle
AGGATAAAGCGTCAAG	9.50719	2.62412	Malignant_cells
TCTGGCTCACGGCACT	-2.14461	9.56434	Alveolar_cells
TGCAGGCCAAAGGAGA	-0.0483856	2.57233	Alveolar_cells
TAGGGTTGTCCCTGTT	-3.61566	5.92853	Alveolar_cells
TCACTATTCTTCGGTC	16.8244	5.94	Fibroblasts/Muscle
CGAGTTATCCTCACTG	10.3176	-5.96734	Malignant_cells
CTGAGGCGTATTGGCT	-1.37532	4.04087	Alveolar_cells
AATGGAATCGCGTGAC	17.3172	6.90501	Fibroblasts/Muscle
AACCAACGTTTGGCTA	-2.98932	6.11005	Alveolar_cells
CTGTATTTCTACCCAC	17.6682	7.42178	Fibroblasts/Muscle
ACTTTGTGTGGTCTGC	17.0453	7.47836	Fibroblasts/Muscle
TAGACCACACCCTGAG	-0.58257	4.30593	Alveolar_cells
TTACTGTTCGACGCTG	-0.307468	4.28087	Alveolar_cells
ATTATCCAGAAGTCTA	-2.77292	4.51713	Alveolar_cells
TGTGGCGTCCATAGAC	-0.683866	3.55148	Alveolar_cells
CTCTCAGTCGACACCG	-0.76701	2.81419	Alveolar_cells
TTACTGTCATATTCGG	-1.68231	3.90443	Alveolar_cells
ATTTCTGAGCTAGTTC	-1.53793	9.65408	Alveolar_cells
GGGCCATGTACTAAGA	-2.46803	11.9393	Alveolar_cells
ATCCCTGGTTCCAAAC	17.4297	6.35905	Fibroblasts/Muscle
GTGCAGCGTTATGACC	9.73386	2.59175	Malignant_cells
TGTTGGAGTTAGAAGT	16.8844	6.8728	Fibroblasts/Muscle
ATCACAGGTAGCCCTG	-2.69909	3.08319	Alveolar_cells
AAAGTCCAGGCCCGTT	-1.77369	3.4363	Alveolar_cells
TGAGACTTCCCATAAG	-3.38305	9.59326	Alveolar_cells
ATTCATCAGATGGGCT	-0.497303	3.83839	Alveolar_cells
CCCTCAATCTCCGTGT	12.9451	13.2378	Immune_cells
CTCCTTTCAAGGACAC	17.17	7.01251	Fibroblasts/Muscle
GTCGTAAGTAGAGATT	16.8649	7.50216	Fibroblasts/Muscle
CCACGTTGTCACCGCA	8.40868	-4.81018	Malignant_cells
AATGACCCAGCTTTCC	12.7364	-3.20429	Malignant_cells
TCACTCGCAGCGAGTA	-0.278364	3.81958	Alveolar_cells
ACGGTTACACGAGGAT	-1.68564	3.60554	Alveolar_cells
CCTGCATCATGACAAA	7.15451	-5.17026	Malignant_cells
GTCATTTCAAGTCCAT	7.7716	-5.10806	Malignant_cells
TCACAAGGTCACAGAG	17.5265	6.73878	Fibroblasts/Muscle
ACAAAGAAGTTGCATC	16.8828	7.45116	Fibroblasts/Muscle
TCATTTGAGGGTACAC	-0.82415	4.24354	Alveolar_cells
GCTGGGTCAAGCGCAA	12.4888	-3.20195	Malignant_cells
TTCCGGTCACCCGTAG	-3.60288	5.76698	Alveolar_cells
TCCGTGTTCCAGTGTA	16.8723	6.9886	Fibroblasts/Muscle
AGACACTCAAGACCGA	-1.94663	2.97401	Alveolar_cells
CCCTAACTCACCTGTC	12.0936	-3.55749	Malignant_cells
TCATGCCGTATGAGCG	-1.30893	3.56879	Alveolar_cells
CTCTCGACACTTTATC	-1.90258	4.4904	Alveolar_cells
GGGTTATCAGATACCT	-0.838687	2.98747	Alveolar_cells
ACGTAACCATTGTACG	-2.37059	2.48369	Alveolar_cells
TCACAAGAGCTGGCTC	-3.3145	4.43016	Alveolar_cells
CTCCCTCAGCAAATCA	-1.49652	3.07181	Alveolar_cells
ACCACAATCCGTTGGG	6.16624	-4.13581	Malignant_cells
AAACGCTTCTACCCAC	-2.02309	3.47149	Alveolar_cells
CACGGGTCACTCACTC	9.58353	-4.67585	Malignant_cells
GTGCTGGGTTACACAC	-2.04351	2.24211	Alveolar_cells
GATGATCAGGGCAACT	5.57847	-4.58456	Malignant_cells
CTGCCTACACCAGCTG	7.17583	-5.07895	Malignant_cells
TGATGGTCAGATTTCG	-4.62844	4.02495	Alveolar_cells
GCGGATCAGACCACGA	16.9565	6.23206	Fibroblasts/Muscle
AAGTACCCAGCACCCA	16.7527	7.08757	Fibroblasts/Muscle
AAAGTGAGTAACCCTA	17.2676	6.18686	Fibroblasts/Muscle
TACCGAAGTAACCCTA	8.76935	1.88401	Malignant_cells
AGGGCTCAGGTAAACT	9.38177	2.64562	Malignant_cells
ACCTGAATCCACCTGT	-1.98664	3.54541	Alveolar_cells
CTCCAACGTGAGCTCC	-1.72844	3.33339	Alveolar_cells
ACGTCCTTCGACCATA	6.24506	-5.1079	Malignant_cells
GATCATGCACAACATC	8.99689	2.48641	Malignant_cells
CCACGAGAGGCGTTGA	10.4173	-5.89294	Malignant_cells
CATGGATAGTCGCTAT	10.3693	-5.96065	Malignant_cells
TCAAGTGGTGCAGATG	-1.22812	2.97153	Alveolar_cells
AGAACAAAGTGATAAC	-1.91089	4.22121	Alveolar_cells
AACCTTTTCCGATGTA	-0.621582	4.07932	Alveolar_cells
CCTCAGTCAAGCCATT	17.6362	6.39214	Fibroblasts/Muscle
GAGCCTGGTGAGTAGC	5.6341	-4.42273	Malignant_cells
TTTCAGTCATCGTTCC	-0.547372	4.18785	Alveolar_cells
GGGTCACCAGATGCGA	15.8098	7.18833	Fibroblasts/Muscle
CTCCCTCGTACGCGTC	10.4038	3.00913	Malignant_cells
GAGAGGTTCTTTACAC	17.4955	6.39674	Fibroblasts/Muscle
TATGTTCAGGTGCTAG	-3.55699	5.59686	Alveolar_cells
ATCAGGTTCTGAATGC	7.01519	-5.45151	Malignant_cells
CCCGGAAGTAGGAAAG	-2.25753	2.41264	Alveolar_cells
TGACAGTTCGTGGCTG	-0.773199	3.06237	Alveolar_cells
AAGAACAGTACGCGTC	5.57378	-5.59941	Malignant_cells
GGAGGATGTGAATTAG	-2.60744	2.76282	Alveolar_cells
GGCAGTCCATAGGTTC	17.4551	6.37236	Fibroblasts/Muscle
CCTCAACAGTTAACGA	-1.32112	3.68374	Alveolar_cells
GTGTAACCAGCGCTTG	-1.25758	4.82071	Alveolar_cells
TCCCAGTAGCATCAAA	9.15515	3.05333	Malignant_cells
CCTTTGGCACACGCCA	-1.64912	3.16239	Alveolar_cells
ATTCCTAAGCGGTATG	-1.26776	2.48476	Alveolar_cells
TTGGGTAAGAGAGCGG	-2.65181	4.16147	Alveolar_cells
AGCGCCAGTGGACTAG	10.1568	2.73633	Malignant_cells
ATTCTACGTGACATCT	-1.80808	3.79885	Alveolar_cells
GCAGGCTTCTAGTGTG	-1.27948	3.27944	Alveolar_cells
GAAATGAAGAGAGCCT	16.2098	7.20147	Fibroblasts/Muscle
ACATTTCTCACAGAGG	12.6817	13.7917	Immune_cells
GTGTAACGTTGAATCC	8.33388	-4.55456	Malignant_cells
TCATCCGCATCCGTGG	17.1828	7.09107	Fibroblasts/Muscle
CTCTCGAAGAGAGGTA	15.9775	7.39884	Fibroblasts/Muscle
ATTACCTAGTTGCGAG	-1.35199	3.63948	Alveolar_cells
GTCCACTAGCCTCCAG	11.289	18.9382	Immune_cells
GAATCGTAGCGCCGTT	-0.864065	3.20127	Alveolar_cells
ATGGTTGAGCTGTTAC	-1.71213	2.74703	Alveolar_cells
ATTACTCGTAGTCCTA	16.3243	6.64395	Fibroblasts/Muscle
TCTATACTCATGAGAA	-0.635391	3.89084	Alveolar_cells
AGAACCTTCATCGTAG	-3.07505	5.17817	Alveolar_cells
TTCCGTGTCCCATAAG	12.9281	15.3781	Immune_cells
GGGACAAAGGTCTACT	17.7112	7.22724	Fibroblasts/Muscle
AGACCCGTCGTCGATA	-0.968023	3.60794	Alveolar_cells
CCGGTGAGTACCAATC	5.89661	-5.31105	Malignant_cells
TCGACGGGTCTGTGGC	-1.30803	2.67167	Alveolar_cells
TTCTAGTAGGCAATGC	-0.338624	3.6563	Alveolar_cells
ACGATGTTCGCTTACC	-1.45757	3.83144	Alveolar_cells
GTTGCTCGTACCCGAC	-3.7823	5.70055	Alveolar_cells
GGCACGTCAGATCCTA	-0.697955	4.02466	Alveolar_cells
TACGGGCAGAATTCAG	16.7944	7.98387	Fibroblasts/Muscle
TCAGCCTTCCAAGAGG	-1.47232	4.34825	Alveolar_cells
CGTTAGAGTAGTTAGA	-1.34481	3.9948	Alveolar_cells
GTCACTCTCGAAGGAC	8.12252	1.7296	Malignant_cells
AGACCATTCAGCTCTC	-3.38381	5.44683	Alveolar_cells
TGTTTGTTCAAGAAAC	-4.57252	4.07615	Alveolar_cells
GGTCACGCAGGTGGAT	12.3763	18.8045	Immune_cells
CAGATTGCAGACAATA	11.7396	-5.33293	Malignant_cells
ATGCCTCGTGCACAAG	8.36224	2.15305	Malignant_cells
CAGTTAGCACTAGGCC	16.7606	6.20496	Fibroblasts/Muscle
CGTTGGGTCGATGGAG	16.8173	6.91968	Fibroblasts/Muscle
AGATAGATCTGGTGCG	10.2604	-5.68797	Malignant_cells
GAAGTAATCAAGCCTA	-3.05793	2.69646	Alveolar_cells
AAGCGAGCAACCGCCA	15.4375	6.86795	Fibroblasts/Muscle
TGAGTCAGTCGCACAC	10.2775	-5.75034	Malignant_cells
TTCCAATTCTCCAAGA	6.58529	-5.0616	Malignant_cells
GACCGTGTCATACGAC	-2.0798	4.46989	Alveolar_cells
GGATGTTCAGGCTATT	10.4056	-5.92896	Malignant_cells
TCTACCGGTGCAACAG	-2.53019	11.9018	Alveolar_cells
TGGAGGATCAGCGTCG	-0.0459784	4.79991	Fibroblasts/Muscle
TCAGGTAAGCAGTAAT	-0.943658	3.67358	Alveolar_cells
TTCTTGATCATTTGCT	-1.59696	4.35139	Alveolar_cells
AAAGAACTCCTAGCCT	15.7266	7.33461	Fibroblasts/Muscle
TATACCTGTTGTGCCG	16.7675	6.96734	Fibroblasts/Muscle
CTTCGGTTCCTTGGAA	-0.411069	4.00121	Alveolar_cells
TCAATCTAGGCCCACT	11.4626	-3.7546	Malignant_cells
CGACAGCGTCTATGAC	-0.264164	3.2667	Alveolar_cells
CCATCACCAGTATGAA	5.15808	9.86848	Endothelial_cells
CTACCCAAGGAGGCAG	0.518922	3.16556	Alveolar_cells
TTGAACGGTTCAATCG	-1.37018	3.48656	Alveolar_cells
TATTCCAGTCAAGGCA	16.2833	7.6253	Fibroblasts/Muscle
TATTTCGTCAGGGATG	-0.281603	3.8048	Alveolar_cells
AGCATCATCATAGGCT	-1.47386	4.2015	Alveolar_cells
CGATGGCAGGAACGCT	-0.975051	4.61805	Alveolar_cells
ATTGGGTAGGTTCCGC	17.4418	7.48569	Fibroblasts/Muscle
TTAGGCACAATCGCAT	19.4147	7.49569	Fibroblasts/Muscle
GACATCAAGAGGTCAC	0.104548	3.82839	Alveolar_cells
TAACCAGCAGACACAG	12.7071	-1.97294	Malignant_cells
CTTTCAATCACTGTCC	9.14634	-0.696517	Malignant_cells
TCACACCCAATACGCT	17.2718	6.68426	Fibroblasts/Muscle
TTACGTTAGACATCAA	-1.11335	3.21096	Alveolar_cells
TTGTGGATCTGGAGAG	-0.644467	4.23328	Alveolar_cells
TGCAGTACATACTTTC	-1.14672	4.294	Alveolar_cells
CAATGACTCGTGACTA	-2.55762	3.14921	Alveolar_cells
TTAGGGTCATGACGTT	-0.387468	3.85345	Alveolar_cells
TCGGGTGAGGCCTTGC	0.198197	2.96811	Alveolar_cells
GGATGTTGTAGAATAC	-1.54081	2.38233	Alveolar_cells
ATTTCACGTGATGAAT	12.8242	-3.01307	Malignant_cells
GCGGAAAGTTAATGAG	-0.972719	3.2114	Alveolar_cells
ACATGCAAGATGCGAC	17.4777	7.26881	Fibroblasts/Muscle
TCGTCCACAATACGCT	-1.56891	3.21566	Alveolar_cells
GGGTATTCACGAGAAC	17.4824	7.41798	Fibroblasts/Muscle
ATGGGAGGTCGTTGGC	17.0042	7.58538	Fibroblasts/Muscle
TCTATACCATGTCGTA	-1.24046	3.07139	Alveolar_cells
AGCCACGAGATTAGCA	-2.40417	2.43855	Alveolar_cells
AATTTCCTCCCTCTCC	16.7057	6.74689	Fibroblasts/Muscle
TTCGGTCCAGTTGCGC	7.64167	-5.10805	Malignant_cells
ACTTATCTCATTTACC	-0.397585	2.72616	Alveolar_cells
TACCGAATCGCGCTGA	-0.713549	3.7134	Alveolar_cells
CATCCCATCTATACTC	-0.823537	4.0271	Alveolar_cells
TCAAGCACATGTGCCG	7.03986	-5.3246	Malignant_cells
TCGGTCTAGGGTTTCT	18.9548	7.57979	Fibroblasts/Muscle
GGTGAAGTCACCATCC	-0.752381	3.04663	Alveolar_cells
CAGAGCCGTTCGGTAT	-0.685879	3.62975	Alveolar_cells
TGTAGACTCACCGGTG	14.9875	7.84202	Fibroblasts/Muscle
TCTTCCTTCTAACACG	5.61874	-5.55598	Malignant_cells
TCCCAGTCAAAGGCAC	-0.655208	3.82464	Alveolar_cells
TGACCCTAGGGCATGT	-0.865585	3.31955	Alveolar_cells
TCACACCTCATCGTAG	17.3926	6.52508	Fibroblasts/Muscle
TGAGGGAGTTACCCAA	16.4598	6.47198	Fibroblasts/Muscle
GCATCGGAGATTAGTG	-4.03599	4.8806	Alveolar_cells
CCTTGTGCAATATCCG	15.4318	7.30281	Fibroblasts/Muscle
CTTACCGCAGTCGGAA	-1.07477	3.88542	Alveolar_cells
CACTGAAGTTCGTAAC	-1.48469	3.75936	Alveolar_cells
GCCATGGCACAGCTTA	-1.76284	4.45355	Alveolar_cells
CTAACCCCAACTCGAT	-0.526195	3.95553	Alveolar_cells
CAATACGTCTAAACGC	10.8612	3.28032	Malignant_cells
TACGGTATCGCGTGAC	16.942	7.60795	Fibroblasts/Muscle
CCACCATCAATAACGA	17.0346	7.07164	Fibroblasts/Muscle
AGGTCTACAACTCCCT	16.3673	6.92666	Fibroblasts/Muscle
TCACATTAGACCTCAT	17.4805	6.41817	Fibroblasts/Muscle
AACACACGTATCGGTT	17.7018	7.03267	Fibroblasts/Muscle
TGCAGGCCATACAGGG	17.1556	7.13976	Fibroblasts/Muscle
TTCCTCTGTCACGTGC	6.08733	-4.80929	Malignant_cells
TAACTTCCAAGTGGTG	7.07392	-5.169	Malignant_cells
TAATTCCGTCATCAGT	-0.664193	3.82965	Alveolar_cells
CGTGTCTTCGCGTTTC	-1.53688	4.37961	Alveolar_cells
TACTTACTCCTCATAT	8.98982	2.37148	Malignant_cells
CGGAATTGTTCTTGCC	-2.66018	2.557	Alveolar_cells
TCCAGAAGTCCTGAAT	-0.908534	3.60882	Alveolar_cells
ATACCGAAGCGCCCAT	17.0807	7.65979	Fibroblasts/Muscle
GCTTCACCATGGAATA	17.1564	7.58439	Fibroblasts/Muscle
AATAGAGAGTTATGGA	16.5478	7.30699	Fibroblasts/Muscle
TTACCGCGTCACTAGT	16.691	6.96168	Fibroblasts/Muscle
GGTTGTATCGTCCTCA	-4.05584	5.41242	Alveolar_cells
AAAGGTACACTATGTG	-0.820337	3.83784	Alveolar_cells
GACAGCCGTCCACTCT	8.13152	1.88068	Malignant_cells
TTACCGCTCCATCTAT	12.4316	18.8433	Immune_cells
CCACGAGTCCAACTGA	11.8653	-3.45691	Malignant_cells
GTGGAAGTCTTCTGGC	-0.356323	2.76034	Alveolar_cells
ACGGTCGCATGAGTAA	8.73286	2.47468	Malignant_cells
CACCGTTCAGGACTAG	15.5636	6.82684	Fibroblasts/Muscle
GTAATCGTCCATATGG	12.7975	-3.12216	Malignant_cells
GGTGAAGCACACACGC	5.70783	-5.54159	Malignant_cells
TCAGTGAAGACTCTTG	-0.766434	3.97619	Alveolar_cells
GTGGGAACAGGACATG	5.54105	-3.82497	Malignant_cells
CTGTACCTCGTAATGC	-3.66329	5.78341	Alveolar_cells
CGTAATGGTTGGGTTT	-2.23438	3.88431	Alveolar_cells
GTGGAGATCTAGGCAT	-2.13549	3.22633	Alveolar_cells
ACATCGAGTTTACCTT	11.5388	-3.56261	Malignant_cells
AGACTCAGTATGGTAA	11.1957	17.8375	Immune_cells
TCATCATTCTGTTCAT	17.3091	6.95331	Fibroblasts/Muscle
CTCCACACACATATGC	-3.19793	3.89041	Alveolar_cells
GAGTGAGAGCCTGTGC	-3.20956	3.58226	Alveolar_cells
GGAATGGCATAGCTGT	12.9236	-3.00952	Malignant_cells
CACAACACAGTTCCAA	11.6036	-3.71986	Malignant_cells
GTCAAGTGTGCATTAC	-0.358314	3.31501	Alveolar_cells
AGGGTGATCAGCTGTA	-0.645242	3.91821	Alveolar_cells
ATCACGAAGATGCGAC	-0.80685	2.89097	Alveolar_cells
GGGAAGTTCCACGGAC	-1.37659	3.98985	Alveolar_cells
TCTCTGGCATCCCACT	-1.22331	2.93144	Alveolar_cells
GGGAAGTTCCGATTAG	8.9197	1.70386	Malignant_cells
TCGACCTGTGAGAACC	-2.8356	3.74713	Alveolar_cells
GACCGTGTCACATCAG	-0.214525	2.87874	Alveolar_cells
AGACCATAGTATGCAA	16.7273	7.38171	Fibroblasts/Muscle
CCTACGTTCGGTCTGG	-2.13146	3.07343	Alveolar_cells
CTGGTCTCAGACAAAT	12.3751	-3.39847	Malignant_cells
CATTGAGTCTTGCGCT	-2.51421	3.60062	Alveolar_cells
ATGCCTCCAGTGTGCC	13.009	-3.14267	Malignant_cells
ATCCTATGTGAGTAGC	15.8348	6.67813	Fibroblasts/Muscle
TAAGCCAAGTTGCCTA	14.3461	18.081	Immune_cells
TTGTGTTTCTAGACAC	15.4281	6.17117	Fibroblasts/Muscle
CTATCTAAGTTGGACG	-1.90452	2.71989	Alveolar_cells
AACGAAAGTCCACTCT	-2.05864	3.76632	Alveolar_cells
ATCCCTGGTGGAACCA	8.69618	-1.25801	Malignant_cells
CGACAGCGTTGCTCAA	-1.47204	3.58026	Alveolar_cells
CATGGTACACGTCGGT	-2.97558	11.3024	Alveolar_cells
GTCACTCTCAACCTCC	9.70078	1.45238	Malignant_cells
CAGAGCCCAAGGTACG	-2.64467	3.84211	Alveolar_cells
AGTAACCAGTTGGGAC	-1.32622	3.12966	Alveolar_cells
ACCTACCCAATTGCTG	9.0257	1.8821	Malignant_cells
TGACAGTCACGACGCT	18.5642	7.50409	Fibroblasts/Muscle
GTGTGATGTTAGTCGT	17.0417	7.11137	Fibroblasts/Muscle
GATTCTTTCAGCTGAT	-3.642	5.7697	Alveolar_cells
CCTGCATTCCGTATGA	12.652	13.9088	Immune_cells
TTACCATTCGCTACAA	9.52895	2.9464	Malignant_cells
ATGGGAGCAGGGCTTC	12.9802	-3.1547	Malignant_cells
TACCCGTAGCACTCAT	-2.48454	3.94674	Alveolar_cells
GCATGATTCATGCCAA	9.67317	-5.6717	Malignant_cells
CTCCTCCTCACACGAT	9.58724	-2.66729	Malignant_cells
TTCTCTCTCTGTCTCG	-3.61395	5.26802	Alveolar_cells
AGGGTTTCACTTGTGA	-2.53752	2.45484	Alveolar_cells
TGGGAGACAAATTGCC	8.93498	2.32739	Malignant_cells
AACAAGATCGACGTCG	-4.59427	3.99746	Alveolar_cells
TGGGATTAGTAACAGT	12.7091	16.0546	Immune_cells
GTAGAAAGTGTATTGC	-2.77335	2.55665	Alveolar_cells
TACCGGGCAAATAGCA	16.4299	7.33112	Fibroblasts/Muscle
ACCTGAATCGACCTAA	10.2568	-6.00817	Malignant_cells
ACAGCCGTCCAAGAGG	15.2214	6.54692	Fibroblasts/Muscle
ACATGCATCTGTGCAA	9.32327	1.51691	Malignant_cells
TGGTAGTCACCTCAGG	17.0498	7.54968	Fibroblasts/Muscle
GTTGTAGTCCCTCAAC	17.0723	7.5646	Fibroblasts/Muscle
CTGAGCGCAGACGCTC	-1.40839	3.68804	Alveolar_cells
GAAACCTTCGTGGGTC	9.57272	2.16914	Malignant_cells
GTATTGGGTTTCCCAC	-2.22309	11.8726	Alveolar_cells
GAGACTTAGTCCGTCG	15.8924	7.08525	Fibroblasts/Muscle
TTCCTCTGTGTTACTG	10.5229	3.65797	Malignant_cells
TTCGATTCAGACAAAT	-1.7411	3.52083	Alveolar_cells
TTGCCTGCAAGGCAAC	-2.19936	2.8862	Alveolar_cells
CAGTTAGTCGCCGTGA	-3.37792	3.88724	Alveolar_cells
AAACGCTTCTGACCCT	-4.16708	5.13764	Alveolar_cells
GACCGTGCAAAGGTTA	-0.672893	3.64175	Alveolar_cells
TAATTCCTCAAGCTTG	-3.98553	5.27415	Alveolar_cells
GTCTTTAGTTCCACGG	16.5309	6.24022	Fibroblasts/Muscle
CTTCCTTAGCACCTGC	-2.57693	4.4011	Alveolar_cells
CCACAAACATGTCAGT	15.6464	7.87807	Fibroblasts/Muscle
AGGCTGCCAAGTCGTT	-2.0727	4.52742	Alveolar_cells
ATCTCTAAGAGGATCC	0.0731495	3.65149	Alveolar_cells
CCCTCAAGTCCTGTTC	-1.43333	3.86301	Alveolar_cells
TACTTACAGCTCGGCT	8.80226	2.24843	Malignant_cells
TAAGTCGTCTTCCCAG	8.89444	1.25095	Malignant_cells
TGTTACTTCCCGAACG	17.3992	6.74275	Fibroblasts/Muscle
CGAGTTAGTAGGAGTC	-3.75336	5.75097	Alveolar_cells
AGGTAGGAGCAGATAT	8.5701	2.22503	Malignant_cells
TGTTTGTCATGGACAG	5.79557	-4.2976	Malignant_cells
GGGCCATAGGATCACG	9.01183	-1.31772	Malignant_cells
TCACATTTCCCGAACG	-0.430253	4.69951	Alveolar_cells
AGAACCTGTATCACCA	-1.49518	3.82001	Alveolar_cells
CTACCCACACATCATG	-2.20018	2.66154	Alveolar_cells
ATTACTCGTCCACATA	7.05338	-4.37042	Malignant_cells
TTCCAATCACCTGCTT	16.4991	7.47318	Fibroblasts/Muscle
GTGCTTCCAACGTTAC	17.4031	6.47412	Fibroblasts/Muscle
CAATCGACAGAGTGAC	-0.660945	2.92622	Alveolar_cells
ATACCTTCACAAATAG	16.206	6.58926	Fibroblasts/Muscle
CCCATTGCACTGCGAC	17.077	7.41369	Fibroblasts/Muscle
TGGATGTAGTTGAATG	-0.736857	2.95693	Alveolar_cells
TACCTCGGTCACCGAC	-2.39514	2.64824	Alveolar_cells
GCCAGTGGTAGTCTTG	6.87951	-5.26852	Malignant_cells
GATGACTCACTGAGTT	-1.7567	3.75974	Alveolar_cells
GTTGTGAAGAGCCCAA	-3.42375	10.107	Alveolar_cells
GACGTTAAGGCTCTCG	-0.878286	3.6863	Alveolar_cells
CCGCAAGGTAGGATAT	0.179347	3.23633	Alveolar_cells
TGACAGTGTTGTTGCA	12.2713	16.7157	Immune_cells
TTACAGGGTGACATCT	-1.05723	3.57168	Alveolar_cells
GACAGCCCAACCCTAA	-1.69644	4.46609	Alveolar_cells
TGTTCCGGTCCAGCCA	0.11062	3.70886	Alveolar_cells
GAGGCCTAGCTAATGA	17.1935	6.05902	Fibroblasts/Muscle
AACAAGACAAACCATC	-1.15016	3.43579	Alveolar_cells
GAGTTTGTCAGGGTAG	16.969	7.51083	Fibroblasts/Muscle
TGATGCATCCGATAAC	-1.85363	2.25015	Alveolar_cells
GGACGTCCAATTGCTG	15.9142	6.59158	Fibroblasts/Muscle
AGGGTGACACTAAACC	-2.96706	9.23815	Alveolar_cells
ACGTTCCCAGTCGGAA	-3.2594	5.69724	Alveolar_cells
GACTGATCAGGCACTC	3.71023	7.03967	Endothelial_cells
CAGATACCATTGAAAG	-2.50551	3.77642	Alveolar_cells
TCCTTTCCATTGACCA	-2.09213	3.59934	Alveolar_cells
GGTGAAGGTTTACCAG	12.8143	18.4573	Immune_cells
CTTCTCTTCACCCTCA	12.1742	-3.38024	Malignant_cells
AGAGCCCTCCCTGTTG	9.21823	-5.39733	Malignant_cells
TAGGTACAGCATGATA	19.0062	7.29572	Fibroblasts/Muscle
CTAGGTATCGTTTACT	-3.4785	3.07907	Alveolar_cells
ATACTTCCACTTGACA	11.1712	17.8906	Immune_cells
TCTCCGATCTCGAGTA	6.15303	-5.37896	Malignant_cells
GTAGCTACACTGTCGG	-0.99454	4.07148	Alveolar_cells
TCTCACGCAGTCTACA	11.2464	11.1579	Malignant_cells
GGGAAGTGTTCAGGTT	-1.90546	3.69543	Alveolar_cells
TCATGGATCCTTGACC	16.83	7.27583	Fibroblasts/Muscle
AATGGAATCTTGTGCC	-2.3735	3.46346	Alveolar_cells
ATCGATGGTGGCTACC	-3.27364	5.96112	Alveolar_cells
TACAGGTCAACGAGGT	9.09702	3.19479	Malignant_cells
AATGAAGTCTTCCCGA	17.1912	6.6851	Fibroblasts/Muscle
ATTCCCGTCGCGCCAA	-0.977335	3.85835	Alveolar_cells
TACCCGTTCGAACGGA	-2.72247	4.14687	Alveolar_cells
TTCTCTCTCCTGTTAT	19.1078	7.43842	Fibroblasts/Muscle
TGCGATATCTTCGATT	15.4743	7.16285	Fibroblasts/Muscle
TACAACGTCCACGTGG	16.3204	6.36738	Fibroblasts/Muscle
AGATCCACAGTTAAAG	16.2995	6.63212	Fibroblasts/Muscle
CTCTGGTCAGTTTGGT	16.9252	7.59065	Fibroblasts/Muscle
CCCTAACGTGGGAGAG	-4.57468	4.06717	Alveolar_cells
ATTCTACCAAGCTCTA	-0.131118	4.14186	Alveolar_cells
CTGCAGGCACCAGACC	-1.60391	3.83381	Alveolar_cells
GCGGAAATCCGTAGTA	8.66752	-0.785415	Malignant_cells
ACGTCCTTCCGTAATG	11.2307	11.1412	Malignant_cells
GCAACATCATCTGCGG	9.04821	2.18646	Malignant_cells
TGTGCGGTCTCCTGTG	6.98073	-3.77781	Malignant_cells
CCCTCTCCACTGTCCT	-2.69598	4.76731	Alveolar_cells
CTACCCACACGACTAT	-0.670898	2.79226	Alveolar_cells
TGACCCTCACTTGAAC	-1.91662	3.97359	Alveolar_cells
TATACCTCAACACTAC	11.5315	-4.7947	Malignant_cells
GACCGTGAGATAGCTA	8.18917	1.76912	Malignant_cells
TGGATGTAGAGCAGAA	17.5373	6.52205	Fibroblasts/Muscle
TGGATCACAAATACAG	8.03898	-5.37559	Malignant_cells
CATTCATGTTTGAAAG	9.476	2.16499	Malignant_cells
GCAACATTCTATACGG	-0.39554	4.20347	Alveolar_cells
CCGGTAGTCAAAGCCT	-0.716912	3.2519	Alveolar_cells
CACTGAAGTAATCAGA	-0.88925	3.06203	Alveolar_cells
CACTTCGGTCGAACGA	17.0837	7.70073	Fibroblasts/Muscle
GAAGGGTGTCCAGGTC	17.181	7.03801	Fibroblasts/Muscle
ATGAGGGGTAGGTAGC	-1.11011	3.57243	Alveolar_cells
TTAGGCATCCAAACCA	-1.47451	3.71005	Alveolar_cells
GTGTGATGTAATTGGA	8.80204	-5.32407	Malignant_cells
CTTCAATAGGTTACAA	17.1042	6.9633	Fibroblasts/Muscle
CTCAGTCAGAGCTGCA	-0.113114	3.82872	Alveolar_cells
ACCTGTCCAAGAGTAT	-2.09781	3.68184	Alveolar_cells
ACGTACATCAAGCCGC	-0.677326	3.25235	Alveolar_cells
GCCATGGGTGACTAAA	-0.8148	3.53905	Alveolar_cells
TCGAAGTTCGGTCTAA	17.1358	5.91009	Fibroblasts/Muscle
TGGTAGTGTCGAAGCA	-1.90972	2.26478	Alveolar_cells
CACATGAGTCTTTATC	-0.773394	3.79422	Alveolar_cells
GAGATGGGTTCGAGCC	8.97597	2.29582	Malignant_cells
CGAGGCTAGAGAAGGT	12.8077	-2.76237	Malignant_cells
TCCGTGTTCGGCATTA	8.78088	-1.25395	Malignant_cells
TGAGGTTTCCGGTAGC	-1.70142	3.24534	Alveolar_cells
CTTCTAACAGAGGCAT	9.01918	-4.22256	Malignant_cells
CCGGTAGCATGAATAG	8.87356	2.63961	Malignant_cells
CTCCCAAAGCTCACTA	17.0257	7.41254	Fibroblasts/Muscle
GTAGATCCAGGTGTTT	-2.24038	3.64444	Alveolar_cells
TCGGATATCCTAGCTC	7.31477	-4.55369	Malignant_cells
TAGCACAGTAAGTTAG	-2.58814	4.52232	Alveolar_cells
TACAACGGTTGTCAGT	11.9082	-5.40045	Malignant_cells
AGATCCATCATTCGTT	8.53319	-4.16046	Malignant_cells
CTGTATTTCGAGCCTG	17.0648	7.52081	Fibroblasts/Muscle
GGGAGTACAACGATCT	-0.377194	3.54186	Alveolar_cells
CTCAACCAGTCGGCAA	-2.67685	5.13415	Alveolar_cells
TTCACCGGTTAAACAG	-3.03814	6.03563	Alveolar_cells
TTGGTTTTCGAGCACC	-2.81345	3.61851	Alveolar_cells
GTGGAAGTCGGCAGTC	-0.191644	3.9323	Alveolar_cells
AGGTAGGCAATCGCAT	16.6457	6.01175	Fibroblasts/Muscle
CATTCATCACTCCACT	-3.16153	11.2157	Alveolar_cells
GTCAAACTCAGTGTCA	7.71703	-4.74805	Malignant_cells
TATCTGTTCGCTTACC	13.1421	-2.87359	Malignant_cells
ACTATTCTCCATCAGA	8.7411	1.74617	Malignant_cells
AAACGCTGTCGGTGTC	11.6744	-3.72087	Malignant_cells
AACGTCACACTTCCTG	10.1885	-5.33949	Malignant_cells
TTGATGGAGACGTCGA	16.8473	6.36253	Fibroblasts/Muscle
TTCATGTGTTGAGGAC	5.63251	-5.53824	Malignant_cells
CATACCCGTTCACCGG	-0.513875	3.2621	Alveolar_cells
CAACCAACAGCTAACT	5.65858	-5.60257	Malignant_cells
GCGGAAAAGTGACACG	-2.98094	5.65624	Alveolar_cells
ACCTACCCAGACCATT	-2.64208	3.7751	Alveolar_cells
AGTCATGAGTAACCTC	12.7855	-3.29556	Malignant_cells
AGTTAGCGTATCACGT	12.5111	-3.11591	Malignant_cells
GAGTCATGTTATTCTC	8.07966	-4.97034	Malignant_cells
ATCACTTCATCCTGTC	11.804	16.9322	Immune_cells
TCTATACTCGAACGCC	17.0078	7.62777	Fibroblasts/Muscle
TTTGGTTTCGGTATGT	-2.52882	3.18141	Alveolar_cells
AAACGCTAGGAGTCTG	16.7295	6.98925	Fibroblasts/Muscle
GTTACGACACGTAGTT	-1.40512	4.08632	Alveolar_cells
CGCGTGAAGTAGAATC	-2.31373	11.9764	Alveolar_cells
GTGCGTGGTTGGGATG	15.5634	7.21729	Fibroblasts/Muscle
TACCCGTTCTGCACCT	9.09664	2.00383	Malignant_cells
TACTGCCTCGATTTCT	0.243255	3.04219	Alveolar_cells
GTAGAAAAGGCTTAGG	6.04064	-5.04535	Malignant_cells
ACCTGTCTCCTCACGT	17.0804	6.37499	Fibroblasts/Muscle
ACGCACGAGGTACTGG	17.0789	7.5059	Fibroblasts/Muscle
ATTATCCAGTGGTTAA	17.561	6.3724	Fibroblasts/Muscle
TGTCCTGCAGAGTGTG	9.08257	-5.55682	Malignant_cells
CTGCGAGAGTTGTAGA	-0.38915	3.57035	Alveolar_cells
AAATGGATCGTGGCGT	-2.13636	4.28259	Alveolar_cells
ACGTTCCGTGACAGGT	8.0449	-5.43503	Malignant_cells
TGATGGTAGTTACGGG	7.87414	-5.19832	Malignant_cells
TACGGGCCATGACAAA	-2.39073	3.77283	Alveolar_cells
TCGACCTCATTAAGCC	0.0258101	3.56177	Alveolar_cells
AAGCGTTAGCACTCGC	15.387	7.30152	Fibroblasts/Muscle
ATCGGCGGTCGTCTCT	9.34981	-5.29448	Malignant_cells
GTTCCGTTCGAGTACT	-2.66383	3.61378	Alveolar_cells
CCCGGAAGTCTTCAAG	12.452	15.2135	Malignant_cells
GAGAAATGTGTGTCGC	17.0774	7.26469	Fibroblasts/Muscle
CATGCAAAGCGTCAGA	8.68012	2.26061	Malignant_cells
AAGCCATAGTGATGGC	-1.74237	3.25587	Alveolar_cells
GTCTACCTCATGAGAA	17.2547	6.4146	Fibroblasts/Muscle
CATCCGTCAAGAGATT	-2.40024	3.75811	Alveolar_cells
CACCGTTGTAGATTGA	-2.51885	2.47705	Alveolar_cells
CACTTCGAGACAGCTG	-2.26724	4.00043	Alveolar_cells
TTGCCTGTCTCGCGTT	-1.30126	3.64126	Alveolar_cells
ATCGGATCAGCGTATT	-2.60643	5.54122	Alveolar_cells
TCGACGGCAACCGACC	-1.55983	3.8727	Alveolar_cells
CTCCAACCACAAGCCC	0.489275	3.19126	Alveolar_cells
ATGGGTTCATCGATCA	-0.133287	3.91482	Alveolar_cells
TCTGTCGAGCAATTCC	12.0119	-1.37567	Malignant_cells
TGCATCCGTACTCGTA	-0.0267881	3.69489	Alveolar_cells
CTTCTAACAGACCGCT	12.5936	-3.03162	Malignant_cells
TGATCTTTCATTCTTG	12.5238	18.8606	Immune_cells
CTCCCTCGTTCCCAAA	9.92127	1.55806	Malignant_cells
CAGATCACACGGGTAA	-1.01817	4.19708	Alveolar_cells
GAACACTGTCAACATC	9.49537	2.69139	Malignant_cells
TACGGTATCTTAAGGC	8.55898	-5.04632	Malignant_cells
TTGAGTGTCGCATGAT	-2.41956	2.36804	Alveolar_cells
CAAGGGAGTTACCGTA	-1.40627	3.60673	Alveolar_cells
GGTGTTATCCAGCAAT	-2.9686	6.31076	Alveolar_cells
GGGCTACAGCCTATTG	-0.117888	3.60181	Alveolar_cells
TGCGGGTCACAAAGCG	16.9581	7.08955	Fibroblasts/Muscle
ATTTCTGAGTTCATCG	6.79269	-5.00062	Malignant_cells
CATACCCCACTTTATC	12.6999	-2.92893	Malignant_cells
GGGACAACACGTATAC	17.1313	6.41362	Fibroblasts/Muscle
TTCGATTTCGGTCGAC	7.62979	-5.26611	Malignant_cells
TGAGTCATCGCCGAGT	-1.4922	9.67527	Alveolar_cells
TGCAGTACACGCTGAC	7.98156	-5.35426	Malignant_cells
TAGGTTGGTAATTAGG	10.4157	-5.41268	Malignant_cells
CATTCATTCTAACGCA	-0.573615	3.98999	Alveolar_cells
AGTTAGCTCTTACGTT	-3.14359	4.24181	Alveolar_cells
AATTCCTTCTTCTCAA	13.0149	-2.95415	Malignant_cells
GTCTCACGTTTCTATC	9.02385	1.80549	Malignant_cells
GCTACAACAATAACGA	-1.24626	3.30938	Alveolar_cells
TACCGAACATGCACTA	-1.54914	4.25744	Alveolar_cells
CTCCCAACAGGTACGA	8.21153	1.73222	Malignant_cells
TCTAACTCACAACCGC	-2.41629	4.21199	Alveolar_cells
TGGAACTCAGAGTTCT	-1.3142	3.04792	Alveolar_cells
CGACAGCAGCTGGCTC	17.5283	6.2825	Fibroblasts/Muscle
CCTTCAGAGAGTACCG	-1.70558	3.56764	Alveolar_cells
AACGGGAAGGCCTTGC	8.8809	-5.48865	Malignant_cells
TCACTCGCAGCGACAA	12.4598	-3.25449	Malignant_cells
TGATGGTAGTTGCCTA	9.01788	2.18515	Malignant_cells
CATGGTATCCTTATAC	7.69	-0.694355	Malignant_cells
CTTCAATGTTTAAGGA	-2.92864	5.82877	Alveolar_cells
CTACCCAAGACCATGG	12.5401	18.8321	Immune_cells
CTACCCAGTTGGCCTG	-1.5255	4.37341	Alveolar_cells
GTAGTACTCTACCTTA	-1.69648	3.6785	Alveolar_cells
GACACGCTCTCCACTG	-1.15908	2.99697	Alveolar_cells
TCTATCAGTACGGTTT	-0.621984	3.92778	Alveolar_cells
AAGGAATCAATTTCTC	10.5661	-3.78433	Malignant_cells
GGTCTGGCATGCCGGT	8.83693	2.22683	Malignant_cells
GAGTCATTCGGTATGT	-0.449101	4.39055	Alveolar_cells
ATTCTACCACACACTA	12.7823	-3.02446	Malignant_cells
TCGTCCAGTACAAACA	11.0152	-3.85494	Malignant_cells
TCAAGACCAATAGGAT	11.9683	16.4831	Immune_cells
GCTACAAGTTTGATCG	11.2018	-3.74331	Malignant_cells
CGAGGCTAGTACCCTA	8.47994	2.33977	Malignant_cells
AAGTCGTCAACTTGGT	17.3718	6.41267	Fibroblasts/Muscle
TCAATCTAGGTTGTTC	16.4508	6.85241	Fibroblasts/Muscle
CATAGACAGTACTCGT	17.1489	7.51458	Fibroblasts/Muscle
GAACACTAGGTCTTTG	10.3319	-6.01081	Malignant_cells
TCTTCCTAGGTGTGAC	-3.33418	5.27953	Alveolar_cells
TCGGGTGTCGGACAAG	-2.01011	2.26291	Alveolar_cells
TCAAGCAGTTGATCGT	16.4979	6.58175	Fibroblasts/Muscle
CGTCCATCATCAGCTA	7.4163	-5.1586	Malignant_cells
ACGTCCTTCTCGCAGG	-0.921538	4.11223	Alveolar_cells
GCCGTGAGTTCACGAT	7.37932	-5.09777	Malignant_cells
ATCGTGAAGCGACTAG	17.4924	6.65017	Fibroblasts/Muscle
CTACGGGAGTTCATGC	-2.95224	5.667	Alveolar_cells
ACTTCGCGTACTGCCG	-0.140153	3.83574	Alveolar_cells
CCACCATAGTTCGCAT	-3.65401	5.76105	Alveolar_cells
ACTTTCATCTTCCCAG	-2.20105	4.68257	Alveolar_cells
TGAGCATAGAGGGTCT	15.7574	7.31556	Fibroblasts/Muscle
AGACCATTCACCTCAC	-4.10121	4.11905	Alveolar_cells
TTGCTGCGTATTGGCT	10.614	-1.82408	Malignant_cells
GTTAGACAGATAGTGT	9.09969	0.999992	Malignant_cells
GTTACCCCACACCAGC	7.83809	-5.28909	Malignant_cells
CATTCATTCAAGTAAG	17.734	6.73937	Fibroblasts/Muscle
AATTTCCCAGCTGGTC	19.259	7.13437	Fibroblasts/Muscle
TACCTCGTCTGAGGCC	0.331255	3.39546	Alveolar_cells
CAACCAAGTTTCGTTT	-2.00292	11.0203	Alveolar_cells
CCGTGAGAGCTAAATG	17.8188	7.47057	Fibroblasts/Muscle
GAGAGGTTCAATCAGC	19.4128	6.25397	Fibroblasts/Muscle
TCTTTGACACGAAGAC	-1.31078	3.64098	Alveolar_cells
AGCCAGCCATAATCCG	-2.98642	5.88559	Alveolar_cells
GAAGCGACAGACCATT	-0.545622	4.31637	Alveolar_cells
TCCTTTCTCTACTGAG	15.4102	7.1461	Fibroblasts/Muscle
CTATAGGAGGTTCAGG	7.97479	-5.41644	Malignant_cells
TGAGCGCGTGAGGATC	-1.28659	2.54824	Alveolar_cells
TACCCGTCAGGAATCG	10.7304	-5.15269	Malignant_cells
GTGAGTTTCCTCGATC	11.1763	-3.85787	Malignant_cells
AGGATAATCGAGAATA	15.4391	7.27995	Fibroblasts/Muscle
GGTAGAGGTATGAGAT	-2.68065	2.54524	Alveolar_cells
CTTACCGAGATCCCAT	9.40278	-1.43017	Malignant_cells
TCATGGATCCTCACTG	9.09645	2.21426	Malignant_cells
AAGTTCGTCCTACCGT	17.4987	7.12657	Fibroblasts/Muscle
TTCCTCTAGACTCAAA	8.98905	2.17034	Malignant_cells
TTATTGCAGCCAAGCA	11.1241	-3.79314	Malignant_cells
ATCATTCAGGAGGCAG	-2.97667	4.65606	Alveolar_cells
ACCAAACCATCGATGT	-1.19373	2.84568	Alveolar_cells
TCTCCGAAGCGGATCA	-2.35724	3.36736	Alveolar_cells
TGAGGGAAGTATGCAA	-0.921196	2.84393	Alveolar_cells
TATCGCCTCGGAAACG	-3.42707	5.94768	Alveolar_cells
CTGAATGTCACTGGTA	17.5313	6.33776	Fibroblasts/Muscle
AACCTGACATGACTAC	-3.40948	6.02992	Alveolar_cells
ATAGAGATCCCTCAAC	6.45666	-4.54401	Malignant_cells
TTATTGCAGGTTAAAC	8.61816	-1.19465	Malignant_cells
AGGTCTAAGATGCTGG	-3.72494	5.81811	Alveolar_cells
TACGTCCGTGACCGTC	-1.36193	9.70084	Alveolar_cells
GTTAGACGTGAGTAAT	16.1682	6.93802	Fibroblasts/Muscle
TGTCCACTCGGCAGTC	8.99866	2.36308	Malignant_cells
AGGAGGTCACAGTCGC	-1.55124	3.32291	Alveolar_cells
ACGGTCGAGGTTCTTG	6.58215	-4.76058	Malignant_cells
TCTTGCGCAAGAGTAT	-3.64251	5.44365	Alveolar_cells
ACTGCAAAGACGACGT	5.52686	-4.99205	Malignant_cells
TAGAGTCAGTATCCTG	9.23027	2.38972	Malignant_cells
TGATGCAAGAGTAACT	-1.39592	3.86356	Alveolar_cells
CTCGAGGGTCTAACGT	16.5374	7.07271	Fibroblasts/Muscle
CGAGTGCCAAGCACAG	-2.70314	4.96831	Alveolar_cells
GTGTTCCAGTGCACAG	-1.1656	3.29286	Alveolar_cells
ATCTTCATCAGTGATC	-3.54712	5.82688	Alveolar_cells
CTCCCAAGTAACACCT	17.9386	12.272	Immune_cells
TCTCCGACACCAGACC	9.17961	0.887896	Malignant_cells
AAACCCAGTATCAGCT	-1.45758	3.65046	Alveolar_cells
CTCATTAGTTGGGTAG	16.9353	7.22199	Fibroblasts/Muscle
TCTGTCGGTATCTTCT	7.25037	-4.37428	Malignant_cells
ATCCTATCAGGAGGAG	-1.50543	3.36521	Alveolar_cells
GTGGAGAAGTAGGATT	-0.835909	3.69206	Alveolar_cells
CATCCCAGTGACTCTA	-1.09362	3.84065	Alveolar_cells
GGTGGCTCAATACAGA	0.0968534	3.85554	Alveolar_cells
TTGTTTGTCTCGACGG	7.34062	-1.1151	Malignant_cells
CAGGGCTCAGAAGTGC	19.3085	7.45794	Fibroblasts/Muscle
ATCGTAGAGGGTCTTT	12.4713	-3.37649	Malignant_cells
CGACAGCAGGTTTACC	0.137747	3.62188	Alveolar_cells
GGGACTCCAAAGTGTA	5.83827	-4.03009	Malignant_cells
TCGACGGCAAGGGTCA	-1.90137	3.92116	Alveolar_cells
CATGCTCCAATTCACG	17.5014	6.36837	Fibroblasts/Muscle
TTCCTCTGTAGCTGCC	-1.93744	4.59808	Alveolar_cells
TGGATGTGTTGTGGCC	9.19134	1.99098	Malignant_cells
CAACAACGTGTGTTTG	-0.336297	3.76996	Alveolar_cells
TTCGGTCTCGCATGAT	-0.00989645	3.36491	Alveolar_cells
TTCTCTCGTGGGCTTC	-2.54289	5.14036	Alveolar_cells
GCCAGGTGTTCTCGCT	16.7533	6.81094	Fibroblasts/Muscle
GAAGTAAAGCACTCAT	-0.108014	2.82718	Alveolar_cells
TCAGTCCAGTCTAGCT	17.584	6.36752	Fibroblasts/Muscle
GACGCTGCAAGCTGCC	12.1143	-2.65783	Malignant_cells
GTGCTTCAGGGTAATT	12.0753	-3.24814	Malignant_cells
ATCGTAGCACCAAATC	19.7303	7.33294	Fibroblasts/Muscle
AGCTACAGTACACGTT	7.4506	-5.2888	Malignant_cells
TGCTCCAGTTGGCCGT	-2.8731	2.58772	Alveolar_cells
AACCACACATCACGGC	-0.227847	3.89135	Alveolar_cells
CAGGCCAAGTGCACTT	8.70492	-1.41698	Malignant_cells
GTCAAGTGTAGCTGCC	11.3136	11.6126	Malignant_cells
CAGGCCATCGCTTACC	0.0993571	3.77226	Alveolar_cells
TGCTGAACACAACGAG	-1.68202	3.49679	Alveolar_cells
AAACCCACATTAGGCT	18.0738	12.3984	Immune_cells
GACTCAAGTTTCGTAG	17.0807	6.23611	Fibroblasts/Muscle
TCTAACTCAGGACTAG	11.263	0.0173502	Malignant_cells
CAACCAAAGAGAGCGG	11.1308	-2.82453	Malignant_cells
ATCATTCTCGACATAC	10.0173	3.08318	Malignant_cells
GTTCCGTAGTATTCCG	-0.0107812	4.06341	Alveolar_cells
CTTCTAAAGCTGGCCT	19.3929	7.53473	Fibroblasts/Muscle
CCTTTGGGTGCCTTCT	16.9594	6.12341	Fibroblasts/Muscle
CAACCAAAGGGTCTTT	-3.43099	9.94301	Alveolar_cells
TGGCGTGTCAGCGCAC	17.0546	6.97572	Fibroblasts/Muscle
TGCTCCACAACACTAC	17.1508	6.91057	Fibroblasts/Muscle
GAAGAATAGGGCAATC	16.646	6.67264	Fibroblasts/Muscle
TCCTCTTCAGTAGGAC	9.49123	-5.12879	Malignant_cells
TTGGGATGTCTAACGT	10.3778	-2.34542	Malignant_cells
GTCAAGTCATCTCGTC	-0.784773	3.95047	Alveolar_cells
ATACCTTAGGGAGTGG	17.576	6.33276	Fibroblasts/Muscle
TCATTACCAAGTGACG	-0.839418	3.07931	Alveolar_cells
CATGCCTAGGATACCG	12.0809	-1.34451	Malignant_cells
CCGTGAGGTCCTCAGG	-3.94685	5.50351	Alveolar_cells
ACGTCCTGTTCAAGGG	-3.3083	10.6735	Alveolar_cells
GCCAGTGAGATTAGAC	16.5397	6.08113	Fibroblasts/Muscle
CGAAGGATCGCTAATG	7.87315	0.454844	Malignant_cells
GTACAGTGTGCGGATA	10.8807	-3.67915	Malignant_cells
CAACCTCGTTTACTTC	17.6019	6.36917	Fibroblasts/Muscle
GGCAGTCTCAGTCATG	16.1797	7.14853	Fibroblasts/Muscle
ACATCGAGTCACCGAC	-2.19946	4.2296	Alveolar_cells
GAGAAATTCGTTGTGA	-2.98118	6.2872	Alveolar_cells
GTGGGAAAGTTGGAGC	-0.503789	3.71118	Alveolar_cells
TATATCCTCACGAACT	8.10208	-4.56905	Malignant_cells
TCGATTTCAGATCACT	-0.149813	3.45422	Alveolar_cells
GCCAGCACATTGGATC	11.858	-3.62827	Malignant_cells
GCTACAAGTGCTCTTC	17.4217	6.84987	Fibroblasts/Muscle
TAAGCCAAGGTAGGCT	17.3546	6.52921	Fibroblasts/Muscle
TGAGGTTCACTTGTGA	9.33995	-5.3003	Malignant_cells
GAAGCGAAGAGTGGCT	5.93699	-4.75982	Malignant_cells
CGCAGGTAGGGCAGTT	-0.561705	4.76419	Alveolar_cells
TGTCCACCAGCAGTAG	-2.51841	4.31902	Alveolar_cells
ATCCCTGCAGCGCGTT	17.397	6.80829	Fibroblasts/Muscle
GTCTGTCAGGCATCAG	16.0185	8.18139	Fibroblasts/Muscle
AGACTCATCTTGATTC	8.6456	1.9492	Malignant_cells
CACTGGGTCGTTCCCA	0.107802	3.31674	Alveolar_cells
TCATGAGTCTCATGCC	8.90685	-5.49278	Malignant_cells
CAGCAATAGTTTGTCG	9.94068	-3.4582	Malignant_cells
CGAGGCTCATGTACGT	0.153468	3.07517	Alveolar_cells
TATTCCATCGCTGACG	16.0107	7.25611	Fibroblasts/Muscle
GCACTAAGTGCTAGCC	12.4449	-3.23219	Malignant_cells
AGTACCACACCTAAAC	17.0499	7.64256	Fibroblasts/Muscle
CTCCCTCTCCGCGGAT	17.3122	6.18121	Fibroblasts/Muscle
GTGTTCCTCTGCTAGA	16.1834	6.8098	Fibroblasts/Muscle
CCTCATGTCGCAGTGC	-0.683809	3.25325	Alveolar_cells
GCCAGCAGTGCAATAA	16.9519	6.73055	Fibroblasts/Muscle
AGTTAGCAGACCGTTT	-2.83777	6.02247	Alveolar_cells
TGAATGCCATGGCGCT	-0.789787	3.97256	Alveolar_cells
ACTATCTGTGCAGATG	16.2074	7.3614	Fibroblasts/Muscle
AGATCCAAGGAGGGTG	-2.25534	3.31683	Alveolar_cells
TGCGGCACAAGATGGC	11.7122	-3.51414	Malignant_cells
AGCGCCAGTCTAGATC	-0.874382	2.8215	Alveolar_cells
GTCTAGAAGCTTAGTC	-1.01634	2.99769	Alveolar_cells
TATATCCGTTTGAACC	-3.67232	4.89818	Alveolar_cells
CGAGTTATCCATCTCG	-3.18003	6.09928	Alveolar_cells
GGGTGAAAGCATAGGC	-0.44629	3.19561	Alveolar_cells
GCGATCGCATATGGCT	16.6136	7.02858	Fibroblasts/Muscle
TCTGCCAAGCTAAATG	-2.32913	11.948	Alveolar_cells
GCATTAGCACATTCGA	-3.62918	5.92941	Alveolar_cells
TTTCCTCCAAGGAGTC	7.39178	-5.14755	Malignant_cells
TCCCACATCTGTCGCT	-0.274484	4.05482	Alveolar_cells
ACGTAACCAGCGTGCT	17.3593	6.72253	Fibroblasts/Muscle
AGCCACGAGATTGACA	12.4321	-2.88739	Malignant_cells
TCTAACTGTCGAACAG	17.449	6.94398	Fibroblasts/Muscle
CGTTGGGAGTATGGCG	10.8468	3.49779	Malignant_cells
ATCACAGGTTTGGCTA	-1.8318	3.71718	Alveolar_cells
TCCTCTTGTCGTCGGT	-3.57626	5.86689	Alveolar_cells
TCATTACTCATTTGGG	12.3147	-3.54903	Malignant_cells
ACGATCAGTCCTATAG	16.6567	7.10603	Fibroblasts/Muscle
GGGATGAAGAGTCCGA	9.90123	1.9073	Malignant_cells
ATGGAGGCATAGCACT	-1.98888	3.62083	Alveolar_cells
ATCGTAGCAAATAAGC	-1.13126	4.25542	Alveolar_cells
ATTCCTAGTGCAGATG	-1.23202	3.81301	Alveolar_cells
TCTGTCGCAATGGCCC	12.4153	-2.8439	Malignant_cells
CGAGTGCAGGGCCTCT	-3.42265	3.97942	Alveolar_cells
CGGGCATCATCTCATT	-0.193188	4.62629	Alveolar_cells
GGGTGTCTCCCTCGAT	11.2838	-3.67771	Malignant_cells
CTCCCTCAGCTGACCC	-1.01446	2.9193	Alveolar_cells
GTCATTTCAGTAACAA	16.89	7.46514	Fibroblasts/Muscle
CTGGTCTCACGGTCTG	6.96406	-5.25164	Malignant_cells
CGCCAGACACACTTAG	6.92364	-5.0105	Malignant_cells
TGTGATGCACTCAGAT	10.5251	-5.82921	Malignant_cells
TTGTTGTGTACAAGCG	-0.752853	3.87001	Alveolar_cells
ACGATCACATGTTCGA	-1.41455	4.16543	Alveolar_cells
AATGCCAGTCTACGAT	11.255	-3.76832	Malignant_cells
CGCATGGGTATAGCTC	6.18037	-4.05744	Malignant_cells
CTTGATTAGTAGGATT	-2.30736	2.47221	Alveolar_cells
TTGGGTACACAAATGA	-3.5254	5.67003	Alveolar_cells
ATTCTTGAGTCCTGCG	13.0419	-2.75202	Malignant_cells
CTCTGGTTCCGTGTGG	10.4195	-5.73325	Malignant_cells
CCCTCAAGTCCACTTC	9.00635	4.66683	Unknown
CATTTCACAGCGTGAA	16.4012	6.04735	Fibroblasts/Muscle
GTGCTGGCACCAAATC	9.18829	-4.16362	Malignant_cells
TGTTACTGTAGCTTGT	11.3441	11.7723	Malignant_cells
GAAGCGAGTACAAGTA	16.4684	6.91421	Fibroblasts/Muscle
ACTTTGTCATTCCTCG	4.52634	9.51106	Endothelial_cells
CATCCACTCGCACGGT	-2.54615	4.94356	Alveolar_cells
TACTTCAAGTAGGAAG	15.7339	7.00687	Fibroblasts/Muscle
TCTTGCGTCTTACTGT	12.4052	-3.3848	Malignant_cells
CGTGAATCAGACCATT	16.7816	6.38721	Fibroblasts/Muscle
GACCGTGCAAGGTCAG	17.016	6.02494	Fibroblasts/Muscle
TTCCTAAGTTTATGCG	-3.27027	5.71876	Alveolar_cells
CTTGAGAGTTCTCCCA	8.69438	2.07458	Malignant_cells
CAAGGGATCTCCACTG	16.9956	6.87732	Fibroblasts/Muscle
AAAGTCCAGGATACGC	9.17411	-5.29891	Malignant_cells
GTAGAGGAGGTACATA	-0.921646	4.13925	Alveolar_cells
TGCTGAAGTGGCCACT	17.8503	12.9188	Immune_cells
CTGCTCACACACCTTC	-2.42813	3.88882	Alveolar_cells
CACAGATGTTCACGAT	16.2799	6.73933	Fibroblasts/Muscle
ATCGTGACAAGAATAC	16.9159	7.33016	Fibroblasts/Muscle
AGGCCACAGCACCTGC	12.4355	-2.98306	Malignant_cells
AGCATCAAGGGTACAC	16.5865	7.48961	Fibroblasts/Muscle
CATGGTATCCATTCAT	16.6495	6.14462	Fibroblasts/Muscle
GTTCCGTTCCATTTAC	-2.92994	6.1708	Alveolar_cells
TAAGTCGGTTTACCAG	16.9721	6.5098	Fibroblasts/Muscle
TTACCGCCAATAACCC	7.00203	-4.3938	Malignant_cells
TGGTGATAGTGCGCTC	3.83562	6.89356	Endothelial_cells
ACCCTCAGTCCGATCG	-1.55416	4.12085	Alveolar_cells
CTGCCATTCCAGTGCG	12.8847	-3.11257	Malignant_cells
ACCCTTGCACTGGATT	-0.555549	3.3793	Alveolar_cells
GTGGGAAAGCCTGACC	9.02692	-5.47336	Malignant_cells
TGGATCACAAGCCATT	11.3324	18.5093	Immune_cells
GCCAGTGCAGGAGGTT	5.67895	-5.36622	Malignant_cells
GTGGCGTGTGTTTGCA	16.8531	6.87661	Fibroblasts/Muscle
CGTCAAAAGTAGAGTT	-3.12836	2.97692	Alveolar_cells
GTGTTCCCAACGGTAG	12.8711	-2.94796	Malignant_cells
TGACCCTCAGCGGTTC	17.462	6.99465	Fibroblasts/Muscle
CATTGTTTCCAAGAGG	-1.45571	4.01286	Alveolar_cells
AGAGAATTCAGTGCGC	8.78291	2.04795	Malignant_cells
TAAGCCAAGGGATGTC	16.8182	6.7661	Fibroblasts/Muscle
TTCTGTAAGAAGCGCT	7.49075	-5.18733	Malignant_cells
TTCGCTGCAGCGAACA	-2.95255	4.11878	Alveolar_cells
GGGATCCTCCATACTT	16.7111	7.24229	Fibroblasts/Muscle
ACTATTCCAGCTGTTA	12.8735	-2.74301	Malignant_cells
CGCATGGTCCCGAATA	-2.51898	3.82166	Alveolar_cells
TACGTCCAGTCCCGGT	-2.73071	2.51043	Alveolar_cells
CGTTCTGCATAGGTAA	-0.533649	3.47246	Alveolar_cells
CGTGCTTTCGGACTTA	-1.61772	3.71459	Alveolar_cells
TCGTAGAGTGCCTATA	-0.682233	3.04468	Alveolar_cells
ACCCTCATCACCTGGG	9.07404	2.00322	Malignant_cells
CGCCAGACAACACACT	7.69365	0.344056	Malignant_cells
CAGCACGGTGTGACCC	17.1557	7.57007	Fibroblasts/Muscle
ATACTTCTCTCTGGTC	9.22831	-5.4628	Malignant_cells
TTTCAGTTCTTCCACG	-1.40052	4.3877	Alveolar_cells
TATCAGGCAAGTAGTA	16.9903	7.56572	Fibroblasts/Muscle
TTACCGCCAAGATCCT	10.2628	-5.65111	Malignant_cells
TGGTGATCACTTGAAC	12.3032	-3.46812	Malignant_cells
AATGACCCATTGACAC	16.6475	6.7859	Fibroblasts/Muscle
AATGACCTCTCACCCA	5.78525	13.5785	Immune_cells
TCTTAGTGTTGGAGGT	7.97968	0.276047	Malignant_cells
TTCCTAACACGTAGTT	11.8595	17.0577	Immune_cells
CTAACTTGTGGTATGG	9.48375	-4.52302	Malignant_cells
CGGGACTTCGGAATGG	-0.469231	2.90793	Alveolar_cells
TCCGAAATCTCTCGCA	-2.46439	9.9646	Alveolar_cells
TACTGCCTCAATCTCT	8.34605	-4.592	Malignant_cells
ATTTCACTCAGCTCTC	7.27354	-4.02997	Malignant_cells
TATTGCTCAAGACAAT	6.23757	-4.75099	Malignant_cells
TTCATGTGTTTAGACC	17.6394	7.14217	Fibroblasts/Muscle
AGGCATTAGATTCGAA	10.7782	-3.6214	Malignant_cells
TTCATGTGTGACATCT	10.4488	-5.78449	Malignant_cells
CATCCGTGTGGCTGAA	15.6306	6.45368	Fibroblasts/Muscle
GTTGCTCAGATTGGGC	18.0864	6.7498	Fibroblasts/Muscle
AGACACTTCACTCCGT	-1.40865	4.17537	Alveolar_cells
GGGTTTATCGTCACCT	17.4478	6.68659	Fibroblasts/Muscle
TCAATTCCAACAAGTA	-1.34394	4.21927	Alveolar_cells
AAACGAAGTGCTCGTG	17.5415	6.2036	Fibroblasts/Muscle
ATTCTTGAGGATTACA	7.73101	-5.20635	Malignant_cells
CTCCCAACAGGCTCTG	17.0164	6.75264	Fibroblasts/Muscle
TCCCACACACCTTCCA	19.3548	6.6737	Fibroblasts/Muscle
TTTCGATGTGGCTTGC	-3.04027	6.09842	Alveolar_cells
ATCCTATAGCTCGGCT	-1.36509	2.81216	Alveolar_cells
GATCACAGTCAAAGCG	16.2514	6.64129	Fibroblasts/Muscle
TACCTGCGTTCTATCT	8.78812	2.98377	Malignant_cells
AGACAAACAGGTTCCG	-2.9496	9.47992	Alveolar_cells
TTACAGGGTCAGCGTC	-0.480398	3.92692	Alveolar_cells
CGATCGGGTAGGTAGC	9.01405	-4.1867	Malignant_cells
GTCATTTTCAGGAGAC	12.0902	-3.41923	Malignant_cells
ACCTGTCAGCTTTGTG	18.0429	7.45049	Fibroblasts/Muscle
ATCATTCGTTGCTAGT	9.21272	-5.51732	Malignant_cells
GAGCTGCTCTCGTCAC	-2.29467	4.77542	Alveolar_cells
TCGCTCACACAACCGC	9.2597	1.96141	Malignant_cells
CTGAGGCTCCCGAGGT	-1.45218	10.1192	Alveolar_cells
TTACCGCAGATGTTAG	11.2747	-3.50986	Malignant_cells
TAATTCCCATAGGTAA	-1.4949	4.19772	Alveolar_cells
CTACTATGTCCGGACT	16.8734	6.67283	Fibroblasts/Muscle
GCTACCTGTGGTTTAC	12.0316	-3.51022	Malignant_cells
CGTTGGGGTAAGATTG	-3.12208	9.87089	Alveolar_cells
TACACCCCAGCAGTGA	17.0449	6.9736	Fibroblasts/Muscle
CCGATGGCAAAGCTAA	9.58578	1.86525	Malignant_cells
CCTCATGTCAACGAGG	11.8613	-1.79384	Malignant_cells
CCTGTTGGTGAAGCTG	-3.47729	4.59733	Alveolar_cells
GGACGTCAGATCCCAT	16.7222	7.34537	Fibroblasts/Muscle
ATCACGACAAGGGTCA	-0.231206	3.43665	Alveolar_cells
CTGCATCGTAACCAGG	12.6787	-3.32356	Malignant_cells
TCACACCGTAAGATCA	6.23311	-4.6369	Malignant_cells
GGAGATGTCTCGGTAA	12.8229	-3.05405	Malignant_cells
CTAACCCAGCATACTC	7.28065	-4.37029	Malignant_cells
CCATCACGTTCTCCTG	-0.81008	3.93013	Alveolar_cells
TGTGATGGTTGACTGT	3.93005	7.10461	Endothelial_cells
GCCATTCAGAGCAAGA	9.02298	-4.82715	Malignant_cells
GTGTAACAGATACGAT	8.73303	2.83181	Malignant_cells
GATGTTGCAGTGCGCT	15.7827	6.54559	Fibroblasts/Muscle
CACTTCGTCAACCTTT	12.5521	-2.81453	Malignant_cells
TCGATTTTCCTATTTG	0.0386403	4.02303	Alveolar_cells
TTCAGGATCATGTCTT	19.3788	6.60906	Fibroblasts/Muscle
GTCAAGTGTCACAATC	-2.43196	3.49321	Alveolar_cells
CTCAATTAGCACCGTC	11.3246	-2.54427	Malignant_cells
GAACTGTAGTATCTGC	-1.23969	4.02938	Alveolar_cells
CTTCTAAAGGACAAGA	16.7337	6.80519	Fibroblasts/Muscle
CCTCATGCAGTATACC	11.9914	16.1948	Immune_cells
AACGTCAGTCTTGTCC	9.30496	-1.26277	Malignant_cells
AACAAGACACGACGTC	-2.98129	4.52009	Alveolar_cells
TGTAACGAGGCAGCTA	-0.554847	3.22579	Alveolar_cells
TGTTACTGTTGGCTAT	-1.7635	2.322	Alveolar_cells
AGTTAGCAGGGACTGT	-0.983308	3.21422	Alveolar_cells
TGAGGTTAGTTCGCAT	-0.160582	3.76948	Alveolar_cells
ATGGATCCAGCGCGTT	16.038	7.34498	Fibroblasts/Muscle
GCCCGAACAGCTGCCA	-2.77593	5.41372	Alveolar_cells
ACTTAGGGTGTTGAGG	-0.923686	4.21469	Alveolar_cells
GTCTGTCGTACAAGCG	16.3783	12.6722	Immune_cells
CTATCTATCCGACAGC	12.6536	-2.97313	Malignant_cells
TAACGACCATGGAACG	16.7926	7.07627	Fibroblasts/Muscle
ATGAGGGGTTACACTG	6.60202	-4.96058	Malignant_cells
TGAGTCACATTCACCC	12.5211	-2.91757	Malignant_cells
TGGGATTTCTACCTTA	8.57162	-0.856918	Malignant_cells
GTGGAAGAGTACCATC	7.86653	-1.14081	Malignant_cells
TCGTAGACATGTCAGT	17.3916	6.38519	Fibroblasts/Muscle
GATCAGTCAGAGAATT	11.9469	-3.50287	Malignant_cells
CCTGCATCAAAGCACG	12.4682	-3.32989	Malignant_cells
TCTACCGTCACCATCC	8.9697	1.56062	Malignant_cells
CCACCATAGGTTAGTA	16.7664	7.27608	Fibroblasts/Muscle
TAACTTCGTTGGAGGT	17.5688	6.34661	Fibroblasts/Muscle
CTGTATTTCCTGCTAC	8.40994	2.27461	Malignant_cells
TTGACCCAGGCTCACC	-1.3613	3.53479	Alveolar_cells
CAACGGCCATATCTCT	-3.08511	6.02899	Alveolar_cells
CTAAGTGCAGCACGAA	17.4654	6.23137	Fibroblasts/Muscle
GAGAGGTAGCTCTTCC	0.127628	3.55342	Alveolar_cells
GTCATCCGTGCCTGAC	-2.55111	4.57421	Alveolar_cells
ATTCCTAGTATGCGGA	17.1317	7.34685	Fibroblasts/Muscle
GCGTTTCGTACCTAAC	16.693	6.5821	Fibroblasts/Muscle
ACAACCAGTCGATTTG	-1.70997	3.95953	Alveolar_cells
GATCAGTGTTTGAACC	12.567	-2.62034	Malignant_cells
AGGAGGTGTTTACCAG	16.3562	6.26377	Fibroblasts/Muscle
CCTGCATGTTGTCTAG	7.09047	-5.15101	Malignant_cells
TGTGATGAGGTTGACG	16.8655	7.36287	Fibroblasts/Muscle
TCTACCGCACGGCCAT	7.559	-5.03462	Malignant_cells
CAATGACCACCGTCGA	12.6729	-2.77068	Malignant_cells
GTAGCTACACTCCTTG	11.9318	-3.23446	Malignant_cells
GTGTGGCCACTTGTCC	17.496	6.77478	Fibroblasts/Muscle
TCCTAATTCATCAGTG	9.25573	-2.12308	Malignant_cells
TCCACGTCAAACCGGA	6.89681	-5.10439	Malignant_cells
CTCAGAAGTCGTTATG	19.2555	7.33793	Fibroblasts/Muscle
TCATGGAAGACGCTCC	-0.228086	3.33821	Alveolar_cells
GTATTTCTCTTACACT	-1.0742	4.16054	Alveolar_cells
ATAGAGATCGTTGCCT	11.7172	-3.75769	Malignant_cells
TGTTCCGAGTAAGAGG	-0.380902	3.73072	Alveolar_cells
TTTATGCGTACGGCAA	-0.210453	3.22018	Alveolar_cells
CCCTGATAGCCTGAGA	11.9511	16.7967	Immune_cells
GTGGAGAGTAACGGTG	-2.51295	5.60216	Alveolar_cells
AGACAGGTCTGCGAGC	-0.511711	3.95253	Alveolar_cells
TGTTGGAGTCACTTCC	6.42902	-4.88977	Malignant_cells
ACAAAGAGTAGTACGG	16.1186	7.58102	Fibroblasts/Muscle
ACTGATGTCCGGACTG	-0.498594	3.8121	Alveolar_cells
CGTCCATCAGATAAAC	0.24653	3.66606	Alveolar_cells
AGTGATCAGCGTTCAT	4.24723	7.02516	Endothelial_cells
TGTGCGGAGGTTCTTG	6.66919	-4.99005	Malignant_cells
GGTCACGAGGTCGAGT	-0.274069	4.6641	Alveolar_cells
GAGTTTGCAACCACGC	15.8068	6.09489	Fibroblasts/Muscle
GACACGCGTAAGGTCG	-1.79387	3.41063	Alveolar_cells
TTTACCACAAATCCCA	12.6259	-3.00426	Malignant_cells
CAACGATTCAACGTGT	10.3751	-5.78443	Malignant_cells
GAGTCTAAGAAGGATG	12.9822	-2.61463	Malignant_cells
AACGAAAGTGATAGTA	-0.156252	3.83875	Alveolar_cells
CTACAGAGTAGACACG	15.4594	7.32622	Fibroblasts/Muscle
ATTTACCAGCAATTCC	12.7796	-2.78634	Malignant_cells
CCTCAACAGGGCAAGG	12.0713	-3.3226	Malignant_cells
AGAAATGTCATCTCTA	10.5553	-5.86698	Malignant_cells
GAGCTGCTCAACTCTT	6.92148	-4.28277	Malignant_cells
ACAGCCGTCGCTTACC	-0.636673	3.69397	Alveolar_cells
GCCATGGAGTAGACAT	0.592761	2.56832	Alveolar_cells
TCAAGACCAGTAGAAT	11.1964	-3.37822	Malignant_cells
CAGTTCCAGTAACGAT	10.8536	-3.52295	Malignant_cells
ACTATCTAGGCTTTCA	12.9218	-2.77688	Malignant_cells
CCTCAGTCAAGCTACT	-0.857401	3.20552	Alveolar_cells
TTTACTGTCGACGACC	6.68406	-4.95309	Malignant_cells
TACCTCGCACGTATAC	16.2504	7.08979	Fibroblasts/Muscle
ACTTATCGTCCGGACT	-1.87484	4.24045	Alveolar_cells
CCTCACACAGGCACTC	11.1965	-3.47625	Malignant_cells
CGGAGAATCAACGCTA	8.49527	2.18372	Malignant_cells
GAGACCCAGTTTCGAC	12.2935	-3.28515	Malignant_cells
GGACGTCCAGCACACC	17.0751	7.50827	Fibroblasts/Muscle
TCTAACTCAGGCCTGT	10.6174	-3.60092	Malignant_cells
TCCCATGAGCAATAAC	8.34154	1.8877	Malignant_cells
CAGTTAGGTGCAGATG	8.50945	-0.809301	Malignant_cells
CATCCACGTCGCTCGA	15.3483	7.25866	Fibroblasts/Muscle
GTTATGGGTCTCACGG	11.5756	-3.62707	Malignant_cells
GCTTTCGAGGCTGTAG	8.91653	2.44371	Malignant_cells
ATTTCTGTCGTTAGTG	16.6933	6.27281	Fibroblasts/Muscle
GCGAGAATCTCCCAAC	12.2156	-2.84477	Malignant_cells
GACTGATGTACACGCC	-1.31001	3.41275	Alveolar_cells
AAGTACCCATACTGTG	12.8518	-2.93879	Malignant_cells
CGTTCTGAGTATGCAA	17.2036	6.72331	Fibroblasts/Muscle
CTTCTCTAGCGCCGTT	-1.65546	4.66212	Alveolar_cells
ATGAAAGTCAAGCCAT	12.0784	17.4841	Immune_cells
CACTGAATCGATTGGT	-0.971331	3.1191	Alveolar_cells
TACGCTCAGACAGCTG	17.1835	6.52584	Fibroblasts/Muscle
ACTGTGATCGGCCCAA	9.18914	3.31522	Malignant_cells
GTTACAGCAAGTGCAG	9.30367	-4.50714	Malignant_cells
AGCATCATCATTTACC	6.18245	-4.93573	Malignant_cells
CTACATTTCTTCACGC	16.9075	7.00912	Fibroblasts/Muscle
AGGATAATCATAGACC	10.6258	-5.55398	Malignant_cells
ATCCCTGAGGCGTTAG	4.25569	6.62411	Endothelial_cells
GGCGTCAGTTCCACGG	-1.24552	3.6278	Alveolar_cells
GATCCCTCAATTTCGG	-2.36384	3.8868	Alveolar_cells
CCACGAGTCTGCACCT	12.0932	16.5986	Immune_cells
GATGAGGTCCGCTAGG	-0.873831	4.86245	Alveolar_cells
GAACACTAGCTAGCCC	8.94411	-1.6049	Malignant_cells
CAAGCTACACATATCG	9.06137	-1.17469	Malignant_cells
TTAGGGTCAGGCGATA	6.0948	-4.81061	Malignant_cells
CTCCTCCGTATCATGC	6.49859	-4.86959	Malignant_cells
CTGCTCAAGTATTAGG	5.57389	-5.59469	Malignant_cells
ATGTCCCGTTGCATCA	-2.99789	9.39046	Alveolar_cells
GCTACAATCTCCGCAT	9.31721	-5.40489	Malignant_cells
CTGCCTAAGGCCCAAA	17.3419	6.34546	Fibroblasts/Muscle
TCCGAAATCGTAACCA	15.7258	6.37695	Fibroblasts/Muscle
GAGCCTGGTATGTGTC	17.343	6.31423	Fibroblasts/Muscle
CCTCTAGTCATTCCTA	8.97085	-3.07591	Malignant_cells
TTGGGTAAGTATGACA	8.78548	2.74911	Malignant_cells
TCCCAGTCAACACAAA	17.3656	6.23769	Fibroblasts/Muscle
TAATTCCGTTGCACGC	17.2694	6.19194	Fibroblasts/Muscle
TTCAATCGTTCCGCGA	17.0236	6.46281	Fibroblasts/Muscle
CGACAGCGTGGACCAA	17.068	7.29341	Fibroblasts/Muscle
TGGGCTGAGGTTGGTG	11.9555	-3.61199	Malignant_cells
ACAGAAAGTACCTGTA	-0.884619	3.68181	Alveolar_cells
ATCCTATTCTTTGCTA	9.37854	-5.17938	Malignant_cells
TACAGGTTCGGTCACG	11.2438	17.9988	Immune_cells
GAAGGGTAGTCTTCGA	-0.65608	3.49243	Alveolar_cells
CAACGGCTCCTGGGAC	11.7552	-3.2988	Malignant_cells
CCATCACGTCTCTCAC	16.9772	7.4005	Fibroblasts/Muscle
TTTCACACAATCGTCA	11.8718	-3.17795	Malignant_cells
ACTTCGCAGTAACGTA	10.2691	-3.21474	Malignant_cells
CCACTTGTCATGGTAC	16.8732	7.48233	Fibroblasts/Muscle
TCTATACAGTATCCTG	-0.676662	3.60562	Alveolar_cells
TTCCTAATCATCGGGC	-1.40665	3.50336	Alveolar_cells
CGTGAATAGTTCCTGA	16.6486	7.27339	Fibroblasts/Muscle
TGTCCCATCTGGTGGC	19.2957	6.78566	Fibroblasts/Muscle
GTGAGTTCAGCTAACT	17.0147	6.52266	Fibroblasts/Muscle
TAATCTCCAGCGTATT	11.5676	-3.52247	Malignant_cells
GGGAGATAGGTTCATC	-3.52911	5.98812	Alveolar_cells
TTGTGTTCACCTTCGT	6.97145	-4.9064	Malignant_cells
GCATGATTCTGATGGT	17.7813	6.9442	Fibroblasts/Muscle
CACTGAAGTAGCTGAG	5.88357	-5.02029	Malignant_cells
GGAGATGTCGACCCAG	8.72964	-5.5428	Malignant_cells
TGCTTCGAGCAAATCA	6.89668	-4.79088	Malignant_cells
GGAAGTGCACGGCTAC	5.62658	-5.53237	Malignant_cells
TATTGCTTCAGCTCTC	17.1805	7.12453	Fibroblasts/Muscle
CCGTGAGGTCTTCATT	-2.2673	3.91629	Alveolar_cells
CAGAGCCTCTGGCCGA	5.61804	-4.88259	Malignant_cells
GAAGGACCAGGGAATC	17.1332	6.74765	Fibroblasts/Muscle
GGTGAAGCAACCCTAA	6.97509	-5.17174	Malignant_cells
ATGATCGGTAGCGCCT	16.0495	7.41515	Fibroblasts/Muscle
TACTTGTCATCGTGGC	12.3838	-3.28827	Malignant_cells
CAACAGTGTGTTTCTT	-0.399037	3.0849	Alveolar_cells
GAAGCGAGTTGTTGCA	11.5574	-2.09945	Malignant_cells
GTAGGTTTCTGGGCGT	10.1905	3.17545	Malignant_cells
TTCTGTAAGGCCTGAA	17.3017	6.58321	Fibroblasts/Muscle
TTGCATTAGGGTTAGC	11.3998	-3.49154	Malignant_cells
CTTACCGGTTATGGTC	9.4074	-5.35235	Malignant_cells
AGAAGCGCATGTGCTA	-0.691925	3.51889	Alveolar_cells
GCATCTCGTTTCCAAG	12.6452	-3082	Malignant_cells
CCGTGAGTCCTGTTAT	16.774	7.64398	Fibroblasts/Muscle
CAACCTCTCATCCCGT	6.56235	-5.04047	Malignant_cells
TCATGCCGTAACCCGC	12.7929	-2.97509	Malignant_cells
AGTCTCCCATAATCGC	-2.63548	3.82585	Alveolar_cells
ATCGTCCAGTTTCGAC	-2.87279	5.30416	Alveolar_cells
GGTGTTACAGCGTTGC	-0.818401	4.04329	Alveolar_cells
CCAATTTAGGGTATAT	16.0603	6.82371	Fibroblasts/Muscle
CCACCATTCATCGACA	9.13066	-5.15738	Malignant_cells
TCGAACATCCCGAAAT	12.529	-3.10596	Malignant_cells
GAGACCCCAATGAACA	11.1163	-3.29697	Malignant_cells
TAACGACCACAATGAA	-1.43514	3.31776	Alveolar_cells
GCACGTGCAACTTGGT	16.2154	6.69503	Fibroblasts/Muscle
AGTAGCTAGAGGTCGT	9.27019	-5.32758	Malignant_cells
GTTCATTAGCCGTAAG	8.42096	-0.779364	Malignant_cells
ACCAAACAGACCAACG	12.934	14.7624	Immune_cells
ACTATCTAGGCCCACT	-1.6826	3.60465	Alveolar_cells
GTTACCCAGTGCACAG	-0.234003	3.32929	Alveolar_cells
TTCATGTGTTCGAGCC	16.91	7.34074	Fibroblasts/Muscle
GGGCCATGTAGTCGTT	10.2086	-5.72016	Malignant_cells
TAACACGTCTGGCCAG	16.9256	7.50647	Fibroblasts/Muscle
GGTTAACTCGCGCCAA	-1.02572	4.08338	Alveolar_cells
AATAGAGAGACTTCGT	17.0236	7.56372	Fibroblasts/Muscle
GATGACTCAGAGATGC	19.4969	7.08141	Fibroblasts/Muscle
ATTACTCAGGCAATGC	16.9623	6.28982	Fibroblasts/Muscle
TCATCCGCACGCTGAC	16.6834	6.28484	Fibroblasts/Muscle
AAGGAATCATGAAGGC	16.6587	6.9629	Fibroblasts/Muscle
GGATGTTCACTTTAGG	12.153	-2.74358	Malignant_cells
TGTTGAGGTGGTAATA	11.3524	-2.74351	Malignant_cells
GATGAGGCAGGACTAG	-2.73272	6.11824	Alveolar_cells
GACCAATTCCGGCTTT	12.2785	-2.56295	Malignant_cells
TGCTGAAGTAGATTAG	-3.4041	5.981	Alveolar_cells
GACCCTTGTAGCCAGA	-2.34758	4.17883	Alveolar_cells
CCGTTCATCACTGTCC	11.9418	-3.46548	Malignant_cells
GCGTGCAGTCCTTGTC	12.9642	-2.75145	Malignant_cells
GTTATGGCACCGTCTT	5.97265	-4.80462	Malignant_cells
CTACCCAGTGCATTAC	11.8202	-3.1354	Malignant_cells
AGAGAATCAATGTTGC	7.63712	-4.60435	Malignant_cells
GATAGCTCAGGTCTCG	10.4163	-5.93705	Malignant_cells
CTCATCGTCTACCCAC	8.33837	-3.63227	Malignant_cells
GAAGAATCACTGAGTT	-1.18299	3.56428	Alveolar_cells
GGATGTTTCCCTAGGG	8.94172	-1.51997	Malignant_cells
CCACAAATCTTGCAGA	19.1142	7.52891	Fibroblasts/Muscle
TCCCACAAGTAACGAT	6.33607	-5.19278	Malignant_cells
AGGAAATGTATACAGA	12.3944	-3.1751	Malignant_cells
CACACAAAGGTTACAA	-0.770858	3.97083	Alveolar_cells
GGCTTTCTCAGCCCAG	9.48813	-3.95348	Malignant_cells
CACAGGCGTGTTACTG	-1.47714	10.279	Alveolar_cells
GCCATTCTCACCCTTG	-1.06713	3.54965	Alveolar_cells
CTTAGGAAGTTTCGAC	11.745	-3.12891	Malignant_cells
CCGATGGTCTTTGGAG	0.562769	3.13216	Alveolar_cells
ATCGGATTCCACACAA	5.59717	-3.79765	Malignant_cells
CCATAAGAGTTTCGAC	7.07856	-5.01163	Malignant_cells
GGTGGCTCAGGCTACC	11.9	-3.19998	Malignant_cells
ACCCTTGCAATCACGT	-0.448438	3.42542	Alveolar_cells
CCACACTCATCACCAA	11.3463	-3.72629	Malignant_cells
GCAACCGTCCATGATG	16.9268	6.62725	Fibroblasts/Muscle
GGGAGATTCTAGCAAC	7.69865	-5.24129	Malignant_cells
AGACTCACAGCGAACA	-2.83448	5.15433	Alveolar_cells
CCCATTGTCGTAGAGG	6.19815	-4.323	Malignant_cells
ATCACTTCATCCGATA	-0.391721	4.03209	Alveolar_cells
CATCGCTAGAAGAGCA	5.72281	-4.35266	Malignant_cells
CCGCAAGGTCACATTG	12.4698	15.1609	Immune_cells
CTAGACAGTGGAACCA	-0.0015504	2.87227	Alveolar_cells
ACTCCCACAAGTGCAG	9.05647	2.84241	Malignant_cells
AGTGTTGTCGAACGCC	9.37087	-1.17155	Malignant_cells
AAAGGATCAGCAGATG	6.98029	-4.62954	Malignant_cells
CACTGGGGTTCAAGTC	8.92	2.31294	Malignant_cells
AGTACCACAGGCTACC	8.97064	1.93917	Malignant_cells
TTCGATTCAATCAGCT	9.17465	1.7947	Malignant_cells
GTTGCGGCATAGTCAC	12.3031	-3.46653	Malignant_cells
GACGCTGCACACCGAC	17.164	6.8342	Fibroblasts/Muscle
CAGAGCCGTATGAGGC	7.94991	-1.30546	Malignant_cells
TCTAACTTCCACCCTA	-0.374447	2.95797	Alveolar_cells
CTACGGGAGGGCAATC	5.9674	-5.05167	Malignant_cells
AAAGTCCTCTATTCGT	11.3841	-3.74562	Malignant_cells
TCAGGGCGTGTCCATA	-1.53576	4.12886	Alveolar_cells
TTCGGTCGTTGTCATG	17.1731	6.38071	Fibroblasts/Muscle
CTCCCAATCACCTTAT	11.0409	-3.54244	Malignant_cells
CGTCAAAGTCCAGCAC	12.5304	16.5549	Immune_cells
TGGGCGTGTAGCCAGA	-1.10165	2.94344	Alveolar_cells
CATTGTTGTCCTGAAT	11.1926	18.012	Immune_cells
AACAACCAGAGTCGAC	5.74626	-4.91052	Malignant_cells
ACACAGTGTGGATCAG	11.6992	-3.64019	Malignant_cells
TCTGCCACAACGTATC	11.528	-3.27549	Malignant_cells
GTGTCCTGTAACGTTC	-0.234839	4.52604	Alveolar_cells
TCGTGCTAGCTGTTAC	-1.5322	3.60768	Alveolar_cells
AGGGAGTTCCTAAGTG	-0.548436	3.62739	Alveolar_cells
AGAAGCGGTCCCTAAA	-1.23605	4.44695	Alveolar_cells
GAGGGATGTTGGGTTT	16.7702	6.19782	Fibroblasts/Muscle
AAAGTGAAGTCCCGAC	11.6924	-3.22283	Malignant_cells
AGAACAAGTACAAGTA	8.66659	2.63941	Malignant_cells
ACATGCACAGTGCCTG	11.7851	-3.10088	Malignant_cells
ATGAAAGAGAGCAGAA	16.6473	7.381	Fibroblasts/Muscle
TTTCGATGTCTTACAG	17.2922	7.64547	Fibroblasts/Muscle
CTGTGGGAGAACAAGG	12.2966	-2.05502	Malignant_cells
TCTTAGTAGCAAATGT	17.4148	6.38565	Fibroblasts/Muscle
CCACACTCAAGGTTGG	-1.11313	4.32173	Alveolar_cells
CCTCATGTCTATGTGG	-0.315694	3.22036	Alveolar_cells
TCTTGCGCATACGCAT	8.81614	2.46227	Malignant_cells
CGGACACCAACACAAA	12.4602	-2.98616	Malignant_cells
AGAAATGAGTCACGCC	17.9463	12.662	Immune_cells
CTTCTCTGTCGGTAAG	5.22873	-4.48618	Malignant_cells
CGTCCATTCCTTATAC	12.8119	-2.75959	Malignant_cells
TGAGGAGCACAAACGG	19.4817	7.03274	Fibroblasts/Muscle
TCCCAGTTCCAACTAG	13.4202	12.9973	Immune_cells
ACTTATCGTGCATACT	12.6507	-3.01436	Malignant_cells
CTGTAGACATCGATGT	10.4385	-3.74041	Malignant_cells
TTTGGTTCACTGCTTC	-0.38732	4.51593	Alveolar_cells
GACATCAGTGTCTCCT	8.45129	-0.680775	Malignant_cells
ACTGTCCCAGATCCAT	11.8159	-3.06487	Malignant_cells
TGGAGAGAGAGTGACC	11.402	-3.88415	Malignant_cells
ACCTGAACACCAAATC	8.52802	-1.58949	Malignant_cells
CTTTCAATCTTTACAC	-3.43433	5.982	Alveolar_cells
CTCCAACCAGGTGTTT	8.99171	-5.62987	Malignant_cells
GGGCTCAAGCTCATAC	11.5158	-5.24102	Malignant_cells
GACTTCCTCCTCTCTT	11.663	-3.65499	Malignant_cells
CCTCACACACACACTA	9.27282	-5.11672	Malignant_cells
GTGAGGAGTAAGTTAG	12.7423	13.5407	Immune_cells
TCAATCTTCCTTCACG	-2.57583	3.88255	Alveolar_cells
ATCACAGAGCTATCTG	12.9391	-2.36084	Malignant_cells
CCACGTTGTACGATGG	-2.43993	3.67463	Alveolar_cells
ATGAAAGGTCGCAACC	-0.923695	4.90165	Alveolar_cells
CTTTCGGCAGAGTGTG	12.8546	-2.80535	Malignant_cells
TCCTTTCTCTAGACCA	10.8989	-3.8068	Malignant_cells
AGTAGCTTCGCCACTT	12.8312	-2.16355	Malignant_cells
ACCAACAGTGTCTTGA	8.57423	-0.877119	Malignant_cells
CTGTAGAGTCAACGCC	11.6591	-3.34734	Malignant_cells
TCATACTCATGTTCAG	9.08352	-5.44115	Malignant_cells
GTGCACGTCCCTCATG	19.1495	7.42227	Fibroblasts/Muscle
GATGATCAGCGAACTG	17.1439	6.30866	Fibroblasts/Muscle
GTAGTACAGTCGAATA	11.0718	-3.72924	Malignant_cells
CTTCCTTCAGTAGATA	16.3117	6.59292	Fibroblasts/Muscle
AATCGTGCATTACGGT	6.16479	-4.96171	Malignant_cells
GTGGCGTCACCCGTAG	16.4274	7.23365	Fibroblasts/Muscle
GGGTCACCATCACGGC	16.613	6.8475	Fibroblasts/Muscle
AATCACGCAACTTGCA	12.3375	-3.32685	Malignant_cells
GCCATTCTCGGTGTAT	10.5042	-3.51569	Malignant_cells
AATGCCATCGTTCATT	11.9884	-3.03441	Malignant_cells
TCATTACCACCCATAA	-1.18402	3.52984	Alveolar_cells
CATCGCTAGTTGCATC	12.3903	14.0913	Immune_cells
TACCCGTTCGTGCATA	16.8076	7.32281	Fibroblasts/Muscle
GGCTTTCCACAACATC	8.89969	2.5562	Malignant_cells
GTGTTCCGTCTCTCTG	0.115054	2.99266	Alveolar_cells
GTTGTAGGTGCCTGAC	-0.0792824	3.7176	Alveolar_cells
CGGTCAGGTGGCTTGC	16.8535	7.47396	Fibroblasts/Muscle
GTCGCGAAGGTACTGG	11.7662	-3.61183	Malignant_cells
ACGGAAGGTGCGACAA	19.3588	7.27205	Fibroblasts/Muscle
TTGTTGTTCCTGGGTG	8.8702	2.0423	Malignant_cells
GAACGTTCATCAACCA	8.82039	2.49964	Malignant_cells
TGTGCGGTCTGGGTCG	9.09573	2.35732	Malignant_cells
GGTGATTCAGAGAGGG	-0.645282	2.473	Alveolar_cells
GTCATCCTCCCTTGTG	-0.435549	3.56771	Alveolar_cells
TCACTATCATGCCGCA	17.5861	6.47087	Fibroblasts/Muscle
ATCACAGGTCACGACC	17.5602	6.38936	Fibroblasts/Muscle
GGTGTCGAGAGCATAT	19.4806	7.40437	Fibroblasts/Muscle
ATCATTCAGTAGATCA	16.3488	6.72566	Fibroblasts/Muscle
TCTATCAAGTCAGAGC	9.64881	-3.56655	Malignant_cells
TGAATCGTCCATTCGC	17.1796	6.08117	Fibroblasts/Muscle
CCTCAGTGTTAACCTG	8.06737	-5.3486	Malignant_cells
GCGGAAATCAAGCTGT	12.5405	18.7288	Immune_cells
CAGGTATCAACTTGGT	12.7639	-2.99643	Malignant_cells
CCACTTGTCCGATGTA	8.53593	-0.98711	Malignant_cells
TCATCATTCTCAGTCC	16.808	7.45479	Fibroblasts/Muscle
CAACAGTAGCGCATCC	16.7678	6.77623	Fibroblasts/Muscle
GTGTAACTCTACGGTA	8.81276	0.249428	Malignant_cells
AGGACGATCGTAACCA	17.092	6.84357	Fibroblasts/Muscle
AATCACGAGAAGGGAT	8.65604	2.05897	Malignant_cells
TTACGTTTCTACGGGC	10.3742	-5.74624	Malignant_cells
ATGGAGGGTTTACGTG	-0.362305	2.79125	Alveolar_cells
AGCTTCCCATTGACTG	10.1522	0.324201	Malignant_cells
TACAGGTCATGACCCG	9.91701	-3.49588	Malignant_cells
ACACTGACAGAGAGGG	-2.38836	5.09136	Alveolar_cells
ACACTGAGTACCGTGC	8.78653	-5.27496	Malignant_cells
GAGTCATCAAGAATGT	12.2567	-2.93006	Malignant_cells
TGCGGGTTCCGCTAGG	9.08574	-1.32319	Malignant_cells
GATCGTATCACGAGGA	5.76255	-5.43621	Malignant_cells
CCGAACGAGTAAAGCT	-2.02519	5.43148	Alveolar_cells
TCGGGACAGTTGGGAC	17.1081	6.90573	Fibroblasts/Muscle
CTTCTAACAGAACTCT	10.9017	-4.78456	Malignant_cells
ACTATTCAGATGGGCT	13.1172	-2.44825	Malignant_cells
GTTACAGGTCCACATA	8.27149	-4.96428	Malignant_cells
TCATGGATCCGTGTAA	-0.301701	3.60932	Alveolar_cells
TAGGTACGTTTCGTTT	7.84244	-5.23981	Malignant_cells
CGCATAAGTCTGGTTA	7.02576	-5.27077	Malignant_cells
AAAGGATTCGTTCATT	-1.19663	2.38024	Alveolar_cells
TCAATCTTCAGTCTTT	8.93918	2.11329	Malignant_cells
CTCAGGGCAAACGAGC	12.3736	-3.42125	Malignant_cells
CGCAGGTGTTCCGTTC	10.1073	-4.66531	Malignant_cells
GTAGTACCAAGTTCCA	10.8613	0.317835	Malignant_cells
GGTTCTCCAAGCGATG	12.9912	-2.40884	Malignant_cells
TGATCAGTCCACGTCT	-0.812378	3.65617	Alveolar_cells
ACTCCCATCGCTACAA	10.2827	-2.07775	Malignant_cells
CCTCACACAATAACCC	12.0892	-2.98396	Malignant_cells
CGAGTTATCATCGTAG	8.76974	2.36828	Malignant_cells
CACGTTCCAACCTAAC	16.8354	6.46851	Fibroblasts/Muscle
ACCAACATCGGACGTC	12.1493	-3.25072	Malignant_cells
TTATTGCTCATAGGCT	-2.4345	3.40054	Alveolar_cells
GCCTGTTCAGAACATA	12.6164	-2.54326	Malignant_cells
GTGTGATAGGGAGATA	17.2208	7.00645	Fibroblasts/Muscle
TTTCATGTCGATTTCT	16.9231	7.52719	Fibroblasts/Muscle
CGCAGGTAGATTAGTG	-3.42722	4.79725	Alveolar_cells
CGAGTTACAGGATTCT	4.91758	7.35633	Endothelial_cells
AAGCGTTCATCCGAGC	18.796	7.31771	Fibroblasts/Muscle
GTACAGTTCGAGAGCA	17.495	6.20358	Fibroblasts/Muscle
ATTCTACGTGCAGGAT	16.7232	6.80754	Fibroblasts/Muscle
AGTCAACCATAAGCGG	9.32667	-5.33064	Malignant_cells
CGGGTGTCATGATGCT	11.6466	-3.94402	Malignant_cells
GACTTCCCATGAATAG	-0.137917	2.89826	Alveolar_cells
TTGAGTGCAGGTATGG	-0.294714	4.06464	Alveolar_cells
GATGTTGAGACTACCT	12.7118	-3.11244	Malignant_cells
ATCAGGTAGGGTGAGG	7.90306	-5.19081	Malignant_cells
GATGACTCAGTCGCTG	-1.78603	5.53662	Alveolar_cells
TGATCTTAGATCACCT	9.90988	-2.45171	Malignant_cells
AGAGCAGCACAGTCAT	-1.97874	3.44159	Alveolar_cells
TCGAAGTCAATCAGCT	-1.29071	2.64808	Alveolar_cells
GCCATGGTCGCGCTGA	-2.11626	4.73914	Alveolar_cells
TAACTTCAGTTAGAAC	10.1477	-2.28547	Malignant_cells
TTCAGGACATTGTCGA	-2.95114	4.80737	Alveolar_cells
TTTACCATCCGTGCGA	5.60665	-5.55537	Malignant_cells
TGAGGGATCCTCACTG	17.211	6.98438	Fibroblasts/Muscle
ATACTTCTCCAGGACC	11.1778	-3.50037	Malignant_cells
CTTGAGATCATGCCGG	17.1279	6.97877	Fibroblasts/Muscle
TCAGTGAAGCTAGAGC	9.99817	0.450666	Malignant_cells
AAGTGAAGTCCTATAG	-3.08808	4.66305	Alveolar_cells
CTCCGATCACTCATAG	-1.21612	3.38477	Alveolar_cells
CACAGGCAGTCACGCC	7.95907	-4.92066	Malignant_cells
TTCCTAACAGACCGCT	12.3432	-3.14376	Malignant_cells
GACCCAGGTAGTACGG	9.04467	2.36275	Malignant_cells
CTTAGGAAGGGACACT	9.48788	-3.7065	Malignant_cells
CGGTCAGTCTGTCCGT	-1.00443	4.20378	Alveolar_cells
GTTACAGGTATGCGGA	10.7777	-4.76555	Malignant_cells
CTCCACATCGAACGGA	12.2292	-2.54463	Malignant_cells
CATCCCAGTTGCATTG	17.2396	7.04206	Fibroblasts/Muscle
ACTATGGCACTAGAGG	10.5243	-2.81738	Malignant_cells
TTGGGCGTCCCTCGTA	8.37531	-5.25597	Malignant_cells
GAGTTACTCCTCTGCA	-0.305411	3.53765	Alveolar_cells
AGTAACCAGGATAATC	5.76038	-4.03382	Malignant_cells
TTCGGTCCAGTGCCTG	-2.56853	7.26359	Alveolar_cells
GCAGCCACAAGTAGTA	4.623	6.53934	Endothelial_cells
CTCCTCCAGGTCATCT	18.8706	7.3774	Fibroblasts/Muscle
CCGTGAGGTTTGAACC	11.9594	16.9996	Immune_cells
CCGATGGCAGCGTGAA	15.8406	7.66792	Fibroblasts/Muscle
TTCGATTCAGGTTCAT	-1.67069	4.83012	Alveolar_cells
GATGTTGTCTATCGTT	10.983	-3.97758	Malignant_cells
AACCACATCACAGAGG	9.26173	-5.41477	Malignant_cells
CAACCTCAGCCATTTG	16.4417	6.49647	Fibroblasts/Muscle
CCATCACCATGGAAGC	12.4928	-3.32101	Malignant_cells
GATTGGTTCCACTTTA	5.98595	-4.04584	Malignant_cells
ACATTTCGTGTCTCCT	8.83269	-4.76366	Malignant_cells
AGTGCCGGTGCACAAG	14.8405	12.3534	Immune_cells
CCCAACTGTCACTACA	16.9961	7.41028	Fibroblasts/Muscle
TCATTCAGTTGGGCCT	11.5849	-3.2475	Malignant_cells
TGCAGATAGAATAACC	11.2652	-3.17846	Malignant_cells
TTCACCGTCCAGCTCT	9.36178	-1.80631	Malignant_cells
CGCCAGATCTCCGCAT	10.4988	-5.94224	Malignant_cells
TTCTAACTCCTGTACC	16.818	6.44618	Fibroblasts/Muscle
CTCATGCCACGACAAG	12.3881	-2.8662	Malignant_cells
GTGTAACTCCAAGAGG	12.5814	18.9638	Immune_cells
CTCATGCTCGACATAC	12.7145	-2.50621	Malignant_cells
TCCTAATAGTGGTTAA	6.15793	-4.89059	Malignant_cells
GTGAGGAGTGGTGATG	9.09637	1.22296	Malignant_cells
ATCCACCAGTAACCGG	16.3695	6.82998	Fibroblasts/Muscle
TTCTAACTCCTGGCTT	6.46324	-4.76093	Malignant_cells
TGGTTAGTCACCGACG	9.10665	2.28298	Malignant_cells
GTAGCTACACAGCCTG	8.66149	2.80454	Malignant_cells
GCAACCGAGACAACTA	12.2287	-3.43974	Malignant_cells
ATCATTCCACCGCTGA	-1.71756	2.24925	Alveolar_cells
TTTACTGGTTGCATAC	7.88664	-5.01758	Malignant_cells
TCACGGGGTTGACTAC	9.41661	-5.24852	Malignant_cells
TGGAGAGCATGTCAGT	10.4283	-5.98322	Malignant_cells
GAAATGAAGAGCCCAA	10.0112	-3.64504	Malignant_cells
AATTTCCAGCCTCATA	12.0258	-2.5054	Malignant_cells
CTGCCTACAGCTACTA	7.5568	-5.10555	Malignant_cells
ACGGTTACAAGTAGTA	7.46208	-5.00581	Malignant_cells
GCATGATCATCAGCAT	17.1287	5.94759	Fibroblasts/Muscle
TGACCCTCACAACATC	16.8684	7.97579	Fibroblasts/Muscle
CCTCAACGTGTTACAC	11.9662	-3.17878	Malignant_cells
TTATTGCTCCGAGCTG	-2.70283	5.85623	Alveolar_cells
CATAGACGTACGACAG	9.27208	1.94813	Malignant_cells
GTCAAGTCAGCAGACA	13.8882	14.0626	Immune_cells
ACCATTTTCTATACTC	13.0792	-2.57268	Malignant_cells
TGCAGATGTGCGGCTT	-2.33148	4.11792	Alveolar_cells
AAGCCATAGGTGATCG	-1.55115	3.69782	Alveolar_cells
TAGGAGGAGCACGTCC	-1.52429	3.60636	Alveolar_cells
CCCTGATCAGTTGAAA	10.692	-3.46254	Malignant_cells
GATCATGTCGACTCCT	7.90898	-5.3392	Malignant_cells
AGGTCTATCGGCGATC	17.1985	6.1603	Fibroblasts/Muscle
GTCATTTAGTGGTGAC	-2.70402	3.27875	Alveolar_cells
TCCCACACACTCCTGT	9.33376	1.13445	Malignant_cells
AGTCAACCACATGGTT	9.15397	2.82558	Malignant_cells
TGTTGGACAGGCGAAT	0.395535	3.34532	Alveolar_cells
AGGGCCTTCTTGGAAC	11.8598	-3.4102	Malignant_cells
GTAGATCGTATGGAGC	5.80033	-4.83411	Malignant_cells
TTTATGCAGCTCGAAG	12.6033	-1.99651	Malignant_cells
ACCTGTCAGAAAGTCT	-0.849292	4.32648	Alveolar_cells
TTGGGTATCTGCTAGA	11.9544	-3.35101	Malignant_cells
CACCGTTCACTGGCCA	-2.85757	5.50684	Alveolar_cells
AATGGAAGTCACCTTC	11.1304	-3.69014	Malignant_cells
GGATCTAGTAGCGATG	12.8873	-2.77402	Malignant_cells
TAATCTCCAGGCTTGC	17.2081	6.5647	Fibroblasts/Muscle
CCCAACTTCATCCTGC	12.8455	-2.85472	Malignant_cells
TCCTAATTCGGTCGAC	-0.665948	3.36006	Alveolar_cells
GAGGGATCACATGGTT	8.09193	-5.40952	Malignant_cells
TCCCAGTCAAGTATCC	8.67052	-1.04002	Malignant_cells
ATCTTCAAGGTTCTAC	9.51347	2.82378	Malignant_cells
CTTGAGAAGATAGCTA	10.2362	1.58681	Malignant_cells
TCGCACTTCCAGCAAT	11.9799	-3.2233	Malignant_cells
TCGACGGGTTCCAAAC	-2.06748	3.99178	Alveolar_cells
AAGCGAGTCACCTACC	10.9564	1.46415	Malignant_cells
TAAGCACGTGTCCATA	15.6322	7.30906	Fibroblasts/Muscle
AAGTGAATCCACACCT	-1.64071	3.01978	Alveolar_cells
ACTATTCCAAATCAGA	4.73328	6.55943	Endothelial_cells
CATACTTAGTAAACGT	11.4876	-1.5392	Malignant_cells
ACAGAAAGTAGTCCTA	10.2264	-5.70432	Malignant_cells
GCTGAATCAAGCGGAT	4.11657	7.16366	Endothelial_cells
ATTCCATGTACAAGCG	7.79766	-5.37866	Malignant_cells
CTTCCTTGTAGCTTGT	16.5143	7.19362	Fibroblasts/Muscle
CACGTGGGTCGTGTTA	16.6627	5.98181	Fibroblasts/Muscle
CATTGCCCAATTGAGA	9.24517	3.22457	Malignant_cells
GTTCGCTGTGAGCAGT	9.05674	1.6959	Malignant_cells
GGCTGTGGTTCGAAGG	11.9063	-2.90076	Malignant_cells
GTTCGCTGTACGATTC	11.2868	-3.65011	Malignant_cells
GGTTAACAGTGCTCGC	12.1946	-3.30872	Malignant_cells
CGATGGCTCGCTTTAT	18.0597	12.3359	Immune_cells
AGATGAACAGCTGAGA	11.951	-3.45607	Malignant_cells
TTATTGCCACCAGTTA	13.2471	-2.52197	Malignant_cells
CTCCCAAGTTGACGGA	16.6308	6.35007	Fibroblasts/Muscle
GTTAGACCACTCAAGT	11.6794	-0.554037	Malignant_cells
AGACACTCAGCTTTCC	17.1548	6.44249	Fibroblasts/Muscle
TCCCATGGTCTCTCAC	10.8532	-3.82087	Malignant_cells
GAATAGAGTGAAGCGT	-0.919329	3.87228	Alveolar_cells
CTACAGATCAAGAAAC	11.6702	-3.50728	Malignant_cells
GTAGGTTAGAATACAC	10.2697	-3.67116	Malignant_cells
CTCACTGGTCTCCCTA	12.7586	-2.87188	Malignant_cells
CAACGATCACCCAATA	17.2564	6.22592	Fibroblasts/Muscle
CTAACCCCAAATGCTC	8.39208	-2.4282	Malignant_cells
GTAGATCCACCCAAGC	11.2492	-3.56775	Malignant_cells
CTAACCCTCAGCAATC	6.70749	-5.01302	Malignant_cells
GGGTGTCGTCCGGACT	15.7532	12.9673	Immune_cells
TGCGGGTTCCATACAG	12.8103	-3.01915	Malignant_cells
AGATCGTGTGAGTTGG	8.20875	-4.55627	Malignant_cells
CGCATGGGTCTCCCTA	-3.26672	6.08569	Alveolar_cells
ACACAGTCAGCTCGGT	13.0842	-2.6985	Malignant_cells
GCAACCGAGAGCAGAA	16.5051	6.99	Fibroblasts/Muscle
CTCAACCGTTGTAGCT	12933	-2.46834	Malignant_cells
TGTTACTGTTATTCTC	19.7926	7.37266	Fibroblasts/Muscle
CGGTCAGCACCCTGAG	-2.31023	4.78228	Alveolar_cells
TGAATGCAGCGAGTAC	16.7953	7.38336	Fibroblasts/Muscle
CCTATCGGTAGCGCTC	8.93786	-2.47369	Malignant_cells
GGAATCTAGGTTGCCC	8.51102	2.0078	Malignant_cells
TAGTGCACACACAGCC	-4.22459	4.93519	Alveolar_cells
ATTCTACTCTACCCAC	-0.374056	3.97453	Alveolar_cells
ACATTTCCAGTCAGTT	-0.673651	3.8094	Alveolar_cells
GCTTGGGAGGACAACC	-1.50163	3.0239	Alveolar_cells
TTACCGCTCATCGCCT	10.7975	-3.70381	Malignant_cells
TCTAACTTCCCGAATA	12.3435	-3.08463	Malignant_cells
TTCTGTAGTGACTCTA	6.69877	-4.96211	Malignant_cells
CTGCGAGTCGAACCTA	7.85453	-4.73124	Malignant_cells
TATTGCTAGTCTGCAT	4.34109	6.84764	Endothelial_cells
ATTCGTTTCCTCGCAT	8.11341	-5.15703	Malignant_cells
AACAAGATCTTCTGTA	12.1452	-3.29646	Malignant_cells
GGATCTAAGCACCCAC	16.8394	7.09092	Fibroblasts/Muscle
GGGACTCAGCACCCAC	19.5334	6.51487	Fibroblasts/Muscle
GCCCAGACACTCATAG	17.2912	7.56845	Fibroblasts/Muscle
TGATGCACACCAGTTA	11.7737	-3.38127	Malignant_cells
CCTCCAAAGAACTTCC	12.2268	-2.8571	Malignant_cells
AAGCGAGCAGCCTACG	12.7395	-2.82729	Malignant_cells
ATAGACCAGACGAAGA	10.8219	-3.448	Malignant_cells
ACTTAGGGTACGATCT	8.78554	-0.492809	Malignant_cells
ATCGATGCACAAAGCG	10.9336	-3.76841	Malignant_cells
CGAGAAGTCGTCAAAC	5.71052	-5.49443	Malignant_cells
TGGGCGTGTGCTCCGA	-1.36644	3.49842	Alveolar_cells
AGATAGACAACGGCTC	8.87058	1.7904	Malignant_cells
ACCTACCTCAGGGTAG	17.2794	6.44056	Fibroblasts/Muscle
GATTCGACAGAACTAA	9.17954	2.24635	Malignant_cells
ACCGTTCGTTCACCGG	9.29107	1.63475	Malignant_cells
TAACTTCTCGAAACAA	10.9925	-3.44916	Malignant_cells
GTCGTTCGTCACGTGC	10.4374	-5.94583	Malignant_cells
CCGTTCAGTGTGTGGA	9.41293	1.1785	Malignant_cells
GTTTACTAGCATCAAA	7.46906	-5.07573	Malignant_cells
ATTTACCCACAGCATT	12.778	-2.65586	Malignant_cells
ATCCTATAGTACGAGC	16.964	7.32776	Fibroblasts/Muscle
CTGGCAGTCCCATTTA	11.8306	-2.66036	Malignant_cells
AGACTCAAGTCGGCCT	7.01628	-4.84124	Malignant_cells
TACTTGTCACCTCTGT	16.7457	6.99153	Fibroblasts/Muscle
CAGAGCCAGATACCAA	11.6063	-3.50927	Malignant_cells
AGATGCTCAGGGACTA	11.5371	-3.30462	Malignant_cells
TCCTCCCGTGAGATAT	9.71206	-4.40142	Malignant_cells
AGTACTGCACCAATTG	9.40928	-4.28324	Malignant_cells
CCGATCTAGAACCCGA	9.31612	0.833855	Malignant_cells
GACTTCCTCGACATTG	11.2157	-3.27563	Malignant_cells
CGGACACGTGACTGAG	-1.37076	2.45239	Alveolar_cells
CGAGGAATCTCTATGT	12.0387	-3.65362	Malignant_cells
CCTCACACAAAGCTAA	8.03805	-5.20003	Malignant_cells
CACGTTCTCGTTGTGA	16.5306	7.95729	Fibroblasts/Muscle
GTGTCCTTCCTTCGAC	8.69967	-4.80637	Malignant_cells
CGACAGCCAGGGTCTC	15.6193	7.69825	Fibroblasts/Muscle
CAAGACTAGCGCCGTT	11.2186	-3.66055	Malignant_cells
CGGGCATTCGGCTTGG	10.9593	-2.7807	Malignant_cells
GATCATGTCTCCGAGG	19.2166	7.06948	Fibroblasts/Muscle
GTCATTTCACACGGTC	10.5436	0.574203	Malignant_cells
GCACTAATCTTACTGT	0.362986	3.54676	Alveolar_cells
CGTTCTGTCTCAGGCG	17.3918	6.83898	Fibroblasts/Muscle
GTGGAGACACGCCAGT	-2.4197	4.67905	Alveolar_cells
TATTCCATCATAAGGA	12.26	-2.89164	Malignant_cells
TGACTCCCAAAGGCTG	19.0844	7.25559	Fibroblasts/Muscle
AACAACCGTTCTCTCG	10.6856	2.19527	Malignant_cells
CATCGGGGTGGTCCGT	12.0717	-3.31613	Malignant_cells
AACTTCTAGGTACCTT	4.43347	6.84023	Endothelial_cells
TCGTCCAGTGTAACGG	12.6253	-3.09594	Malignant_cells
GCATCGGGTTCGATTG	9.37386	1.3997	Malignant_cells
GGGATGAAGCGATGAC	8.7183	1.75425	Malignant_cells
CCTCCTCAGACAACTA	-2.65859	4.20249	Alveolar_cells
AGTTAGCGTGGCTTGC	0.0974093	3.3619	Alveolar_cells
CATGCTCTCCCAGGAC	19.3165	7.44457	Fibroblasts/Muscle
CGTAATGAGGTCCCTG	16.8743	7.50642	Fibroblasts/Muscle
TGGGCGTGTCAAGCCC	12.0556	-3.45944	Malignant_cells
ACAGCCGAGCGAGAAA	17.6458	13.0795	Immune_cells
AACACACCACAAATAG	10.8812	-3.91896	Malignant_cells
CATGGTATCCGCTGTT	12.142	-3.46767	Malignant_cells
AGTGCCGTCGCAGTTA	18.0846	7.4976	Fibroblasts/Muscle
GTGAGCCCACGAAGAC	9.27251	2.77068	Malignant_cells
GATGATCCATTGTAGC	5.95492	-5.10508	Malignant_cells
CTGTCGTCACGGTAGA	-0.341684	3.55331	Alveolar_cells
CGAGGCTAGTAAACTG	6.8059	-5.34014	Malignant_cells
AGTCACACACAATCTG	5.64509	-5.43753	Malignant_cells
GACTATGGTCCGTTTC	-0.813663	2.83332	Alveolar_cells
CAAGGGAAGAAATGGG	16.746	6.67025	Fibroblasts/Muscle
TTCTTCCTCGCAGTTA	12.6387	-2.95294	Malignant_cells
AGGGCTCGTGATACAA	12.0883	-3.35668	Malignant_cells
TTCACCGGTGGCCTCA	5.61865	-5.23093	Malignant_cells
GTTAGACCATCGTTCC	8.87157	-1.56604	Malignant_cells
GTTAGACTCGTCGACG	17.3886	5.97719	Fibroblasts/Muscle
CCTCACAGTGATGAAT	11.43	-3.57945	Malignant_cells
AAATGGACATCATCTT	9.75228	0.742786	Malignant_cells
AGGGCCTAGGTTGCCC	18.0553	12.395	Immune_cells
CATGCAAAGGACAGCT	9.12812	-4.96676	Malignant_cells
GCGGATCTCTATGCCC	8.17372	-4.73263	Malignant_cells
GTGTTAGAGGCTGAAC	12.2377	-2.67536	Malignant_cells
TCAGGGCAGCGCCTCA	-2.76576	4.48588	Alveolar_cells
AATCACGGTCATTCCC	11.9307	-3.10642	Malignant_cells
TGAGTCATCGGACTTA	12.9057	-2.5422	Malignant_cells
ATCGGATCAATGGCCC	11.5667	-3.64906	Malignant_cells
ACCCTCAAGAAGCCAC	13.0422	-2.25544	Malignant_cells
ATTCGTTAGCCTTTCC	-4.12524	5.20965	Alveolar_cells
TACAGGTGTCTACAGT	8.97841	-4.43634	Malignant_cells
AGACAAATCATGGCCG	12.2942	-2.80055	Malignant_cells
TAACTTCCATCCGAGC	16.7101	6.95985	Fibroblasts/Muscle
TTGTTTGTCTAGGAAA	0.108182	2.95713	Alveolar_cells
GCCCAGATCGGAGCAA	11.633	-3.76607	Malignant_cells
TTTCAGTGTCCACGCA	11.8595	-3.42172	Malignant_cells
TCATCATTCCTCTTTC	6.46394	-5.38389	Malignant_cells
TCAGCAATCATGCCGG	8.57311	-0.37031	Malignant_cells
GTGGTTAGTCCGTTTC	5.53349	-4.67556	Malignant_cells
CTTCGGTAGATCACCT	-0.315964	3.9294	Alveolar_cells
GGGAGTACAAATACGA	12.3602	-3.18316	Malignant_cells
AGCATCAGTAGATGTA	-3.72188	5.24271	Alveolar_cells
TTAGTCTCAGTACTAC	12.3336	-3.15543	Malignant_cells
TCTGGCTGTAGATCGG	17.4327	6.31049	Fibroblasts/Muscle
TGATTCTCACTCCTTG	6.93878	-5.40759	Malignant_cells
GAAGCCCAGTCCGTCG	-2.07838	3.6269	Alveolar_cells
AATCGACAGCATCTTG	11.6019	-2.48466	Malignant_cells
CTGAGGCGTGAATATG	-1.96856	3.64968	Alveolar_cells
GTACAGTTCCTACTGC	-2.17504	3.58818	Alveolar_cells
CTCAGTCAGCCTGCCA	-2.58198	4.5002	Alveolar_cells
TGCGACGGTAGTCGGA	11.9097	17.0547	Immune_cells
TAGGTACTCATACGAC	13.2166	-2.72797	Malignant_cells
GTTACCCCAACAACAA	16.962	6.90755	Fibroblasts/Muscle
GGCTTTCCATACAGAA	-1.05553	3.39655	Alveolar_cells
CACAGGCCAACGTAAA	8.95921	2.59719	Malignant_cells
GACGTTACACCAGCTG	0.579695	3.47749	Alveolar_cells
GACTGATCAATGTTGC	12.4436	18.6583	Immune_cells
GCACGTGTCCGAGATT	9.3021	-4.57238	Malignant_cells
GACGTTAAGCTCATAC	11.8268	-3.22048	Malignant_cells
GATGAGGGTCCAGAAG	9.45224	-2.85093	Malignant_cells
AGGCATTTCCTGTACC	6.46138	-5.15333	Malignant_cells
CCACCATAGAACTGAT	19.1089	7.19265	Fibroblasts/Muscle
TTCTAGTAGTTGTACC	-3.28538	5.0314	Alveolar_cells
ACATCCCAGATCACCT	12.9765	18.0423	Immune_cells
CTAGACACAGTAACGG	9.93394	-3.94317	Malignant_cells
CATTCCGCACTAGGTT	11.6123	-3.41131	Malignant_cells
TGGATCAGTCGCCACA	5.95534	-4.73214	Malignant_cells
AAAGGGCAGACGGTCA	9.33876	2.05794	Malignant_cells
GATCAGTCATCTAACG	6.28882	-5.09078	Malignant_cells
AGGACTTGTTTGAACC	12.6889	-3.01206	Malignant_cells
CTGTGAAAGGGTTGCA	6.20276	-4.42104	Malignant_cells
CCTCAACGTATCAAGA	12.5851	-3.30011	Malignant_cells
GCCAGGTTCGCTCCTA	-3.88068	4.71736	Alveolar_cells
CTCATCGAGAGTGACC	12.6518	-2.91536	Malignant_cells
TCATATCAGCAACTCT	11.8511	-3.4151	Malignant_cells
CGGAATTGTGTACAGG	9.53424	-2.17074	Malignant_cells
CATTCATAGGGTTTCT	10.088	1.56976	Malignant_cells
CGTAGTAAGTAAGCAT	16.3852	7.18749	Fibroblasts/Muscle
CTGGCAGCAAACGTGG	8.63322	-1.3672	Malignant_cells
TCCTAATTCTTCTGGC	12.3037	-2.73391	Malignant_cells
GGATCTAGTATCCTCC	6.98408	-3.32157	Malignant_cells
AGTGCCGGTTGTTGAC	-0.264111	2.90079	Alveolar_cells
GGGCCATGTACTCGAT	16.2538	6.22699	Fibroblasts/Muscle
CTTCGGTGTCGTCAGC	8.69025	1.88505	Malignant_cells
GATCCCTGTAATACCC	12.2038	-2.85638	Malignant_cells
GTGATGTCACGTGTGC	0.0934932	3.67289	Alveolar_cells
CATTGCCGTTAACAGA	-3.0198	3.76386	Alveolar_cells
AATGCCAGTTTCGACA	5.91078	-4.6582	Malignant_cells
GACACGCGTCTTTCAT	-1.85689	3.4564	Alveolar_cells
CATAAGCTCTTTCCGG	11.7787	-3.18036	Malignant_cells
AAATGGAAGCGCAATG	9.13937	2.0198	Malignant_cells
TCCACGTGTTGAATCC	-2.9084	6.17489	Alveolar_cells
AGTAGCTGTAGCGTAG	16.8563	7.02177	Fibroblasts/Muscle
CTCAGTCCAACATCGT	12.532	-3.02491	Malignant_cells
GGCGTCAAGGCTTTCA	15.5076	7.08794	Fibroblasts/Muscle
TTTGACTTCTCACTCG	18.059	12.3899	Immune_cells
GTCATTTCACAAACGG	12.4662	-3.06523	Malignant_cells
GTTAGTGAGCTGACTT	8.96734	0.988314	Malignant_cells
GGTAGAGCACTGCATA	17.5901	6.41872	Fibroblasts/Muscle
TCACTCGAGCTGAAAT	11.7014	-2.8779	Malignant_cells
CTACGGGAGCCAACCC	11.4004	-1.28277	Malignant_cells
ATCCGTCAGATTGATG	16.8706	12.4453	Immune_cells
CAACGGCAGTCATACC	16.9649	7.3816	Fibroblasts/Muscle
CAATCGAAGTAAGACT	8.51113	2.24931	Malignant_cells
TTGTTGTCAAGCCTGC	9.60624	1.88608	Malignant_cells
CCGTTCACACAGCCAC	11.5316	-2.41073	Malignant_cells
TGATGGTTCGAGAGAC	7.60178	-5.19569	Malignant_cells
GATGGAGAGCATGGGT	9.12824	1.85957	Malignant_cells
CGATGGCAGGAAGAAC	11.8781	-3.13767	Malignant_cells
TTCATGTCACACGGAA	11.928	-2.95553	Malignant_cells
GTGGCGTGTCTCGGGT	11.8273	-3.00839	Malignant_cells
ATCCGTCCAGAGGACT	15.3866	7.13316	Fibroblasts/Muscle
GTCTCACCACATGGTT	9.09324	-3.95795	Malignant_cells
TCACACCGTCCTGTTC	12.6841	-2.84369	Malignant_cells
ATGACCAGTCCCTGAG	6.84601	-4.13708	Malignant_cells
GTGTTAGAGTCACAGG	-0.194998	2.9728	Alveolar_cells
AGGGAGTTCCGATTAG	-0.655184	3.32826	Alveolar_cells
CTCCACATCTCGTTTA	-3.22189	5.99578	Alveolar_cells
AGACAAATCCCGAGAC	-0.169674	3.51102	Alveolar_cells
TAACTTCGTATCGCGC	14.4887	12.1772	Immune_cells
GTGTCCTAGACGGTCA	16.7917	7.0065	Fibroblasts/Muscle
GACATCAAGGCAGCTA	7.36128	-5.24153	Malignant_cells
CTTCGGTAGCACGATG	11.3691	-3.2609	Malignant_cells
ATCACGACAATTGCGT	-2.23455	11.7015	Alveolar_cells
AGTTAGCGTATGCAAA	17.2338	6.37659	Fibroblasts/Muscle
TGCGATAAGCATGCGA	16.2958	6.48897	Fibroblasts/Muscle
CGCATGGCAGTGGCTC	5.72268	14.3308	Immune_cells
GAGGGTAGTTATTCCT	11.4099	-3.36464	Malignant_cells
CTGTGAAAGCTCTTCC	8.94984	2.83796	Malignant_cells
ATTCCTATCTGTCGCT	-0.184663	4.67215	Alveolar_cells
GTTAGACAGTCGGGAT	9.24663	-0.704223	Malignant_cells
TCAAGACGTGAGTTGG	16.7066	7.1353	Fibroblasts/Muscle
TTCTTGAAGTAGGTTA	-0.593786	2.81873	Alveolar_cells
AAACGAATCCGTGCGA	17.3547	7.48333	Fibroblasts/Muscle
GTAGCTAAGGAAAGGT	-0.741776	3.68601	Alveolar_cells
AGAAGTATCGGCTCTT	-1.17276	3.9107	Alveolar_cells
TCGGGTGGTATCGAGG	12.923	-2.76049	Malignant_cells
ACGTACAAGCACTCCG	7.96293	-5.34979	Malignant_cells
TCAGTCCAGGTAGTCG	15.9989	7.50372	Fibroblasts/Muscle
GACCCTTGTTGAGTCT	11.7368	-3.77768	Malignant_cells
ACTTTGTAGCACCCAC	11.924	-1.10299	Malignant_cells
CAATTTCCAGCTAACT	11.9395	-3.0577	Malignant_cells
ATGGAGGTCGCCGATG	-3.01785	9.38723	Alveolar_cells
CCCTAACTCACTCGAA	16.6066	12.5177	Immune_cells
TCAGTTTGTGCGGTAA	7.81492	-4.7751	Malignant_cells
CTCTCGATCTCTGAGA	7.96505	-5.22148	Malignant_cells
AGGATAAAGACCAGCA	8.26486	-4.63838	Malignant_cells
GAACACTAGCCTCACG	8.10435	-0.259117	Malignant_cells
CAGTGCGTCCTGTTAT	11.0954	-3.65803	Malignant_cells
GGAGATGGTCGTGTTA	16.8895	7.48705	Fibroblasts/Muscle
ACTTCCGCATACGCAT	16.684	6.48408	Fibroblasts/Muscle
GCAGTTAAGCTCTGTA	9.35109	2.32993	Malignant_cells
CGTCCATCAGATACCT	-0.370606	2.61898	Alveolar_cells
AGGAAATAGGCCCGTT	5.35145	-4.51483	Malignant_cells
CGTAATGGTATTGGCT	11.3145	11.5912	Malignant_cells
GACTGATCACCGTACG	11.044	-3.72801	Malignant_cells
GGCACGTTCTGAGTCA	-1.42795	3.6014	Alveolar_cells
TCACACCGTCACGACC	12.0974	-2.76017	Malignant_cells
GTCTACCTCCGTATGA	8.84794	2.98515	Malignant_cells
TATTCCAAGTTCTACG	19.242	7.50491	Fibroblasts/Muscle
GAATCACAGCCTCTGG	12.9405	-2.6058	Malignant_cells
AGGTCATGTTGTTTGG	0.183527	3.4956	Alveolar_cells
AGGCATTCAAGTATAG	-3.75987	4.59561	Alveolar_cells
GTTCATTTCAGTGGGA	-1.06344	4.16004	Alveolar_cells
GCTTCACTCATTATCC	10.12	-4.40808	Malignant_cells
AGACAAACAATATCCG	12.0482	17.0765	Immune_cells
GATTTCTAGGTCTGGA	15.6634	6.63643	Fibroblasts/Muscle
CGTGAATAGGCGTTGA	9.53966	2.89116	Malignant_cells
GGTAACTCACCCAATA	10.3365	0.902435	Malignant_cells
TGCTGAATCGGCTGAC	17.3409	6.55112	Fibroblasts/Muscle
GGTCTGGGTACTCGAT	10.6154	-5.35688	Malignant_cells
GTTGTGATCAGGACGA	6.98338	-4.3247	Malignant_cells
CTACCCACACTCAGAT	6.96793	-5.25197	Malignant_cells
TTTCAGTCACGGTCTG	11.427	-2.85628	Malignant_cells
CAAGAGGAGCACTGGA	11.9629	14.6567	Immune_cells
TTACCATCAACGGCCT	12.2667	-3.21607	Malignant_cells
ACTATGGAGCGCTGCT	16.9463	7.74144	Fibroblasts/Muscle
GGTTCTCCAGAGGGTT	10.448	-5.30777	Malignant_cells
AGCTTCCGTGGACTAG	-3.17053	6.12152	Alveolar_cells
CTGCCATGTTGGGATG	5.286	-4.49537	Malignant_cells
ATTACTCTCTGGACCG	9.98062	-3.82416	Malignant_cells
GAAGCCCAGCAACAAT	10.6137	3.6093	Malignant_cells
TTTCACAGTGAGACCA	9.37208	1.83733	Malignant_cells
TCGATTTTCCAAACCA	12.4261	-2.75816	Malignant_cells
ACATTTCAGACATACA	6.76081	-4.97935	Malignant_cells
CAGCACGCATAGGAGC	-1.10622	3.85873	Alveolar_cells
GCCTGTTTCAAGCTTG	12.2407	-2.4449	Malignant_cells
GTTGCTCCATGTAACC	-1.4731	3.99047	Alveolar_cells
GGCTTGGTCGGACTTA	9.28839	-3.25365	Malignant_cells
CGTTAGATCATCGCCT	7.49128	-4.269	Malignant_cells
TTATTGCTCGAACCAT	12.0898	-2.818	Malignant_cells
ACTATTCTCCAGCACG	12.036	-3.25063	Malignant_cells
AGGCATTTCAGTGCGC	9.22461	1.36595	Malignant_cells
TAGAGTCCATTAAAGG	11.9182	-2.42369	Malignant_cells
TTCTCTCCAAGTTCGT	5.67544	-5.42164	Malignant_cells
TTCCTTCTCTCTCGCA	8.52132	2.09822	Malignant_cells
ACGCACGTCATTGTGG	11.9356	-3.52593	Malignant_cells
GACTTCCCACTTGTGA	12.2063	-3.31407	Malignant_cells
CAATGACTCGCTTAAG	12.6937	-2.56193	Malignant_cells
GCATTAGTCCAATCTT	13.004	-2.68143	Malignant_cells
CATACAGCAAGTGCAG	16.8303	6.71051	Fibroblasts/Muscle
ATTCAGGAGGATACAT	14.6424	12.293	Immune_cells
GCCAGCACATCGAGCC	13.0082	-2.90274	Malignant_cells
CATTGTTCATGGGCAA	12.3892	-3.37068	Malignant_cells
ATGAGTCCAGTTGCGC	16.9471	7.00442	Fibroblasts/Muscle
ACGTCCTGTCCTGTCT	6.76462	-4.50872	Malignant_cells
GGAGCAAAGACTAGAT	12.3492	-3.12638	Malignant_cells
GCATTAGAGCAAATGT	12.4488	-3.21693	Malignant_cells
ATTCGTTGTATGCTAC	18.5413	7.48191	Fibroblasts/Muscle
TCACAAGAGGATGAGA	12.3224	-3.27313	Malignant_cells
CTCCATGAGCCGAATG	19.1106	7.22353	Fibroblasts/Muscle
ATCGATGTCTATGCCC	3.89227	7.20143	Endothelial_cells
GTGGTTAGTATGCAAA	10.9028	-3.3478	Malignant_cells
GGGTAGAGTGATCATC	-3.29089	5.85133	Alveolar_cells
AACCTGACAGCGTGAA	12.1397	-3.01299	Malignant_cells
AAGTTCGAGGGTTAGC	8.64683	-4.91373	Malignant_cells
TACTTCAGTGATACAA	11.2141	-3.51042	Malignant_cells
AAGACTCAGATCGCTT	18.9029	7.26831	Fibroblasts/Muscle
ATCCCTGTCGGTCAGC	15.685	6.61058	Fibroblasts/Muscle
TGTGATGGTGGCCCAT	4.81565	6.75406	Endothelial_cells
TACGTCCAGCCTGAGA	9.18655	-3.26256	Malignant_cells
ATGCCTCGTCCCTGTT	11.8737	-3.39971	Malignant_cells
GCTACCTCAGGAGACT	9.37528	1.30851	Malignant_cells
AAATGGAGTATAATGG	-0.390662	3.33655	Alveolar_cells
AAGCGAGCAGTGTGCC	11.3175	-3.47796	Malignant_cells
CTACAGAAGGGTATAT	11.6941	-1.50372	Malignant_cells
TAGGTTGAGTCGGCCT	17.3566	6.58726	Fibroblasts/Muscle
CAATCGATCTCCCATG	17.1717	6.67607	Fibroblasts/Muscle
ATTGTTCTCATGGGAG	-2.98294	5.50686	Alveolar_cells
CATCCGTTCGAAATCC	12.2379	-2.90849	Malignant_cells
ACTGATGTCGATTGGT	17.0862	7.41618	Fibroblasts/Muscle
ATCAGGTAGTGGATAT	11.6759	-3.16432	Malignant_cells
TGTGAGTAGACGCCAA	-1.90534	4.35099	Alveolar_cells
CCCATTGGTAACAGTA	12.2522	-2.77377	Malignant_cells
TCTGCCAAGGTGATAT	10.0517	-3.65513	Malignant_cells
TCAGCAAAGAGCAACC	-0.764488	4.14505	Alveolar_cells
AATGACCTCAACGTGT	9.44029	1.72649	Malignant_cells
CGCCAGACACGGGTAA	12.611	-3.06189	Malignant_cells
TATCTTGGTCATAACC	8.89395	0.368334	Malignant_cells
CTCAAGATCTCAACGA	-1.88128	5.73055	Alveolar_cells
CTGGTCTAGATCACTC	11.8711	-3.28407	Malignant_cells
CTCTCGAGTGATTCTG	16.4583	6.90003	Fibroblasts/Muscle
TCACACCAGCGTGAGT	10.0578	-3.71558	Malignant_cells
TTTCACAGTTATAGAG	8.65864	2.95069	Malignant_cells
CAAAGAAGTACGAGTG	17.0733	6.08165	Fibroblasts/Muscle
GTAACCATCCAATCCC	12.4759	18.8293	Immune_cells
GAAGGGTTCAAAGCCT	9.50902	-5.1081	Malignant_cells
TTGATGGCATCCTCAC	12.8182	14.8814	Immune_cells
CTCGAGGCATAACTCG	11.5536	-3.52306	Malignant_cells
ATCGTCCCATCTCAAG	12.8014	-3.03367	Malignant_cells
CTTAGGATCTTCGCTG	6.31405	-4.37066	Malignant_cells
CTACCCACAGCTGAGA	8.40267	-4.49096	Malignant_cells
AAGACTCGTGTCCTAA	16.8019	7.21387	Fibroblasts/Muscle
TTCATGTAGAAATCCA	-3.0552	6.03946	Alveolar_cells
TGATTTCGTTACCCAA	16.6197	6.76322	Fibroblasts/Muscle
GAGTCTATCACAGAGG	-3.27101	6.02722	Alveolar_cells
ATCATTCTCGCCACTT	12.5003	-2.98025	Malignant_cells
GTGAGCCAGATGGTAT	11.7951	17.5732	Immune_cells
GGAACCCCACGTCTCT	17.3342	6.77001	Fibroblasts/Muscle
ATGGGTTCATGACTTG	-3.0863	6.09178	Alveolar_cells
CTGAGGCTCTGGCCGA	10.4363	2.19864	Malignant_cells
AAAGTGAGTGATCATC	9.06776	1.76959	Malignant_cells
GAGTCATTCAAGCGTT	9.12659	2.45482	Malignant_cells
AGCTCAATCCCAAGTA	12.2928	18.6454	Immune_cells
TCTCCGAAGGGCCCTT	9.21063	1.49917	Malignant_cells
GAATAGACAACCGTGC	-1.74579	2.91675	Alveolar_cells
TTATTGCAGTCCCAGC	11.1683	17.9791	Immune_cells
CAGCACGAGGTCTACT	11.1697	-3.34073	Malignant_cells
GATAGAACATTGCCTC	9.20941	-5.40458	Malignant_cells
AACAAAGTCGATGGAG	16.844	6.91395	Fibroblasts/Muscle
GCGTGCAGTGGGTCAA	12.2646	-2.94363	Malignant_cells
GTTTACTCATAGAATG	11.9356	-1.98596	Malignant_cells
CATCAAGGTGTTGATC	12.1572	-2.60281	Malignant_cells
TCCTGCATCCGTAATG	-1.18634	2.89202	Alveolar_cells
TCCTAATTCGGTAAGG	12.5203	18.8357	Immune_cells
CTCAGGGCAGGACTTT	9.26953	-0.228556	Malignant_cells
ATGGGAGTCAAGATAG	16.9714	6.60195	Fibroblasts/Muscle
ATTCCATCACTGAGGA	13.1533	-2.42452	Malignant_cells
GTTCATTAGGGCAGAG	8.64041	-4.2166	Malignant_cells
TGAGGGAAGGGACAGG	16.3504	6.74514	Fibroblasts/Muscle
GAAGTAAGTATCGCAT	12.8289	-2.43869	Malignant_cells
TTGGGATTCGTCTACC	0.128955	3.71735	Alveolar_cells
TTTACTGCATGCCGGT	12.0821	-2.73508	Malignant_cells
AACAAAGGTTGGGATG	8.98391	2.59289	Malignant_cells
CCCTTAGTCCTGCTAC	12.3247	-3.06679	Malignant_cells
GTCGTTCCATGAAGCG	-1.99449	3.82719	Alveolar_cells
CTTGAGATCTTAATCC	11.4706	-3.58582	Malignant_cells
TGTTTGTAGACAGCGT	12.1467	16.6231	Immune_cells
ATAGGCTGTGAGCTCC	12.135	-3.01111	Malignant_cells
TAAGCACTCTAGTCAG	8.90658	2.27586	Malignant_cells
GTTGCGGCATGAATAG	12.4845	-2.09194	Malignant_cells
GACACGCTCATAGGCT	11.5965	-3.65961	Malignant_cells
CTAACCCAGATCCTAC	17.0099	6.73546	Fibroblasts/Muscle
TCACATTTCAAACTGC	10.731	-2.63382	Malignant_cells
GAGGGATTCCGAACGC	17.0378	6.82545	Fibroblasts/Muscle
ATTGGGTCAACTTCTT	12.8347	-1.86301	Malignant_cells
TCGTGCTGTATGAGCG	9.64746	-3.6843	Malignant_cells
TAACACGGTGTTCGAT	12.1717	-3.03315	Malignant_cells
GTGAGCCGTATGAGGC	-2.02719	3.64568	Alveolar_cells
GCTGAATCAGCCGTCA	-3.28118	4.24742	Alveolar_cells
CTCTCAGAGTGATAGT	17.1888	6.81935	Fibroblasts/Muscle
GTCATTTAGGATGGCT	5.64666	-5.45768	Malignant_cells
AACTTCTGTTACACAC	9.6452	-3.72237	Malignant_cells
GCATGATAGTTTCAGC	9.36846	-5.25532	Malignant_cells
TATCTTGAGCACGATG	12.437	-3.10365	Malignant_cells
GCCCGAATCTTAGCTT	9.19674	-5.30047	Malignant_cells
GCCCGAACAACTCCCT	11.6823	-3.39959	Malignant_cells
GTCACTCGTCAGGAGT	15.7127	6.62875	Fibroblasts/Muscle
GCCATGGCACAATCTG	12.0286	-2.75328	Malignant_cells
GGGTAGAAGGATGCGT	10.4799	-3.20922	Malignant_cells
CACCAAACAAAGCGTG	8.71288	-4.0031	Malignant_cells
CAATTTCTCTCATGCC	-2.73956	6.04602	Alveolar_cells
CCGATCTTCATTGTGG	16.9805	6.30217	Fibroblasts/Muscle
GGAGCAAGTGCCTGAC	-0.98157	3.60539	Alveolar_cells
GAACACTAGGGAACAA	9.97845	-5.44471	Malignant_cells
CACATGAGTGAGATCG	13.1816	-2.56801	Malignant_cells
TTTGATCAGTATCTGC	-3.40757	6.02344	Alveolar_cells
CTCACTGCAATTGCCA	12.8446	-2.45645	Malignant_cells
TCATCATGTCTACAGT	8.42514	-4.70922	Malignant_cells
TCAGTGAGTGCAAGAC	13.0767	13.2892	Immune_cells
CGGAACCAGGGTCTTT	0.167275	3.77	Alveolar_cells
AAACGAACAGCGCTTG	11.1797	-3.58981	Malignant_cells
CAGCCAGGTGATGGCA	12.033	-3.14641	Malignant_cells
CATACTTGTGATCATC	-2.07193	3.58816	Alveolar_cells
TTCCGGTAGCGCACAA	13.0177	-2.53274	Malignant_cells
GCACGTGTCCTTATAC	10.208	3.2468	Malignant_cells
TATCAGGGTACTGGGA	11.9881	-3.39966	Malignant_cells
CTCATTAAGGTAAACT	11.7474	-3.39577	Malignant_cells
AGCGATTAGGATGCGT	8.61816	2.24225	Malignant_cells
GTCATTTTCCTCTAGC	11.6944	-3.43522	Malignant_cells
AGGAGGTAGCCTCCAG	8.31546	1.80047	Malignant_cells
[truncated: 83,143 more rows]

## Sheet: Panel_C
Cell_barcode	UMAP1	UMAP2	Cell_type
CTGGTCTGTAACAAGT	4.43774	5.22551	T cells
AGTGATCCACAGACGA	6.08848	2.35558	DC
TGACAGTGTCGTATGT	3.53526	4.80667	Macrophages
TTACCATAGTGGTGGT	4.34274	5.19495	Macrophages
ACGCACGCATGCGGTC	11.6963	-8.92953	Plasma cells
GGGTTTAAGTAATTGG	0.535795	3.61152	Macrophages
GTCAAACCACGCGTCA	4.36026	4.96344	DC
GTTCATTTCTTAATCC	4.73516	5.1185	T cells
GAACACTCACAGTACT	2.50494	4.68483	Macrophages
ACTACGATCTTTGGAG	4.16622	5.05862	Macrophages
GTCTTTATCTCTATAC	11.4883	-8.85796	Plasma cells
CCCTCAATCTCCGTGT	6.32845	2.15264	DC
ACATTTCTCACAGAGG	4.29141	3.02932	DC
GTCCACTAGCCTCCAG	-0.316047	5.3424	Macrophages
TTCCGTGTCCCATAAG	3.95694	5.28148	Macrophages
GGTCACGCAGGTGGAT	-0.21479	4.42451	Macrophages
GCAGGCTCACACACTA	3.81303	5.11449	Macrophages
TTACCGCTCCATCTAT	0.022433	4.11719	Macrophages
AGACTCAGTATGGTAA	-0.0630311	5.74964	Macrophages
TAAGCCAAGTTGCCTA	-6.11191	4.53946	Macrophages
CCTGCATTCCGTATGA	6.27932	2.20353	DC
GGAGAACAGTCTTCGA	0.915861	3.86416	Macrophages
TGGGATTAGTAACAGT	0.506492	3.75715	Macrophages
TGACAGTGTTGTTGCA	3.83012	3.78452	Macrophages
GTCCCATCACCCTTGT	1.09198	5.43232	Macrophages
GGTGAAGGTTTACCAG	2.78342	15.8631	Macrophages
ATACTTCCACTTGACA	0.0644318	6.31528	Macrophages
CTAGACAGTTCTCGCT	4.10737	4.98267	Macrophages
TAATTCCGTAACTAAG	3.15093	4.76266	Macrophages
ATCACTTCATCCTGTC	2.13814	4.2214	Macrophages
CCCGGAAGTCTTCAAG	3.98593	5.12218	Macrophages
TGATCTTTCATTCTTG	0.354959	3.80067	Macrophages
CTACCCAAGACCATGG	0.419218	4.03556	Macrophages
TCAAGACCAATAGGAT	3.77565	2.42168	DC
ACAGCCGCATCTTAGG	4.75295	2.90405	DC
TGCCGAGAGCTGACCC	4.90031	4.92811	T cells
TGTAACGGTACGACAG	0.764297	3.81081	Macrophages
GTCAAACGTTGCGGAA	4.78575	5.17975	T cells
CTCCCAAGTAACACCT	12.2711	-8.87727	Plasma cells
AAACCCACATTAGGCT	12.6331	-8.77326	Plasma cells
TGTTACTGTAGCTTGT	3.56417	5.01569	Macrophages
TGCTGAAGTGGCCACT	12.3277	-8.68176	Plasma cells
TGGATCACAAGCCATT	1.69987	4.7288	Macrophages
AATGACCTCTCACCCA	10.6405	7.30858	T cells
TTCCTAACACGTAGTT	2.41198	3.91571	Macrophages
CCTCATGCAGTATACC	4.8172	3.13121	Macrophages
GTCTGTCGTACAAGCG	11.7686	-8.79492	Plasma cells
CCCTGATAGCCTGAGA	2.7354	3.65855	Macrophages
CACGTGGTCTGATGGT	10.2306	6.31238	T cells
TTTAGTCGTTAGTTCG	4.724	4.05119	Macrophages
ATGAAAGTCAAGCCAT	2.39463	4.2915	Macrophages
CCACGAGTCTGCACCT	3.79391	3.44796	Macrophages
TACAGGTTCGGTCACG	-0.1945	5.96824	Macrophages
ACCAAACAGACCAACG	3.11562	2.17502	DC
CCGCAAGGTCACATTG	3.22719	4.69252	Macrophages
CTTTCGGAGGATGTTA	6.11062	2.37525	DC
CGTCAAAGTCCAGCAC	2.57287	5.30373	T cells
CATTGTTGTCCTGAAT	-0.0918684	6.04598	Macrophages
AGAAATGAGTCACGCC	12.5102	-8.6994	Plasma cells
TCCCAGTTCCAACTAG	4.52525	3.21019	B cells
GTGAGGAGTAAGTTAG	4.56576	5.40387	T cells
CATCGCTAGTTGCATC	4.54264	2.97228	DC
GCGGAAATCAAGCTGT	0.420426	3.97894	Macrophages
CCGTGAGGTTTGAACC	2.06552	3.62944	Macrophages
AGTGCCGGTGCACAAG	7.86794	3.63454	B cells
GTGTAACTCCAAGAGG	0.376811	3.78091	Macrophages
GTCGAATTCATGCCAA	4.14167	5.20078	Macrophages
GTCAAGTCAGCAGACA	5.01075	4.6441	Macrophages
CGATGGCTCGCTTTAT	12.571	-8.84705	Plasma cells
GGGTGTCGTCCGGACT	11.3106	-8.13174	Plasma cells
GGTGGCTAGCGATTCT	3.92037	5.18764	Macrophages
ACAGCCGAGCGAGAAA	11.6247	-8.24096	Plasma cells
AGGGCCTAGGTTGCCC	12.6376	-8.70778	Plasma cells
TGCGACGGTAGTCGGA	2.21396	4.30959	Macrophages
GACTGATCAATGTTGC	0.153408	3.93881	Macrophages
ACATCCCAGATCACCT	0.378986	2.18807	Macrophages
GGGCTCACACTTCATT	12.7434	7.26437	T cells
TTTGACTTCTCACTCG	12.6173	-8.92091	Plasma cells
ATCCGTCAGATTGATG	11.7641	-9.05669	Plasma cells
TAACTTCGTATCGCGC	7.88333	3.63756	B cells
CGCATGGCAGTGGCTC	11.5466	-8.97611	T cells
CCCTAACTCACTCGAA	11.7258	-9.10097	Plasma cells
AGACAAACAATATCCG	2.49731	4.15328	Macrophages
CAAGAGGAGCACTGGA	2.58912	17.4628	Macrophages
GTGAGTTTCTCTCGCA	4.67764	3.38766	Plasma cells
ATTCAGGAGGATACAT	7.77276	3.62102	B cells
GTAACCATCCAATCCC	0.226171	3.95771	Macrophages
TTGATGGCATCCTCAC	2.93065	2.59087	Macrophages
GTGAGCCAGATGGTAT	1.0731	5.11335	Macrophages
AGCTCAATCCCAAGTA	0.545692	4.32804	Macrophages
TTATTGCAGTCCCAGC	-0.152489	6.32131	Macrophages
TCCTAATTCGGTAAGG	0.463297	3.90961	Macrophages
TGTTTGTAGACAGCGT	3.54042	3.66427	Macrophages
TTGTGGAGTGTCTTAG	9.79054	4.77522	T cells
TCAGTGAGTGCAAGAC	4.79586	5.31685	T cells
AGGCATTCATAGATCC	2.10264	5.54813	Macrophages
GTTGTGACACGGATCC	2.43891	4.24548	Macrophages
GAGACCCTCGCCGATG	6.18726	2.26257	DC
CGGGTCACAGACTGCC	12.3463	-8.53059	Plasma cells
TTTCCTCGTTTACTTC	0.277132	5.66139	Macrophages
GATGCTATCGTTCATT	12.0283	-8.68539	Plasma cells
TGTACAGTCTCTGACC	1.90307	4.73882	Macrophages
TACAGGTTCCAGGACC	9.83203	5.11602	T cells
CAGGCCAGTTCTCCCA	12.2764	5.46363	T cells
CTGCAGGCACTTCAAG	12.1172	-8.7021	Plasma cells
AATGAAGAGCGCACAA	0.428397	3.9785	Macrophages
CCTTGTGGTGCACAAG	2.45601	4.31979	Macrophages
GAGCTGCCACACCTAA	1.60751	4.85114	Macrophages
CTCCATGCATTGCTGA	0.910263	5.07693	Macrophages
CGATGCGAGAACAGGA	0.54729	6.129	Macrophages
CAGGGCTGTTTACCAG	12.267	-8.91359	Plasma cells
TTGACCCTCCACACAA	4.6342	2.97122	DC
TCCTGCATCGCACGAC	7.89207	3.67117	B cells
TATCTGTTCCTTGAAG	6.06346	2.48832	DC
GCTCAAAAGTAGATCA	-0.289691	5.89927	Macrophages
ATTCTACTCATCTGTT	12.0214	5.70613	T cells
AACGAAAGTGTTGACT	0.269599	5.03706	Macrophages
GCACATACAGTAACCT	11.763	-9.13575	Plasma cells
TTACAGGCACGCTTAA	2.13297	3.1076	Macrophages
TGGGAAGGTATCGAAA	2.12019	4.26006	Macrophages
CTCCACACAAATGATG	1.9207	3.11368	Macrophages
GCCCAGAGTTTACCTT	12.527	-8.74541	Plasma cells
TGATTCTTCAGCCTTC	0.0992774	1.72519	Macrophages
GTGTTCCGTGTATACC	0.350287	4.02279	Macrophages
GGAATCTCAACTCGAT	12.5387	-8.74757	Plasma cells
TCCGGGATCCGGTTCT	11.7358	-9.04421	Plasma cells
GTGTTCCCAGTAGATA	11.3668	-8.78362	Plasma cells
CGTCAAATCTGGGCAC	2.44638	4.33739	Macrophages
ATTTCTGAGTGCGACA	-0.151705	5.59377	Macrophages
ATCATTCTCGTTCTCG	11.8501	5.07139	T cells
GCCATGGCACTAGAGG	12.1718	-8.61151	Plasma cells
TACGTCCAGGTTTACC	10.246	6.16153	T cells
TCAATTCTCATTACCT	7.88465	3.99978	T cells
TCCTCGACACAGAAGC	11.8663	-9.07058	Plasma cells
AAACGCTGTTTCTATC	11.888	-8.59156	Plasma cells
CTTCGGTAGGTTAAAC	2.7458	3.4714	Macrophages
TTTGGTTCAGTTGGTT	12.1891	-8.44641	Plasma cells
CCCGGAACACGCTGTG	2.1677	4.6433	Macrophages
GTCACTCGTTCCGCAG	11.568	-9.00653	T cells
TGCTGAACAGTAGAGC	0.616879	4.13047	Macrophages
TGATTCTTCGAGTACT	2.1882	4.40914	Macrophages
TCCTTCTTCCTCCACA	12.1916	5.17117	T cells
TCTAACTAGCTTCATG	12.1973	-8.43813	Plasma cells
ACTTCCGAGGCACGAT	0.239503	5.61031	Macrophages
ACAAGCTGTGAATGTA	0.515954	3.69357	Macrophages
TTTACTGGTTGAGAGC	9.83948	5.02655	T cells
TTTGACTAGGTAAGGA	3.76717	2.83937	DC
TCCGGGAAGGTAGGCT	4.15122	5.31037	Macrophages
GTCATTTCAGGGAGAG	10.9512	7.00928	T cells
GTGCTTCAGTCACTGT	3.73142	3.47481	Macrophages
CCTGTTGAGCAGCAGT	2.36092	4.41018	Macrophages
TAAGCCACAAAGTATG	12.0619	-8.64342	Plasma cells
AAATGGAAGTTACGGG	12.4156	-8.56724	Plasma cells
CAGATACAGGCATCAG	3.88195	5.33053	Macrophages
TGACCCTTCAAGAAAC	11.7363	-8.23773	Plasma cells
CTCAGAATCCTGGGAC	12.3939	5.4335	T cells
TGACTCCCAACAGATA	12.4386	-8.72175	Plasma cells
GCGTGCACACGCGCAT	12.4044	-8.8176	Plasma cells
GCATTAGAGACGTCGA	2.07386	4.68355	Macrophages
AGGAAATAGCAGGTCA	2.42401	4.26408	Macrophages
CACTGGGTCGGTCAGC	12.2686	5.84484	T cells
CGTCCATTCCCTCTAG	12.5408	7.53705	T cells
TACTGCCCACGCAGTC	10.5939	6.93482	T cells
GTTGCTCGTAATGCGG	12.3901	-8.62762	Plasma cells
CCGGACATCAGTGATC	4.14244	5.24208	T cells
TTACGTTAGGTTCACT	8.15533	3.85249	T cells
ATTTCACGTTAAGACA	4.69679	-1.48582	Plasma cells
CTAACTTTCACCGGGT	11.9617	-8.73762	Plasma cells
GAAATGAGTTCCTAGA	10.9845	6.43425	T cells
CAACCTCTCTGGTGGC	12.1096	-8.56148	Plasma cells
TCATGTTGTTGACGGA	0.967325	5.09534	Macrophages
ATTCCTAGTATCTCGA	10.6521	7.13079	T cells
GGTCTGGGTCAGGTGA	2.40576	2.09906	Macrophages
CTTCCGAGTAGTTACC	10.575	6.95351	T cells
GGTAACTCATACCATG	11.8127	-8.42316	Plasma cells
TCATGTTCAGGAGACT	1.97423	4.58679	Macrophages
AATGGCTAGCTACTGT	11.8864	-8.83787	Plasma cells
GGGAGTAGTTCGAGCC	11.9218	-8.79473	Plasma cells
CTGATCCAGGTGCATG	12.7471	7.35401	T cells
CCACTTGGTCCCGTGA	10.1986	7.13747	T cells
AGCGCTGGTCATCCCT	-0.097925	5.77295	Macrophages
ACATCGAGTTGGTAGG	12.3535	7.03624	T cells
ATCATTCAGGTGCCTC	12.6238	7.43765	T cells
AGTACTGAGGAACTCG	2.1554	2.76255	Macrophages
GATGTTGGTGTTGCCG	3.8395	2.97055	B cells
AATGCCACAGCCTATA	11.9477	5.06562	T cells
TTGCCTGTCATTACTC	6.26604	2.22221	DC
ACTTCCGTCAGCTCTC	12.0453	5.73778	T cells
ATTCTTGAGCCTCAAT	12.3767	5.45545	T cells
AACAACCGTCATTCCC	2.49055	2.66625	Macrophages
AGGTCTAAGAAATTGC	2.4925	4.26524	Macrophages
CTAGACATCTTTGCAT	11.4595	2.81508	ILC
ATGATCGTCCGTACGG	0.399453	6.00677	Macrophages
GTGCTTCGTAATCAAG	10.649	7.00461	T cells
TCAATCTGTCTTACTT	12.2291	5.41608	T cells
GAGTGAGCACGAAAGC	12.254	5.17787	T cells
TGGTGATCAATCTCGA	11.7737	-8.57289	Plasma cells
AGGACTTCACATTCGA	10.0751	5.11783	T cells
TGTTCTATCTGTCCCA	12.1919	-8.64726	Plasma cells
CAATACGCACTCCACT	11.6457	6.41829	T cells
GGTTGTAAGACGAGCT	11.6693	4.40012	T cells
GTAATGCTCAATCCAG	11.52	-8.8345	Plasma cells
CGCATAACATGGGTTT	11.5351	6.81965	T cells
AGCTACACAACGATCT	10.8232	7.22402	T cells
CAACAACTCGTGTCAA	2.39251	4.34941	Macrophages
TTTACGTTCATGCATG	9.89392	6.45721	T cells
TTGCCTGGTCGATGCC	11.5693	-8.4564	Plasma cells
GGAAGTGCAAGGGCAT	11.0708	5.80173	T cells
ATGTCCCAGTCAATCC	2.20329	5.46976	T cells
ACTATTCAGTTTAGGA	5.35936	5.24038	B cells
AGCGCCAAGGACTAAT	12.0267	-8.82274	Plasma cells
CGCGTGACACGGTAGA	12.6797	7.27082	T cells
TGTTACTAGCGAGTAC	12.4253	-8.78309	Plasma cells
ACTGTCCAGACCATGG	11.3082	6.74276	T cells
ACGATGTGTCCACACG	12.5476	7.31518	T cells
TCCTCGAAGGCTGAAC	11.5122	-8.3923	Plasma cells
CTGTGAAAGCGGTAAC	11.337	5.88354	T cells
CCTGCATCAGCTCATA	0.379399	6.26805	Macrophages
ACCGTTCCACTACTTT	11.8616	6.43423	T cells
GCGATCGAGCGTTCCG	11.2054	-8.11754	Plasma cells
AGCCACGGTCTTCAAG	12.2148	5.54138	T cells
AGTACCATCCCATTTA	7.9873	3.84994	B cells
GACACGCTCGAATCCA	12.2281	-8.68335	Plasma cells
TACCCACAGTCCGCGT	12.2505	6.68485	T cells
CAGATTGGTAAGTTGA	11.6872	-8.5636	Plasma cells
GAGTTGTCATATGGCT	12.1756	5.74527	T cells
CCCTGATGTGACCGTC	-0.343515	6.00689	Macrophages
ATCTCTACAAATTGGA	3.41748	3.77082	Macrophages
CGATGGCCAGTTTCAG	11.4686	5.69025	T cells
ACGATCAAGATCGCTT	0.443494	3.79191	Macrophages
GTGAGTTAGCTACTGT	11.4482	4.75591	T cells
TGAATGCGTCGAACGA	0.719713	4.08277	Macrophages
TTTACGTGTGACACGA	11.9859	-8.64773	Plasma cells
CGATGCGGTATCGTGT	0.439828	6.02023	Macrophages
CAACCAACAGCGACAA	11.7997	5.09395	T cells
CCGGACACATCGGAGA	0.49946	3.7922	Macrophages
TCAGCCTTCCTTACCG	11.9915	5.11515	T cells
TGCAGGCCAACTGGTT	12.2493	5.01033	T cells
CGTGATAAGCGGTAGT	11.4974	-8.49244	Plasma cells
GACCTTCCACAGCCAC	12.2231	5.24184	T cells
GTGTGGCGTACCGGCT	12.1533	-8.65036	Plasma cells
AATGAAGGTGACCTGC	12.005	-8.44089	Plasma cells
ACACAGTTCGAGAAGC	0.569318	3.81478	Macrophages
CTCAAGAAGCTACGTT	11.7012	-9.10713	Plasma cells
GGAGATGTCAAAGCCT	7.89493	3.62569	B cells
ACGGTCGGTCTACATG	9.99358	6.54091	T cells
AAAGGATCAAACTAGA	11.3333	6.82869	T cells
TCGCAGGAGGAACTAT	0.46276	4.45111	Macrophages
AAACGAAGTGCGAGTA	12.2623	-8.45116	Plasma cells
GAGTGAGTCGGACTTA	2.41342	4.25367	Macrophages
AATTCCTGTTGGGTAG	2.24199	4.84826	Macrophages
AGAACAACATTGGCAT	11.6753	-8.75501	Plasma cells
AGCTCAACACCCAACG	12.0809	-8.49291	Plasma cells
CCCATTGAGAATCGTA	11.815	-8.17601	Plasma cells
CCTAAGATCCGGCAAC	11.3975	6.71474	T cells
ATTCCCGTCAGCTAGT	12.3932	-8.70957	Plasma cells
GGTTAACGTCTGTCAA	7.87729	3.78861	B cells
AATGACCAGGTACTGG	11.9642	4.79538	T cells
TACCGAATCCAGCAAT	11.316	5.09092	T cells
AGACAAAGTTTCGCTC	2.29818	3.15374	Macrophages
CTACCTGGTCACTACA	11.4776	5.50614	T cells
GACACGCGTCCCAAAT	0.267805	6.08299	Macrophages
CTTCTAAGTCCAGCAC	4.18472	2.89766	Macrophages
TACGCTCCAAACAGGC	7.79102	3.55009	B cells
ATAGACCCATGTGCCG	10.8103	6.62207	T cells
AACCTGAGTAGGTAGC	12.3724	-8.72992	Plasma cells
TTCTTCCTCGCCGAAC	11.7597	-8.6159	Plasma cells
ATGAGTCAGGACGCAT	12.4287	-8.59026	Plasma cells
CACGGGTTCAAGCTGT	11.8124	5.17487	T cells
CATGCAACACTGCGTG	4.83075	4.98641	Macrophages
GAGTCTAGTATGTCAC	0.75436	5.47136	Macrophages
AAGCATCTCCCTTCCC	11.6608	-8.75834	Plasma cells
GGGAGATGTATCGTAC	7.9625	3.57172	B cells
CTGTCGTTCTTCACGC	2.67888	3.76263	Macrophages
CAGTGCGAGTCTACCA	12.2038	-8.59517	Plasma cells
GTCGCGACAGGTCAGA	11.9313	5.33898	T cells
GAGTTGTAGCTCTATG	12.369	-8.51013	Plasma cells
GAGTGTTGTAAGCGGT	12.2089	-8.55035	Plasma cells
TGATTCTGTAACACGG	12.1203	5.2733	T cells
CAACCTCCAAGTGGCA	12.1075	4.9908	T cells
GCAACCGTCCTCACTG	12.3406	5.67136	T cells
CGCATGGTCTTGGTGA	10.5855	4.67196	T cells
TGTGGCGGTGTCCATA	12.3342	5.43234	T cells
ACCTACCTCCAGCAAT	12.2909	5.52521	T cells
TAGACTGGTTCTAACG	12.038	5.62658	T cells
CCTCAGTCACTTCAAG	11.8246	-8.49663	Plasma cells
CTCAATTGTAACCCGC	0.137046	5.37473	Macrophages
AACACACCACTAGGCC	10.4735	7.31857	T cells
TCTATACTCACAATGC	11.4023	5.60971	T cells
ATTACCTTCCGACGGT	12.1097	5.00877	T cells
GACCCTTGTCCAAAGG	2.68835	4.14343	Macrophages
CCTCCTCTCCATCCGT	11.7912	-8.5816	Plasma cells
GTCTAGATCCTTACCG	10.9656	6.74817	T cells
CATGCTCTCCGCAAAT	0.626686	3.57834	Macrophages
CTGTGAACAGACGCTC	10.1099	6.99879	T cells
TGAGGAGCAGGAGGTT	12.1056	-8.57578	Plasma cells
ATGTCCCGTATCTCGA	12.1306	5.06151	T cells
TATTGGGGTCTCGACG	9.97517	4.96763	T cells
CAGCGTGGTGTGTTTG	12.4251	-8.7744	Plasma cells
TCGGGTGTCCCAAGTA	11.7946	-8.69666	Plasma cells
CTGGACGTCCAACTGA	10.8616	7.11784	T cells
TTGGGATCACACGGTC	12.3343	-8.56443	Plasma cells
AAAGTGATCGTAATGC	11.9933	5.58928	T cells
GTGTTCCAGGTCACAG	0.899784	5.6294	Macrophages
TCTTCCTTCTCCGAAA	12.0097	-8.62088	Plasma cells
TCATGCCCACAATGCT	11.966	5.31008	T cells
ACCATTTGTGGTTCTA	1.51342	3.3461	Macrophages
ACCAAACAGATGGGCT	4.10814	2.99725	DC
CCTCCTCGTTAAGGGC	12.2611	-8.63345	Plasma cells
CTCAAGAAGTAGCCAG	3.70458	2.65939	DC
AGTGACTTCTTAAGGC	0.512941	5.42688	Macrophages
CTAGACATCAGAGTGG	11.8138	4.60591	T cells
CTCCCTCTCCATGATG	12.0408	6.92544	T cells
AGAAGTATCGCTCTAC	11.0003	5.44122	T cells
AGAAGCGCACGTCATA	3.9819	5.45495	Macrophages
CCTGCATCACATTCTT	10.2666	6.11471	T cells
CAGCCAGAGACTAAGT	0.52659	6.31465	Macrophages
AGTAACCTCCGTATAG	10.9551	6.52578	T cells
ATCGTGAAGAATTTGG	11.9405	-8.1193	Plasma cells
AGGCTGCTCTACGGGC	0.457145	6.06829	Macrophages
ATCACGAAGAAGAACG	9.70229	5.37052	T cells
CTACGGGGTCACCACG	12.0862	4.95283	T cells
GAAGTAAAGGATACCG	9.78614	4.91754	T cells
TTCACGCTCGCCAGAC	12.2782	5.33005	T cells
TTCAATCAGCCTCTTC	2.5557	4.76636	Macrophages
CCCGGAAAGAGGGTCT	11.2253	-8.59547	Plasma cells
GTCTGTCGTCATCAGT	0.561375	4.69988	Macrophages
TAACCAGCAAGGTCTT	11.8903	5.98411	T cells
GGCTGTGTCATATGGC	0.497224	5.51396	Macrophages
TCGGTCTTCGGACTGC	11.7362	5.16761	T cells
CAAGCTATCGCCAATA	10.0832	6.95203	T cells
TCTCACGAGAAATCCA	10.451	6.96829	T cells
CTAACCCGTTAAGGGC	12.0157	5.72097	T cells
GTAGAAAAGTTTGTCG	10.3166	6.60082	T cells
ATCGTGAGTGTGTCCG	11.4568	-8.51045	Plasma cells
CCGATGGAGCAAATCA	2.04747	3.46975	Macrophages
CTGCATCGTTTCCAAG	7.92569	3.6462	B cells
ATCGTCCTCCTAACAG	2.42978	4.52186	Macrophages
CTCCACAAGATCCGAG	11.3255	2.84282	ILC
TAGATCGTCCTGGGAC	11.9409	-8.54474	Plasma cells
GATTGGTTCTTACTGT	11.1748	6.83509	T cells
TAATCTCTCAAACTGC	6.16359	2.28925	DC
GTCCACTGTGCAGTGA	7.83451	3.9179	B cells
TTCCGGTCAAAGGAGA	9.40775	5.15123	T cells
GTTTGGATCTCGCCTA	11.6834	-8.11214	Plasma cells
AGTTCCCCAGCACAAG	11.9463	-8.48152	Plasma cells
ATTACCTAGAGTAACT	1.03063	6.06657	Macrophages
GCTGCAGCAACGCCCA	0.617339	4.153	Macrophages
TACCGAACACTCCTTG	11.9256	5.45965	T cells
GTGTCCTCATGATCTG	10.4218	4.85766	T cells
CCGATCTAGGTCGTCC	11.7298	5.17519	T cells
TTCTTGACATATACCG	0.651832	3.78112	Macrophages
CCAATTTTCAACGCTA	12.0547	5.30151	T cells
GAGTGTTAGCGTCAGA	12.528	-8.68653	Plasma cells
CAGGTATAGTGGTTAA	12.1933	7.25425	T cells
ATCGGCGGTACGACAG	12.3195	4.58118	T cells
GTATTTCTCCATTGTT	11.87	7.31001	T cells
GCCAACGCACGCGCAT	4.74428	3.11786	DC
GACTGATCAGAGGTAC	5.23543	4.30655	DC
ACCATTTCAAGGTTGG	10.3831	5.6459	T cells
GATGTTGCATAGAAAC	11.6331	-8.92102	Plasma cells
GTTGCGGTCCTCCACA	10.6162	6.47952	T cells
ATTACTCCATGGAAGC	11.7047	-8.45432	Plasma cells
TTTACGTAGCCGGATA	11.5711	-8.47492	Plasma cells
CCAATTTGTCGAATTC	7.83396	3.70351	B cells
CTGTCGTTCGGAACTT	11.4014	-8.45116	Plasma cells
CATACTTGTCTTCGAA	11.0646	5.93481	T cells
TTACTGTCATCACAGT	2.32819	1.77535	Macrophages
TGTAAGCAGGAGTACC	10.0149	5.21983	T cells
ACCGTTCAGAAGTCCG	10.5363	4.90167	T cells
TCATCATAGGGAGGCA	3.93598	5.14642	Macrophages
CATTCCGAGCAATTCC	11.6043	-8.38212	Plasma cells
ATCGATGAGTCATAGA	11.2377	5.59513	T cells
GAATCACAGATTAGAC	12.1339	-8.39287	Plasma cells
ATTCCATCAACCGATT	11.5781	-8.38015	Plasma cells
TAGGTACGTTGCATAC	11.78	5.03209	T cells
TCAGTTTGTCGAAGCA	12.067	-8.38324	Plasma cells
GAGACCCTCCGGCTTT	10.0083	6.07011	T cells
GTGGAAGGTGCATGAG	4.71962	-1.52425	pDC
TGCAGATTCCCGAACG	10.4213	6.00814	T cells
AAGTACCGTATCTCTT	10.5259	6.83675	T cells
TGCGACGCAAACCGGA	11.6027	-8.56054	Plasma cells
GTACAGTTCCACAGGC	11.4254	4.28383	T cells
TTTACGTGTACATACC	11.2785	3.72316	ILC
AGAGCCCGTTAAAGTG	7.84091	3.50578	B cells
TGCACGGAGCAACAGC	12.3374	6.97607	T cells
GTACAGTGTTGGGATG	12.4859	7.29427	T cells
CTTCCGAGTGTCCTAA	11.783	-8.1901	Plasma cells
GTCACTCCACATGAAA	2.79791	3.74882	Macrophages
CCATCACGTAGAGACC	12.6957	7.30543	T cells
GTTATGGGTCCGTTTC	11.1393	3.94981	ILC
TCCGGGAAGGATTACA	0.729394	5.74337	Macrophages
TAAGCACTCTCAACGA	11.7726	5.34088	T cells
ACTATTCCAATGACCT	10.2133	6.8976	T cells
AAGGAATCAATGAACA	9.77666	5.36856	T cells
AGTAGTCCAAGATGTA	8.59749	-0.811308	Mast cells
GACCAATTCCAAGCCG	12.4112	7.31666	T cells
CTACCTGCATCAGCGC	8.00489	3.91499	B cells
ACCAACATCGTGGCGT	10.4665	6.94074	T cells
GCACGTGCAACATACC	11.8159	-8.64661	Plasma cells
AATAGAGGTCATGGCC	0.0862929	5.91706	Macrophages
AATGCCACACCTGATA	11.8511	6.8837	T cells
GGGAGTACACCCTTAC	4.4981	2.93305	DC
ACTTCCGTCCTGCCAT	10.6841	5.77698	T cells
GCGGAAAGTCTGTGCG	11.6503	-8.47979	Plasma cells
AGTTAGCAGACGCATG	7.91219	3.67099	B cells
ACAGCCGGTGACAGCA	10.1005	6.93617	T cells
AGGGCCTGTAATACCC	12.1771	7.10478	T cells
CTGCCATGTTGCATCA	12.7898	7.28085	T cells
GCGTGCACAGCGTGAA	1.35553	4.30469	Macrophages
CCTCCTCAGTTAACGA	12.1102	5.21809	T cells
AATGAAGGTACCACGC	4.21389	5.20581	Macrophages
AAACGAATCATTGTTC	8.09647	3.96161	B cells
TTGACCCCAACCACGC	3.37917	3.3927	T cells
GTTCATTGTGCCGAAA	9.99615	6.5873	T cells
GCAGCCATCTGTCCGT	10.7443	5.92169	T cells
TGACGCGCAACGAGGT	12.684	7.1666	T cells
TCACACCCAAACCACT	11.9417	-8.20775	Plasma cells
TCGCACTGTACCAGAG	12.0909	-8.29569	Plasma cells
GATGCTAGTGGAGAAA	10.7664	5.84662	T cells
ACAAGCTTCCATAGAC	11.4979	-8.7177	Plasma cells
TTCACCGGTTCCCAAA	11.6791	-8.36201	Plasma cells
CAGTTAGTCGTGCATA	2.08305	3.68649	Macrophages
CAGTTAGTCGGCATCG	11.9287	4.83959	T cells
TTCAATCTCGCTACGG	3.01795	1.00475	Macrophages
TTGCCTGGTAGCTGTT	10.7486	6.12583	T cells
TTCCACGCACAGCTTA	6.17599	2.2599	DC
TAGGTACGTACACGTT	11.6522	6.70294	T cells
AGACAGGGTAGTATAG	10.4842	5.7526	T cells
GTTTGGATCTGTAAGC	10.9471	6.41809	T cells
GTGCAGCGTGGTAATA	9.77465	6.48633	T cells
GATTCGATCGGCTGTG	2.71464	2.2817	DC
GAGGGATCAGCGACCT	11.7185	-8.13787	Plasma cells
AGATGCTCACAGTGTT	11.1171	3.09864	ILC
ATTATCCCAGCAGTGA	11.0796	-8.39885	Plasma cells
CTGAGGCTCTAGCCTC	10.768	5.74563	T cells
CCTCATGCATGATGCT	8.62915	-0.787509	Mast cells
GACACGCGTCAATCTG	11.6993	5.19106	T cells
TATCGCCTCCCGTTCA	1.29225	5.57489	Macrophages
CCTCCAATCTTGCGCT	2.66563	3.2691	Macrophages
TTTGGAGAGTTATGGA	12.1315	5.61543	T cells
AGATGAATCTAAGGAA	11.8002	-8.27417	Plasma cells
CGATGGCGTTCAAGTC	10.9581	4.75397	T cells
CTACTATCAGCTACCG	1.34017	5.70932	Macrophages
GCGTGCAGTACTCCCT	10.669	6.20627	T cells
ATGCATGAGTAGGAAG	1.75696	3.19823	Macrophages
AGACAGGAGAGTCAAT	0.606529	5.87678	Macrophages
CCGAACGCAAGCAATA	3.87168	3.27236	Macrophages
CATTGAGGTTCGTAAC	11.3591	5.33782	T cells
TGAATGCAGGCTCTCG	10.4491	6.05862	T cells
CTATCCGCATCTCAAG	0.912384	5.50023	Macrophages
TCCCAGTGTTGAATCC	2.47457	4.67347	Macrophages
TTTATGCCAGCACACC	10.793	6.45944	T cells
AACAAGATCACCATGA	9.79783	6.10598	T cells
TGATGGTGTCCGTACG	12.0992	5.42762	T cells
GGTTGTACAGTCGTTA	12.7882	7.12669	T cells
CTGCCTAAGTATAGAC	10.9473	4.87805	T cells
TGTGTGATCAACTGAC	3.17518	4.76807	Macrophages
TTGTGTTCAAGTACCT	11.415	-8.47993	Plasma cells
CATCGGGGTCATAACC	11.0303	4.93519	T cells
TTTGTTGAGTTACGTC	12.1971	4.97037	T cells
GAAGAATGTATACGGG	12.4926	7.4753	T cells
TTCACCGTCGCGTGAC	10.9164	6.28136	T cells
ACCTGTCAGCATTTGC	12.0967	7.08276	T cells
GAGACTTTCCGTGTAA	10.6167	6.5227	T cells
TAGTGCATCCTACACC	2.96346	4.79062	Macrophages
GAGGCCTTCTGTCAGA	7.97453	3.88068	B cells
TGGAGAGGTCCGATCG	12.1715	-8.34615	Plasma cells
CGATGCGTCTGTCGCT	10.7903	6.41408	T cells
AGGTAGGAGCCGCACT	4.57903	3.91236	DC
CACTGAACAGGACGAT	2.40474	4.83072	Macrophages
CGTGATAGTCCTGTTC	11.1105	5.16718	T cells
CCTCAGTTCGAGTGAG	7.92291	3.76844	B cells
TGTCAGATCAGACCCG	7.97645	3.73836	B cells
CGTCAAATCAAACGAA	11.2247	5.15197	T cells
AACCTTTCAAAGAGTT	10.7869	4.36457	T cells
CAATACGAGATGAACT	10.8165	6.43455	T cells
GTAGCTAGTGTATACC	9.93072	6.1677	T cells
AGCTCAACATGTCAGT	11.1836	5.18086	T cells
CTTCCGAGTGCATGTT	10.9817	3.24606	ILC
TCACACCCATCGCTCT	11.4479	-8.42246	Plasma cells
GTACAACTCACCTCGT	2.70276	1.56582	Macrophages
CACTAAGTCGAAACAA	11.3229	5.03619	T cells
TGAGACTCACTGCACG	10497	5.52664	T cells
CTAACTTCAGTTAGGG	11.2495	5.59487	T cells
AGGGCCTGTTCGGACC	12.6646	7.40284	T cells
GATGCTACAAATGCTC	11.5115	5.29295	T cells
GCAGCTGTCTCGAGTA	11.7734	-8.32733	Plasma cells
CGGTCAGCAGCTGAAG	11.5277	4.57402	T cells
CTTTCGGTCGGATACT	8.00754	3.88606	B cells
GGGTATTGTCCATACA	10.8021	4.29762	T cells
ACCTGTCGTGCTAGCC	11.1287	5.15373	T cells
GCAGTTAAGCCTAGGA	11.1674	5.15439	T cells
TTCCGTGCACCCTGAG	10.3968	6.1844	T cells
TATATCCAGGATTTGA	10.5211	6.61569	T cells
ATCACTTAGCCTCATA	10.7907	4.84363	T cells
GAGTTGTGTAATACCC	10.75	6.25452	T cells
GGGAGATGTTTGGAGG	11.474	-8.4979	Plasma cells
TCAGGTACAAGTCCAT	12.5695	6.98416	T cells
CAGTTCCTCGGTGTAT	11.1057	5.33989	T cells
CTTCTCTTCCTTCTAA	1.19987	5.93842	Macrophages
AGCGTATTCGACGTCG	2.69512	1.67967	Macrophages
CGGCAGTCAGGAATCG	11.6866	4.98551	T cells
TCTGCCAAGGTTGTTC	12.0329	7.05202	T cells
CAAGACTCACCAGACC	10.8155	4.76329	T cells
GTAGCTACATGCCATA	0.764409	4.46527	Macrophages
TACTTACCACCCGTAG	0.879496	3.26931	Macrophages
TAAGCGTAGGACAACC	1.17551	4.48085	Macrophages
AAACCCATCAGCGCGT	11.2248	4.94353	T cells
TTCTTGACAGTCAACT	11.7647	-8.17097	Plasma cells
TCGCTTGCATAGATGA	10.137	5.32702	T cells
CTCCGATCACATATCG	10.3116	5.56579	T cells
TCCGTGTTCCTTCGAC	11.4756	4.97066	T cells
ATCGTAGGTGGCAGAT	10.2924	5.01324	T cells
TGCACGGTCGAGATAA	8.24365	4.08822	T cells
CTGAGGCTCTTAGCTT	11.193	5.31187	T cells
CCACTTGCAAGACCGA	10.677	6.15048	T cells
TCAGCCTTCAGCTCTC	11.4538	-8.46506	Plasma cells
CTCATTAAGTAGCTCT	11.5297	-8.52906	Plasma cells
AAGCCATAGGCGACAT	11.3664	3.4419	ILC
TTTCATGTCGTTGTAG	9.29598	5.16343	T cells
GCTTGGGTCAACTGAC	2.63003	4.57058	Macrophages
ACGGTTATCTATACGG	10.0535	5.24499	T cells
TTCAGGAGTATCCTTT	8.63679	-0.780521	Mast cells
TATTGCTCACTTGACA	4.98017	4.65227	Macrophages
GCAGCCAGTCACCGCA	10.486	5.42378	T cells
ATGCATGGTAAGCTCT	10.1931	6.34771	T cells
GTTCTATTCGGTCGGT	3.03191	4.15522	Macrophages
AGTCATGTCATCGTAG	9.75156	6.40242	T cells
ATGATCGTCCGAGGCT	-0.013237	5.84423	Macrophages
TCACTATCAAGAGTAT	2.64577	4.66341	Macrophages
TAGGGTTAGAGCAGCT	10.273	6.42255	T cells
TGTTTGTTCCAAGAGG	10.1361	6.13567	T cells
CAAAGAATCGCTATTT	11.7984	5.23928	T cells
TACGTCCCAGCGTGAA	11.0711	4.92406	T cells
CCCTCAAAGAGAGCCT	11.9095	4.85797	T cells
TTACGTTGTGCCAAGA	11.1378	5.04137	T cells
CCGTGAGTCGAGAATA	3.02849	4.21345	Macrophages
GAGGCCTAGAGCCCAA	10.2812	6.20657	T cells
TCTACATTCCATCTGC	11.5727	5.61223	T cells
ATCGTGATCGGCATAT	10.5627	6.07989	T cells
GTCTACCCACTGGAAG	1.94877	4.88435	Macrophages
TCTTCCTGTCCGGTGT	11.5256	-8.33174	Plasma cells
TTAGGCATCTTACGTT	3.01711	4.76384	Macrophages
TGAGGTTTCGGAGTGA	10.5517	5.30405	T cells
CATGCGGCAAGCGATG	10.283	5.02892	T cells
GTCGCGACACGGTCTG	11.0372	5.12107	T cells
CTGTATTCAAGCCATT	9.98566	6.16705	T cells
CGGAGAAAGACTACCT	9.9074	5.99744	T cells
TACCTCGCACTTCATT	0.813988	5.96224	Macrophages
TGCTCGTTCTTCGCTG	11.8651	5.08358	T cells
GTTGCGGCAGACCTAT	2.64278	3.22182	Macrophages
ACGTAACCAAGTGGGT	8.67765	-0.733439	Mast cells
CTACATTAGGTGCGAT	2.60263	1.82952	Macrophages
ATGATCGTCTTCTAAC	11.0119	5.12116	T cells
ATGAGGGCAAGATGTA	0.574422	3.38656	Macrophages
CGGGTGTAGGTAGTCG	10.2306	6.19848	T cells
GGAATGGCAAAGGGCT	12.6999	7.09122	T cells
GTTATGGCACCCTAAA	11.5348	-8.53679	Plasma cells
TCATGAGAGGAGCTGT	2.03194	4.05153	Macrophages
TGTGGCGTCGAGATAA	7.99551	3.8044	B cells
ACCCTTGCACCATAAC	10.6394	6.23829	T cells
GCAGCCATCAGACCGC	3.94846	3.84336	Macrophages
GCAGTTAGTAAGACCG	9.83485	5.23397	T cells
GGTTGTATCTCGTTTA	1.08793	5.89247	Macrophages
AAAGGGCCATTATGCG	11.4951	-8.8058	Plasma cells
GACAGCCAGAAGTCAT	2.50489	3.22753	Macrophages
GCCAGCATCCATTGGA	11.1133	5.02376	T cells
TCCTCGAAGTTACGAA	1.61854	5.4437	Macrophages
TATTGGGTCCCGTGAG	11.5351	7.11682	T cells
TAGATCGTCGATTTCT	9.98869	5.3982	T cells
GGGTAGAAGCCGAACA	5.32608	4.97234	T cells
GGGAAGTCATGGGTTT	10.5926	4.51189	T cells
GCCATGGTCAAGCCAT	11.7156	-8.49313	Plasma cells
CAATTTCGTGATCATC	11.7149	6.90384	T cells
CTCAACCCAGGAAGTC	11.1416	5.07632	T cells
TCAGTTTAGAAGGTAG	1.13732	4.97792	Macrophages
GTTCCGTGTTTAAGGA	11.0222	5.65334	T cells
TCCCAGTCACAAGTGG	10.8445	3.87077	T cells
TCAGGTAGTGAATTAG	3.7074	5.03488	Macrophages
CGGCAGTAGTGGGAAA	1.43347	5.22683	Macrophages
CTCATGCTCCGTACGG	1.71902	3.56352	Macrophages
CATCGTCTCAGCATTG	10.6909	4.65519	T cells
GTGTAACCAACCGCTG	10.2531	5.24647	T cells
CATCCCACAGAAGTGC	11.7235	5.33609	T cells
TCGATTTGTCTCACAA	10.9367	4.53829	T cells
CTGTACCGTGGCCTCA	10.742	5.28319	T cells
GGGCTCAGTGGCCTCA	12.474	7.16793	T cells
GAACACTGTCGCTTGG	10.6942	4.64752	T cells
CAGCAGCAGTCCTACA	7.9724	3.78684	B cells
GAACGTTTCAGTGGGA	10.5283	6.17941	T cells
ATTCATCGTATCGTTG	11.5545	-8.31372	Plasma cells
GGTAATCTCTTACCGC	10.5636	4.57674	T cells
AGACAGGTCGTCCTCA	4.28904	5.28532	Macrophages
TACCGAAAGGCATCAG	2.4765	4.72734	Macrophages
GTGCGTGGTGTTGAGG	7.97574	3.83676	B cells
CGGACACTCGGATAAA	9.76591	5.93703	T cells
ACCGTTCTCTCTGGTC	4.34882	5.05567	DC
ACGTAGTCAATGGGTG	0.086127	5.57279	Macrophages
ATGACCATCACTGGTA	0.209061	2.09465	Macrophages
CTGATCCCATACACCA	4.29899	3.55063	DC
ATGCGATCACCAACAT	-0.451551	5.56259	Macrophages
CTCCTTTTCTATACTC	4.64618	3.68123	DC
AACCAACTCCCGATCT	5.31708	3.23913	DC
TAAGTCGCACAACGCC	2.88041	4.40836	DC
TTGACCCGTTCAACGT	4.48081	4.39828	T cells
ATGCATGGTCCACACG	5.2869	3.27752	DC
CGAAGGATCTCAATCT	5.19342	3.33155	DC
TCCCACACACACTTAG	0.0663965	5.27844	Macrophages
CATTCTAGTTTGGAGG	-6.19153	4.76131	DC
TACTTACTCCGGTTCT	-1.7235	4.36672	Macrophages
CTATCCGGTATGACAA	1.68297	3.23556	Macrophages
AGGTGTTGTGTCCAAT	3.99985	3.77031	DC
GATTGGTGTCCTCCTA	0.378736	4.66411	Macrophages
CCGAACGCAACAACAA	5.04538	3.14251	DC
TACTTACTCCTACACC	5.04229	3.34323	DC
AGTTAGCTCGCCAATA	4.07361	5.1776	Macrophages
TCGTCCAAGCCATTGT	2.02897	4.30989	Macrophages
TCTACATCACTGGCCA	0.0908313	4.85759	Macrophages
ATCGTAGAGTGGCAGT	3.72981	3.81704	DC
ATTTCTGTCAAGTAAG	2.7374	4.92368	Macrophages
AAGCCATGTACATACC	4.791	-1.56914	pDC
GCAACCGCAACGGTAG	0.319253	5.32273	Macrophages
AGGCTGCCATTCCTAT	-1.35436	4.59211	Macrophages
CGAAGGAAGCGCCTTG	2.0458	2.49348	Macrophages
GAACTGTAGTGTTGTC	4.88397	3.54152	DC
TTCCTTCAGTCTAACC	1.41006	5.90732	Macrophages
ACTGCAATCATAGCAC	0.958882	2.12521	Macrophages
CGAGTGCCAAATGAAC	0.752949	2.46586	Macrophages
CTCATCGTCCCTCGAT	-3.08334	3.1296	Macrophages
TGATCAGCATGATGCT	1.98957	4.38044	Macrophages
TCGCAGGTCACTTGTT	1.79712	4.01293	Macrophages
AACCCAAAGGCCTTGC	0.0233317	5.68707	Macrophages
CTACATTCAACGACAG	2.24496	2.56946	Macrophages
AACAGGGGTACAAACA	-3.0236	4.81185	Macrophages
GTCTCACAGTGGATAT	4.51984	3.71716	DC
CAGATTGCAGCCTTCT	4.68918	3.61082	DC
GAACTGTAGTCATACC	0.0246014	5.94424	Macrophages
GGTTAACTCGTTCATT	5.2146	3.32915	DC
GGGCCATCAATGAACA	-0.223808	4.90513	Macrophages
CCACTTGTCGAGTGGA	2.81539	3.06221	Macrophages
TCAGTGATCACTTGTT	-0.545868	5.42758	Macrophages
GGTAACTGTTGTGGAG	0.978633	4.68149	Macrophages
TTCATGTTCCTAGCTC	-0.17674	5.86832	Macrophages
ACTGCAACACGCGTGT	0.0034978	5.21455	Macrophages
GAGACTTAGTATCTGC	3.3507	2.32847	DC
CGGAGAATCCCGAATA	0.186205	5.37499	Macrophages
TACCGAACACTTGACA	0.386199	3.42201	Macrophages
ATTCCTAGTCCCTAAA	-0.6974	5.13077	Macrophages
GTGGGAACAGCATTGT	4.96506	3.56714	DC
CTCATCGAGGTAAACT	2.95415	3.29836	DC
CAGTTAGGTATTCTCT	5.00296	3.23056	DC
TCTGTCGCATTGCTTT	4.82993	3.61472	DC
CACAGGCCAGCTGTAT	-0.150588	5.4941	Macrophages
AAAGGTAGTCAATGGG	-6.19413	4.6883	DC
AGCGCCATCCAATGCA	1.8673	4.39907	Macrophages
GATCATGTCGTTGTAG	-3.32631	4.14892	Macrophages
AGACAAAGTATCGTAC	1.36878	3.68329	Macrophages
GTAACCATCAGGGATG	12.295	7.25679	T cells
CATGAGTAGTTCCATG	3.89474	2.67386	Macrophages
AGACACTAGGAAACGA	-0.19927	6.14403	Macrophages
TCCCATGTCGGAGTGA	5.32312	3.28575	DC
TCGAAGTCATCGAGCC	2.37859	4.2395	Macrophages
ATTCCATGTGAGTAGC	2.33784	3.58866	Macrophages
TTAATCCGTGTTCCAA	0.789388	3.98827	Macrophages
CTCCGATCAAACTCTG	-0.45041	6.24552	Macrophages
AACCTGATCTCCGATC	11.5846	7.29421	T cells
TTTGGAGGTTCTTGTT	12.296	-8.78036	Plasma cells
TTGCTGCCACGGCTAC	3.40585	3.50142	Macrophages
TTGCCTGCAACCAACT	-0.927459	5.20627	Macrophages
GGTGAAGTCCGTACGG	-6.09414	4.70679	Macrophages
GTTGAACCAAACTCTG	0.466749	2.76906	Macrophages
GTGATGTAGCCTCCAG	5.00549	3.20672	DC
CAGTGCGAGCGTTCCG	0.137314	5.93812	Macrophages
GACCTTCTCCTATTGT	12.6556	7.33566	T cells
TGGATCACAATGAACA	0.372271	5.57373	Macrophages
CTGTATTCAATAGGGC	-0.152551	6.11946	Macrophages
GTTCGCTCAGCTATTG	2.68995	3.22723	Macrophages
CCCAACTTCTGAGCAT	-0.167224	6.02203	Macrophages
CATAGACTCAACCTTT	1.19633	3.07363	Macrophages
TGTGAGTCATAGCTGT	0.105381	5.49144	Macrophages
CGTCCATAGCTTCGTA	-0.216002	5.48029	Macrophages
TGAGGTTTCCTGCTAC	-0.0733	5.96257	Macrophages
AGCATCAAGCAGTCTT	-0.119147	5.68189	Macrophages
CACTTCGTCCCACAGG	-2.9162	4.49409	Macrophages
TTCCTCTCACCCGTAG	0.709669	5.10489	Macrophages
TTTCAGTTCGTGGGAA	12.2135	6.37941	T cells
TCTTGCGGTTGCGGCT	11.4735	7.16573	T cells
TCGTGCTGTAGTTCCA	5.16007	3.19925	DC
GAAGTAACAAGTCGTT	-0.275585	4.79699	Macrophages
AATGGAATCCCATACC	10.7362	7.32364	T cells
CTGCAGGGTCTTCATT	-0.453243	5.17109	Macrophages
CGTTCTGCATTGAGGG	-0.130391	5.75231	Macrophages
TGATCAGGTGTCTAAC	1.72697	3.33743	Macrophages
CACATGATCTGAGCAT	0.0319105	5.75279	Macrophages
TTAGGCAGTCGCACGT	12.4703	-8.95333	Plasma cells
CTACGGGGTCATGACT	4.73855	-1.50486	pDC
CTCCTTTGTTCGGCCA	0.334244	5.33561	Macrophages
CTACCTGAGGATATAC	-0.241831	5.81783	Macrophages
CATCCCAGTCCTTGTC	-0.958955	4.22726	Macrophages
GTAGAGGCAGTTCTAG	-1.33824	4.71986	Macrophages
TGATCTTGTTGCTTGA	-0.316626	5.51045	Macrophages
CCTCTAGTCGATACGT	0.157152	5.7602	Macrophages
GTATTTCAGCGACAGT	3.96107	3.74632	DC
AAGGTAAAGGATAATC	4.72499	-1.52707	pDC
CTTCTAAAGACTTCGT	4.89887	3.13668	DC
AACCTGAGTTCTCTAT	-0.252914	5.45193	Macrophages
TCTCTGGGTGTGATGG	11.9937	7.30676	T cells
TCGAAGTTCCTCACGT	-0.193863	2.03327	Macrophages
TGCACGGCACTTGACA	2.43806	3.01011	Macrophages
TTCCACGTCGACTCCT	-0.0557433	5.30306	Macrophages
TGTACAGAGTGCACTT	0.159518	6.01137	Macrophages
TACTTCACACTAGTAC	-0.158736	5.88971	Macrophages
TACCTGCTCGTTCTCG	-0.0791901	5.06149	Macrophages
GGGATCCCATAGATGA	6.30998	2.17334	DC
TCTATCACAGTTACCA	3.07768	5.07838	T cells
ATCGATGAGTAAGACT	11.3509	-8.21566	Plasma cells
TGAGACTAGTAGACCG	0.261832	5.19126	Macrophages
AGTGACTCATGCGGTC	2.4111	2.45881	Macrophages
CGGGACTGTCTACATG	-0.0659658	6.04134	Macrophages
GTGAGCCGTACACTCA	0.330073	5.63983	Macrophages
AGACTCAAGCATTGTC	1.86095	3.93815	Macrophages
TGATCTTGTTGTGCCG	9.26584	5.03913	T cells
CGACAGCTCCATCACC	12.2996	5.9626	T cells
TTCCGGTGTATACCCA	0.0284417	5.97173	Macrophages
CAAGAGGGTTGAGGAC	0.179473	4.77102	Macrophages
CGGCAGTTCATGCTAG	4.94277	3.18447	DC
TACCGGGTCTCTATAC	-0.188093	6.4316	Macrophages
CTACCTGTCCGCATAA	11.0759	7.07214	T cells
GTAGTACTCCGAGAAG	0.340774	4.85483	Macrophages
TCCACGTTCTAGTGAC	1.73178	4.51202	Macrophages
AAGACTCCACAACGAG	0.347963	6.63911	Macrophages
TCATGCCGTATTCTCT	2.62217	1.93351	Macrophages
GGGACAAAGTCAACAA	-0.64114	5.43069	Macrophages
ATGGAGGAGGCGCTCT	0.0787169	5.03162	Macrophages
CTTACCGTCGACCACG	0.694938	5.94418	Macrophages
AACTTCTGTAGGCTGA	-0.299967	6.04424	Macrophages
ACGTACACAAATGAGT	0.66603	4.31246	Macrophages
TTCTTCCAGCCATATC	1.15697	4.44224	Macrophages
GCGTTTCAGGCTATCT	3.90184	2.66333	Macrophages
ACCATTTTCGTTAGTG	12.2403	4.26546	T cells
TCTCACGCACTGTGTA	-0.250261	5.76113	Macrophages
GTCATCCTCAACTACG	1.4081	2.90465	Macrophages
TGCGATACAGAATGTA	-0.421559	5.44349	Macrophages
ATAGACCCAGGTCCGT	2.7049	3.62414	Macrophages
AGAGCCCAGATGCAGC	-1.4445	4.59651	Macrophages
TTTCATGTCAGTCAGT	-0.0700864	6.22488	Macrophages
GCCAGTGAGCTCTATG	12.5982	4.79128	T cells
ATTGTTCTCGAGTACT	-0.30486	6.36822	Macrophages
GCTACAATCGATTTCT	1.09419	4.19633	Macrophages
TCATGTTTCGCTTACC	0.0803523	5.97473	Macrophages
AACAGGGGTCAATCTG	-1.20342	3.98248	Macrophages
TCCGAAACAAGCAATA	12.5374	-8.97189	Plasma cells
CCCATTGAGGTTGGAC	-0.0824934	5.51458	Macrophages
AAGCCATGTTAGAGAT	0.0595927	5.46842	Macrophages
GTTGTAGGTGGCTTAT	-0.725283	4.97901	Macrophages
GACCCTTCACTGAATC	3.40797	0.703645	Monocytes
TCCGGGATCTGCAGCG	11.5098	7.26486	T cells
CGGAGAAGTGTCCACG	2.6439	2.56321	Macrophages
CGGGTGTCAGTGGTGA	12.5419	-8.83264	Plasma cells
CTGGACGCACTGATTG	-0.734087	5.17141	Macrophages
GATCCCTAGAATACAC	12.34	5.39912	T cells
TTTATGCCAACTGCTA	12.5932	7.16712	T cells
AACGGGAGTACGTTCA	3.80422	3.34582	Macrophages
TCATCATAGCCTGCCA	4.98593	3.24153	DC
TAACACGTCTGGACTA	-0.253707	5.71146	Macrophages
CACTAAGTCCACTGAA	-1.11778	3.98072	Macrophages
ATGGAGGAGTCACTCA	-0.125895	6.1076	Macrophages
ACAAGCTCACATTCGA	-0.0358236	6.0488	Macrophages
TCAAGACCACGCTGCA	1.589	4.09378	Macrophages
CACAACAGTGATACCT	11.7449	5.88855	T cells
AATTTCCAGCTGAGCA	12.579	-9.00817	Plasma cells
AGAGCCCAGGAAAGGT	0.283825	4.01791	Macrophages
GCTACCTGTGATCGTT	12.5096	4.90274	T cells
CGGAACCCAGCTCGGT	2.52689	4.08403	Macrophages
ACTACGAAGCTCCCTT	-0.402635	5.01628	Macrophages
AAATGGAAGCTCTTCC	12.464	-8.82547	Plasma cells
ATCCGTCGTTCCTTGC	-1.00096	4.31453	Macrophages
TCACAAGAGGTCTGGA	2.84398	2.52175	Macrophages
TAGGGTTAGTAGTCCT	-0.084324	6.06667	Macrophages
GCAGGCTAGGTGCGAT	5.20586	5.30093	T cells
TCATTCAAGCCGAACA	-0.163253	5.53986	Macrophages
TTAATCCTCGCTTACC	11.2118	6.13957	T cells
GACATCACAGTTCCAA	0.796196	4.51197	Macrophages
CATGCGGAGGCATCGA	0.492564	4.69928	Macrophages
TACCCGTGTCGGCTAC	-0.0464878	5.43041	Macrophages
CCTCTAGAGTGCACTT	12.4812	-8.86717	Plasma cells
AGGAATACAAAGTATG	4.44855	3.43565	DC
TGATCTTAGAAGCTGC	1.79191	3.3135	Macrophages
TATCTTGAGGAAGTCC	-0.241999	6.37582	Macrophages
GCCGTGAGTGATTAGA	3.13383	2.75572	Macrophages
GTCAGCGAGCGTGTTT	-0.0745275	4.69623	Macrophages
TCTATCAGTGGATCAG	5.11178	3.36553	DC
TCGTGCTTCCCATTCG	4.71842	-1.4874	pDC
AAGCGAGGTACTAGCT	12.228	-8.84019	Plasma cells
TCTCCGAGTGTCCGTG	9.80552	5.2273	T cells
GTAGTACTCGCTCTCA	11.3564	5.01207	T cells
AGGTTGTCATCGCTGG	0.293022	5.1696	Macrophages
ACGGTTACAACTCATG	-1.18851	4.26727	Macrophages
TGTGTGAGTACATTGC	11.6674	-8.11054	Plasma cells
ACATTTCAGGGCCCTT	2.34309	4.26554	Macrophages
AGCTTCCAGATCACTC	0.394052	6.00453	Macrophages
GGGAGTACAGAGATGC	0.836527	4.5091	Macrophages
CTGGTCTAGGACTAAT	-1.01551	5.09992	Macrophages
GGGAGATTCGTTCTAT	-0.335618	5.17893	Macrophages
GCGGAAAAGGAACTCG	-0.370727	4.78144	Macrophages
ACTCTCGAGGACAAGA	-1.01724	5.18206	Macrophages
GTAGAAAGTGGCTCTG	0.0215825	5.91043	Macrophages
TCCGGGAGTCCTGGGT	0.103055	6.30063	Macrophages
GCGGATCAGCATTTCG	11.5335	7.03623	T cells
GTTACCCGTTGTTGTG	1.25283	2.95389	Macrophages
ACACTGATCACTGGTA	-0.638878	4.99644	Macrophages
TCTATCAGTTTATGCG	0.336533	4.77884	Macrophages
CGTAATGGTCCATAGT	-0.186977	5.96795	Macrophages
CACATGACAACTGATC	12.7925	7.36752	T cells
TGACCCTAGCCGCTTG	1.2327	5.04451	Macrophages
GAGTTTGTCCATAGGT	12.3932	7.15992	T cells
CATACCCTCGCTCTCA	4.27177	3.57051	DC
ACAGGGAAGCACTCTA	1.3143	2.91155	Macrophages
TGATTTCGTTGTGGAG	-0.674871	4.88734	Macrophages
GTTGCTCGTCCGGTCA	2.59978	3.81226	Macrophages
ATCGCCTTCACCGGTG	1.86143	4.56455	Macrophages
GGCACGTCAGGCATGA	1.64037	3.4243	Macrophages
CATCGCTAGTTGCATC_1	-0.114053	6.1339	Macrophages
TGGGAGAAGCCTATTG	3.31131	16.7007	Macrophages
GAATCGTCACGATAGG	3.9414	2.78353	DC
CCTTGTGGTCCCTAAA	12.7625	7.3383	T cells
TGATGCACACGTGTGC	1.11334	5.5159	Macrophages
TACAGGTAGATGTTAG	0.596131	5.90898	Macrophages
CCTGTTGGTACAGAAT	-0.148832	5.04416	Macrophages
AGTGCCGGTCAAATCC	0.206069	6.37151	Macrophages
TGCGATAAGTGCAAAT	3.16984	5.42463	T cells
CATTTCACATGACGTT	0.739499	4.59113	Macrophages
ACTCTCGAGTACAGCG	11.3819	-8.70764	Plasma cells
GTTTGGAAGCAAGCCA	0.948373	4.68601	Macrophages
ACTGCAACAGACCTGC	0.0177426	6.35062	Macrophages
CGAAGTTCAAAGGCGT	0.055297	5.72944	Macrophages
GATAGAACAAAGGTTA	1.97272	4.4203	Macrophages
GAGAAATGTACAAGTA	-0.705856	5.20524	Macrophages
CATCGTCTCGGCATCG	0.0191714	5.69259	Macrophages
GGTCACGTCGTCTAAG	-0.054969	6.34917	Macrophages
TCAAGCACAGAGAGGG	-0.867052	3.19301	Macrophages
TCGCACTGTACTCAAC	0.677193	-0.0812615	Macrophages
TACCCACCACTCCGAG	4.66474	-1.45658	pDC
GCAACATCAGCTCTGG	12.5411	-8.89204	Plasma cells
TTCTGTATCGTCCTTG	-0.0403193	6.12829	Macrophages
GAACTGTCATATCTCT	0.561175	5.96429	Macrophages
CGAGAAGCAAAGGGCT	11.0581	5.96747	T cells
TTGCGTCTCCACAGGC	0.265535	5.34849	Macrophages
ACATCCCCATTAGGCT	11.6664	5.72866	T cells
TCATACTCATTCATCT	5.20591	3.27413	DC
TAGAGTCCACTGAGTT	-0.458911	5.20763	Macrophages
TGAGCGCAGAAGAACG	0.306422	6.23404	Macrophages
CAACAACTCACGGACC	-0.169804	6.21754	Macrophages
ATTCTACAGGTTCATC	12.7894	7.15343	T cells
ACGTAGTAGAGTGGCT	11.749	4.21258	ILC
CTGTCGTAGCCTAGGA	0.565643	4.82003	Macrophages
GAGTGTTCATGCAGGA	0.0218688	5.43079	Macrophages
TTACGTTCATCAGCGC	12.0757	5.09851	T cells
GAAATGACACGTCGTG	1.57282	3.43171	Macrophages
AGGGTCCAGCTTCTAG	0.237691	5.99587	Macrophages
TCCCATGTCTGGACCG	0.268786	5.05577	Macrophages
TCCTTTCCATGTTCGA	3.64569	2.61504	Macrophages
GATTGGTTCCTTTAGT	0.111627	5.71604	Macrophages
GATTGGTGTAGGCAGT	3.7841	2.90787	Macrophages
CCCTAACTCAGTGCGC	5.30811	3.19811	DC
GGTTAACAGTCGAATA	12.3939	5.35726	T cells
TTTGTTGTCTGGACCG	-0.00885355	6.07037	Macrophages
GGCAGTCCAGAGCTAG	1.95097	5.26571	Macrophages
TCATTCACAACCACGC	1.87544	5.56743	Macrophages
CATTGCCGTGTTGCCG	2.50846	4.25452	Macrophages
TCAGCAACATGCCGAC	2.52001	4.69928	Mast cells
GACCCAGTCTTCCTAA	11.7375	5.25931	T cells
TTTCATGGTATGAAGT	1.48914	3.72369	Macrophages
CGAGAAGGTCTTCGAA	0.628772	5.29001	Macrophages
TACGGTAAGCTGAAAT	11.7346	6.04708	T cells
TCGCTTGGTTTGGAAA	0.0327039	4.92656	Macrophages
GAGTTGTCACGTTCGG	0.441997	5.10013	Macrophages
TCCACCATCATTTGGG	10.13	7.46894	T cells
GTCCACTCAATGCAGG	0.803727	5.01274	Macrophages
TCTACCGTCAATCTTC	1.5961	3.32897	Macrophages
GAGAAATCAACCAACT	12.1903	5.54388	T cells
GTGCGTGAGGTCGCCT	11.7362	-8.74113	Plasma cells
GCCAGTGCAACGTATC	12.3681	-8.7387	Plasma cells
TCATGTTAGACCCGCT	3.89147	15.3336	Macrophages
GTTGCTCTCTCATGGA	11.2424	6.70549	T cells
AGGCTGCCATGTTCGA	12.5155	7.42552	T cells
ACAGCCGAGCTGTTAC	0.195333	5.93222	Macrophages
TCACGCTTCAGCGCAC	12.1568	-8.62913	Plasma cells
ACAACCAAGAGGTTTA	2.57017	2.63267	Macrophages
GTCACTCCAAATAAGC	0.236755	6.2898	Macrophages
GGTCACGGTCTAACTG	2.72894	3.9771	Macrophages
ATCAGGTCAAGACGAC	4.86709	5.16999	T cells
CTTCCGATCACCTACC	-0.866507	5.04111	Macrophages
CACATGAAGTGCGCTC	0.310448	4.91998	Macrophages
GGCACGTCATCCGAAT	0.449738	6.26153	Macrophages
GTTACAGCAAGTGATA	-1.22276	3.84617	Macrophages
TCCATCGTCTATTGTC	0.44772	5.11627	Macrophages
TCGATTTTCACCTACC	1.24658	4.69026	Macrophages
CATCAAGTCTTCCACG	12.642	7.27391	T cells
TCATATCCACTACCCT	4.23276	3.4892	DC
GCATTAGCAGGTTCAT	2.0361	2.72527	Macrophages
CACAACAAGATTCGAA	1.19145	4.29732	Macrophages
CTCAACCTCGAGCCAC	4.58619	-1.41073	pDC
TGACGCGCAAGAATAC	0.917674	5.01266	Macrophages
ACTGTGACACGGTCTG	0.774987	5.03349	Macrophages
AAGTTCGGTCCGGTCA	1.4224	3.71784	Macrophages
AACCCAAAGTCCCGAC	3.51277	2.88162	Macrophages
TCAGTGACAAATTAGG	0.86255	5.18334	Macrophages
CCTCTAGTCCTTCGAC	0.70769	4.6675	Macrophages
ACGATGTAGAGGTATT	-1.16862	4.38469	Macrophages
GTTGTCCCACAGCTTA	4.78179	-1.56976	pDC
GTGTGGCGTGAACGGT	-0.345188	4.58735	Macrophages
GGAATCTGTACAGGTG	0.276323	4.9265	Macrophages
TTCACCGGTAGCGTTT	0.246168	5.8598	Macrophages
AGTCATGCAGGTACGA	11.1404	3.51869	ILC
ATTCTTGTCTGATTCT	0.174343	6.06406	Macrophages
CTAGGTAAGGATACAT	-1.01237	-1.55675	Macrophages
CGGAGAACACGTGTGC	0.317016	2.16049	Macrophages
CCACACTGTCCCTCAT	0.378558	6.63555	Macrophages
TCATGCCTCTTGCAGA	2.78264	3.10663	Macrophages
GCACGGTGTATGAGCG	-0.0700252	5.15665	Macrophages
TCGAAGTTCATGCGGC	1.85889	5.69281	Macrophages
TTGTTTGAGTGCCCGT	0.946907	4.55165	Macrophages
CAACAGTGTGCAATAA	2.45988	4.14379	Macrophages
AGTAACCTCAGACCCG	-0.238885	5.16596	Macrophages
GTCGTTCGTTATCCAG	12.6485	6.95612	T cells
GAGAAATTCAAAGAAC	0.349077	5.85469	Macrophages
GCACGGTAGGTTGGTG	0.144918	6.10757	Macrophages
AGAAATGGTCCAACGC	10.8843	7.15048	T cells
CGAGTTACAGTCCGTG	10.3078	7.39799	T cells
CTGTCGTAGGGTACAC	3.79588	2.38828	DC
GCGATCGAGCACTCAT	10.6048	7.39794	T cells
TCAATCTCAGATTCGT	0.387338	4.58657	Macrophages
GTCACGGTCAATCGGT	11.3602	-8.69864	Plasma cells
TATGTTCCAAGAGGTC	2.42216	4.44824	Macrophages
TGTAAGCTCAATCTCT	0.32212	4.94152	Macrophages
CCCTCTCCACGCGCTA	-0.47708	5.32283	Macrophages
AGTTCGAAGACTCTTG	3.10951	2.42581	Macrophages
AGGTTACCAGGGACTA	3.86636	3.04654	Macrophages
TCCTCCCTCCATCTAT	12.1174	5.56608	T cells
GCCATTCCATCCGTTC	0.156269	5.81438	Macrophages
TTCTTCCTCCGTGGGT	0.490838	5.42252	Macrophages
GTTGTCCGTTAACAGA	12.6618	7.34086	T cells
TTTCATGAGAACTTCC	0.736515	5.09618	Macrophages
GCCGATGCAGAACATA	10.8061	6.95342	T cells
TCAGTGATCGTGGCGT	0.154635	5.71694	Macrophages
TGAGGTTTCAGCGCAC	11.751	-8.7032	Plasma cells
AGCGATTAGGCATTTC	-0.206064	5.54986	Macrophages
GGAGGTAGTCGATTAC	0.0868327	5.86666	Macrophages
GATTCTTTCGTGGGTC	4.66471	-1.47541	pDC
TGTTTGTAGATAACAC	12.5573	7.39999	T cells
TCTGGCTCAACTGTGT	0.934826	5.09708	Macrophages
CATCAAGGTAGCACAG	12.3838	-8.75459	Plasma cells
CACTGAATCGTGGGAA	0.683369	4.63305	Macrophages
GCTTTCGGTGCCTTCT	12.7241	7.28865	T cells
TACGGGCGTTACGCCG	11.5383	3.88703	ILC
AAACGCTAGTTGTCAC	-0.0124266	6.2996	Macrophages
TCTCACGCACTTCAAG	10.3057	7.17514	T cells
TTTCCTCCATTCTTCA	0.390616	5.27297	Macrophages
AATGGCTTCCCTGGTT	0.077268	5.44562	Macrophages
ACTGATGGTCAGTCTA	0.376869	5.34107	Macrophages
AGGTTGTAGGTGCATG	10.3356	7.32822	T cells
CCTCTCCGTTGGGTAG	2.01786	4.05204	Macrophages
AGGCATTTCGAGTGGA	11.0647	-8.01892	Plasma cells
AAACCCATCTGCCCTA_1	-0.850564	3.0321	Macrophages
GGTCACGAGCTAGCCC	10.4011	7.21244	T cells
AGACCATGTTAACAGA	-0.163409	5.42117	Macrophages
TTGAGTGTCCCAAGTA	0.184427	4.91661	Macrophages
GGGTATTCACATTCGA	-0.466778	4.44432	Macrophages
ACAGAAACAATGACCT	0.577671	5.50924	Macrophages
TTCCTCTGTGTGTACT	11.6481	5.75745	T cells
GGTTAACCACAACGTT	-0.203999	6.36607	Macrophages
TTGTGGACAACCAGAG	11.9061	4.64361	T cells
GAAGGACTCTCAATCT	0.678015	5.24009	Macrophages
AGATGAAGTTCCGTTC	0.369986	5.31409	Macrophages
GCACGTGTCGGCTTCT	4.57457	-1.38034	pDC
AGGGTCCGTGCATTTG	0.377866	6.26814	Macrophages
GTTCTATCAGGCTACC	0.909958	4.46171	Macrophages
GAAGCGACAACCGCCA	2.88431	3.86136	Macrophages
CTATCTACACCAGCGT	0.682931	5.52009	Macrophages
TGGGAAGGTTTAGAGA	0.193473	6.00082	Macrophages
CTCAAGAAGAAGCCAC	0.39311	4.79682	Macrophages
AGTCACAAGACTACCT	7.80723	3.54171	B cells
CAGAGCCGTAGAGATT	-0.908114	4.65012	Macrophages
AGGGTGACAAACTAGA	0.825599	4.1499	Macrophages
GGTGAAGGTCACTTCC	12.1303	6.48251	T cells
TGTAGACGTCTTTCAT	-2.35163	5.13522	Macrophages
TCAGGGCTCTTGGCTC	10.5529	4.37801	ILC
TCAATCTTCGGTCTAA	2.20577	3.38183	Macrophages
GTCTACCAGTCTCGTA	-0.179658	5.90062	Macrophages
TCTTCCTGTGCTATTG	5.16373	3.46036	DC
GTTGCTCAGAACCGCA	2.7668	2.55916	Macrophages
CTGTACCGTCTCTCCA	3.70771	3.96163	Macrophages
CATGCCTTCTGAGAGG	-2.49727	4.64744	Macrophages
TTGTTTGTCGAGCACC	0.464144	5.74001	Macrophages
CATGGATCAAGGCCTC	0.0552157	6.55837	Macrophages
GCCATTCGTGAAGCTG	11.059	3.20599	ILC
GATCAGTCAGACCTGC	12.0588	6.61224	T cells
ACGCACGAGGTGCGAT	0.12856	5.44321	Macrophages
TCGAACAGTTCCCACT	0.39739	4.9087	Macrophages
CGGGTCAAGTATTCCG	-1.19679	4.06087	Macrophages
TCTGCCAGTCACGACC	2.15714	2.5999	Macrophages
AGTCAACGTTGATGTC	11.7485	4.57968	ILC
CCGTGAGAGTAGGCCA	10.5269	7.18199	T cells
TCATGAGAGCTCATAC	-0.338706	5.69946	Macrophages
ACACAGTCAAACTCTG	-0.0129423	5.89991	Macrophages
CTTGAGAGTAGGTTTC	12.6666	6.94361	T cells
CATCGCTAGCCTTCTC	0.471402	5.08322	Macrophages
CCCGAAGTCGAGGCAA	-0.623998	4.41852	Macrophages
TCCGGGAGTACAAGTA	11.5453	3.16118	ILC
GTTGCGGCACATCATG	-0.229737	1.5466	Macrophages
GCAGCTGGTACGATCT	0.0715043	6.1929	Macrophages
TATTGGGGTCATCGCG	12.1682	5.56829	T cells
CATCGTCAGGCGACAT	0.487142	-0.515175	Macrophages
GCATGATAGTCGCTAT	-0.232897	6.22437	Macrophages
GCCGATGCATGAATCC	-2.03294	4.53991	Macrophages
ATCCACCTCCTTCTTC	12.2682	7.4416	T cells
TGTTTGTCACCCGTAG	0.0470157	6.04214	Macrophages
CATCCCACACCCTTAC	0.379819	6.12238	Macrophages
CATGAGTAGCGTTACT	-0.0251178	5.25645	Macrophages
TGGGAGAGTCACCACG	0.36251	3.1459	Macrophages
TCTTCCTAGTTGCCTA	4.81693	3.34249	DC
GTCCCATCACGCTTAA	6.28728	2.20505	DC
TATCTGTCAGACGCTC	0.277916	6.4128	Macrophages
ACACAGTCATGGGAAC	12.1872	5.82341	T cells
TCCTCTTTCCGCGATG	0.848558	4.90271	Macrophages
GAGTTGTCATTGCAAC	11.4514	2.88226	ILC
TCGACGGTCGAGGCAA	0.534063	5.68788	Macrophages
GGAACCCTCCCTCGAT	11.8309	4.42644	T cells
CAGGTATGTAATGCGG	0.920153	4.89716	Macrophages
GCAGGCTGTCAGTTTG	2.63438	2.63726	Macrophages
ACTTTCATCACTTATC	-1.65318	4.13756	Macrophages
CAAAGAACAGGTGACA	0.746126	5.45113	Macrophages
GATGACTAGCTGTACT	1.55317	3.084	Macrophages
ATAGGCTCACATGACT	12.3461	5.45222	T cells
CTGCCATGTCGCTTAA	12.3987	-8.61927	Plasma cells
TACAACGCAGTGTGCC	1.10547	5.40457	Macrophages
TACAGGTTCTCCGAAA	0.135607	5.9924	Macrophages
CGTGAATTCGGAAACG	10.2265	7.10233	T cells
CAGTTCCAGGAGAGTA	4.68428	3.69967	DC
TGACGCGTCCCAAGCG	0.403693	5.93237	Macrophages
GAAGTAAAGTCGAATA	2.73088	1.61943	Macrophages
GATTCGAAGATTCGCT	2.15076	4.28095	Macrophages
CATGCCTGTATGAGAT	0.136435	1.83806	Macrophages
GTCCTCAGTTCTTGCC	4.47857	3.63864	DC
CTGTAGAGTCGTCATA	12.5873	7.3049	T cells
CGAGGAACAAGGTACG	0.301301	6.53414	Macrophages
CATTCATCACTAGGCC	11.7408	7.17639	T cells
AGGGTCCAGGTTACCT	0.79163	4.65332	Macrophages
GCTTCACTCGGCTGTG	12.7396	7.37861	T cells
CCTCATGTCTAGACCA	11.4725	6.97096	T cells
CTCAAGATCTCACCCA	11.2202	3.68138	ILC
GATCATGCAAGCGAAC	0.394546	5.83071	Macrophages
AGCGCCACATTGAGGG	0.702193	5.68759	Macrophages
TTGCTGCTCTACACAG	11.3358	7.04567	T cells
GGAGCAAAGAGAGGGC	9.84355	6.89297	T cells
CGAGGAAAGCCTTTCC	0.601663	6.23111	Macrophages
TTAGGGTCATGTTCGA	12.4929	7.05	T cells
AAACGAATCCCAACTC	11.4709	2.8572	ILC
AGGTAGGCATCGTGCG	0.0269912	5.83255	Macrophages
GATGACTGTACGCTAT	11.79	5.78313	T cells
GTCAAACAGCGGTAAC	9.94384	6.95236	T cells
CATTGCCCAAGTATCC	0.298366	5.80638	Macrophages
AGATGAACATACAGCT	0.454245	4.99168	Macrophages
TCTGTCGTCACTTTGT	4.09363	2.69334	Macrophages
GGTGAAGTCAGTGTGT	12.7338	7.48085	T cells
CCAATTTAGGGCCCTT	10.8996	7.06499	T cells
AACCCAACAGAGTAAT	10.0822	7.32561	T cells
CGTGCTTAGACCACGA	0.480616	6.25267	Macrophages
CTATCTAAGCGCCATC	11.4282	6.87242	T cells
CGCATAATCTGTGCGG	12.6287	4.74593	T cells
AATAGAGGTCCGGCAT	2.00947	4.37871	Macrophages
CCTATCGAGGTAGTCG	2.96586	1.26738	Macrophages
GGATGTTGTTGTGTTG	11.6233	4.1774	ILC
GAAGCCCAGTAGGATT	-0.0707985	5.73527	Macrophages
CAGATACGTACGTACT	0.993848	4.85905	Macrophages
ATGATCGGTTCGATTG	11.0639	7.23592	T cells
CCGTAGGGTGTAGTGG	0.537172	4.98856	Macrophages
AATGCCAAGGGACAGG	-0.00525585	5.23615	Macrophages
CGAATTGTCTCAACCC	0.34281	6.509	Macrophages
TGGGCGTAGTGCGACA	1.76312	3.00178	Macrophages
GTGAGCCGTGATGTAA	10.245	6.94818	T cells
CCAAGCGCAGACTGCC	12.5195	7.34286	T cells
GGAGGTATCTAGCCTC	-1.04395	3.90316	Macrophages
TGTTCATAGGTCACCC	0.52463	5.65	Macrophages
CTGATCCTCTAGTGTG	0.53352	5.66445	Macrophages
GATCAGTTCGCCGAGT	0.0536477	6.31043	Macrophages
CGAGGCTCACCCTAAA	-0.191657	4.87311	Macrophages
AGCGCCATCAGTCAGT	0.171306	5.83326	Macrophages
TCCCAGTGTATCGTTG	1.73284	4.65236	Macrophages
GAGTTACTCTCCACTG	12.3645	7.30308	T cells
TGCGATACAACCGATT	0.414303	4.99214	Macrophages
TACGCTCTCCACTAGA	0.521014	4.77375	Macrophages
GTGTTAGGTGCTGTCG	11.3466	2.9632	ILC
GACACGCCACTATCCC	10.9298	7.10708	T cells
ATTCCTACACTGCGAC	0.235562	4.69249	Macrophages
CTCAATTTCTGAACGT	12.4749	7.33726	T cells
GGCGTCATCAAATAGG	10.4354	7.38013	T cells
CTCACTGAGAGCAAGA	0.322987	5.76886	Macrophages
CTGCAGGTCAAGTGTC	0.813537	5.41659	Macrophages
AGGCATTTCCACGAAT	1.07856	5.48789	Macrophages
TTTACCAGTCCCTAAA	-0.195655	5.38704	Macrophages
GACCCTTTCGAGTTGT	0.715564	5.50619	Macrophages
AGGACGAAGCTTCTAG	0.664637	4.65422	Macrophages
TGTGAGTGTCGTATGT	4.74509	-1.44756	pDC
TGCTTCGTCCATGCAA	-0.252208	5.00466	Macrophages
ATACTTCAGTGGCCTC	11.7451	4.2878	ILC
AGATGCTCACAACGTT	12.513	4.73999	T cells
TGCACGGAGCGGATCA	10.4579	7.11803	T cells
GGACGTCGTATCTCGA	-1.06092	4.31172	Macrophages
ATCACAGGTGCGGTAA	0.565693	5.31532	Macrophages
ACTTTCATCGTGCGAC	11.5175	7.22794	T cells
ATCGGATCATGGTACT	3.31934	2.70532	DC
TGGGCTGGTCTCTCAC	0.686196	5.68849	Macrophages
TCAAGACAGTAGTCTC	3.83917	3.52139	DC
CGTGCTTGTGGACTAG	2.54973	4.14351	Macrophages
AATCGTGAGGATAATC	0.133499	5.73258	Macrophages
GAGTTTGTCAAGTAAG	11.9639	5.75512	T cells
AAAGGTAGTAGACGTG	3.75432	2.8499	Macrophages
GACCTTCAGGAGTATT	0.727583	6.02171	Macrophages
TCTACCGCACGCCACA	10.2238	7.06499	T cells
TGCATCCAGTATAACG	11.229	6.51736	T cells
CTGGACGGTAGAATAC	2.2046	4.31324	Macrophages
CTAAGTGAGACGGAAA	11.7043	4.22818	ILC
GGTGGCTGTTGCTAGT	11.8614	5.55633	T cells
GTGTTCCCAAGCTGTT	0.0764099	4.96281	Macrophages
TTGTTTGGTACTTCCC	0.299793	4.81718	Macrophages
TCTTTGAGTTAGAAGT	12.1814	-8.66415	Plasma cells
TGATCTTGTATCGGTT	0.531345	6.25449	Macrophages
TTCAATCAGCTAAGTA	0.209297	6.31854	Macrophages
AGGTTACAGATGTTGA	0.819984	5.56613	Macrophages
GTCGTAACAGTGGCTC	0.671218	5.1657	Macrophages
ATGGGTTTCCTTCTAA	0.183735	5.8873	Macrophages
CTCAACCAGCAAGTCG	11.3188	3.302	ILC
GCCTGTTAGCACCTGC	0.558105	5.69048	Macrophages
ACTTAGGAGGTCCTGC	1.97305	4.62431	Macrophages
CTTACCGCAGCGATTT	10.3219	6.93795	T cells
TTGAACGAGCTAGATA	12.5935	4.83425	T cells
CAATCGACATGATAGA	4.57008	3.43863	DC
TCATGCCGTAGGTGCA	12.1836	5.36447	T cells
GTGCGTGCATTAAGCC	-0.494524	5.34389	Macrophages
ATTCGTTTCGTAGAGG	4.09286	3.44078	Macrophages
AATGCCAGTAATACCC	0.208237	5.55478	Macrophages
ACATCCCCACAGCCAC	4.96272	4.89246	DC
TTCAATCGTTGGTAGG	10.578	7.36789	T cells
CAGGGCTTCACCACAA	11.3254	3.05143	ILC
TCAATCTGTGGAACAC	0.529258	4.75492	Macrophages
TCATCATTCGCCTTTG	2.48208	2.72989	Macrophages
AGATAGAAGGTTGGAC	12.0573	4.88989	T cells
AGTCACAAGGTTATAG	10.4779	7.33441	T cells
TGCTCCATCGTTCATT	0.499329	6.14328	Macrophages
ATTCACTAGTTTGTCG	2.57955	4.37403	Macrophages
AAACGAAGTGTCCAAT	0.0893324	6.3601	Macrophages
GGTTGTACACACAGCC	10.1138	6.01226	T cells
GCGAGAATCCATTCGC	-0.0129126	4.29505	Macrophages
CCATAAGTCCGTGTCT	0.167938	6.07908	Macrophages
ACCATTTGTGAGTTTC	10.3563	6.88483	T cells
TCTACCGGTATGTCCA	11.5654	3.55826	ILC
CGCGTGAGTCGTGGAA	4.99119	3.34932	DC
TGCTGAACAATTTCTC	0.964023	4.98327	Macrophages
CAACCAAGTATACGGG	0.228998	6.17492	Macrophages
GCAACCGTCATTGGTG	-1.2441	4.21857	Macrophages
CACTGGGTCAGACCCG	-0.0774738	5.55408	Macrophages
ACTGTCCCAACTTGGT	11.7234	4.46825	T cells
GAATCGTTCTCCGAAA	8.67359	-0.744663	Mast cells
AATGGAAGTAACATCC	0.37629	4.70438	Macrophages
CCCGGAACACATTCTT	12.6468	7.30811	T cells
CAACAGTTCTCGTCGT	11.7673	5.19138	T cells
GTATTTCTCCAATCTT	0.623167	6.56119	Macrophages
GCTGGGTGTCTGCATA	11.4258	3.09719	ILC
CGGGACTGTAAGATAC	11.5066	4.31529	ILC
CTTCCTTGTCTCACAA	0.563862	5.28666	Macrophages
GCATCGGCATCAGCAT	4.80237	-1.59288	pDC
GACATCATCCTACAAG	-0.936279	3.94718	Macrophages
TGCGGGTTCTTCCGTG	0.829229	5.2478	Macrophages
TGCTCCAGTTGCGTAT	10.9762	5.42695	T cells
GTCACGGTCTACTATC	1.99625	3.43987	Macrophages
TACATTCAGCGGGTTA	5.05584	3.21448	DC
CTGGTCTGTCACTCAA	11.3212	3.08965	ILC
GGAGATGTCAAAGGAT	3.17933	2.96028	Macrophages
GTGGAAGGTACCGTGC	0.474389	6.04659	Macrophages
GGTAACTCAGACCAGA	0.365844	6.16666	Macrophages
AGAGCAGGTAGCTGTT	2.94621	2.74518	Macrophages
ATCGGATCAAGACCGA	-0.83503	4.38624	Macrophages
ATTTCTGTCTTCCTAA	0.254828	5.65576	Macrophages
GCTTTCGCACTCCTTG	10.6727	7.28697	T cells
CTTTCGGCACAAGTGG	10.3431	7.34278	T cells
TTTCGATAGAGATTCA	12.3089	5.32794	T cells
CCTCCTCAGATGTTGA	12.163	5.7981	T cells
ACCTGAACAACCAATC	10.2642	6.76053	T cells
AGCTTCCGTTGCATAC	11.414	-8.57079	Plasma cells
ACTCTCGTCGCGGACT	12.4377	6.13305	T cells
GAGGCCTCAAGTATAG	10.6663	7.33931	T cells
ACTTTGTAGGACATCG	-0.140682	4.96974	Macrophages
CCACGAGTCTAACACG	12.1321	7.39023	T cells
GTCGAATAGAGGATGA	0.9301	6.20503	Macrophages
AAACGAACACCGTCGA	11.4954	4.11425	ILC
CGGACACTCAGAACCT	11.076	7.00236	T cells
CATGGATTCACTGTTT	0.468004	5.27081	Macrophages
CTACTATTCGATTCCC	10.6606	7.23371	T cells
TGACCCTAGGTGAGAA	4.61454	-1.43626	pDC
GCCATTCAGGCGACAT	11.038	3.29787	T cells
GGCAGTCAGTGCCGAA	11.5419	3.01955	ILC
CGTTAGAAGCCTGTCG	0.961655	4.96536	Macrophages
TTCATTGCACCCTGAG	11.7535	-8.14139	Plasma cells
CCGAACGGTCACTCGG	1.08508	4.10336	Macrophages
GTGCTGGTCGAGCTGC	-0.71012	3.97044	Macrophages
ATTCACTCACTTGGCG	10.3231	6.48053	T cells
AGAGCCCGTAATCAAG	-0.0665731	1.49176	Macrophages
ATCCCTGTCATGCGGC	-0.00975472	6.08613	Macrophages
ATTCCCGAGGTAGTCG	3.7066	3.10929	Macrophages
GTTGCGGAGTAAACGT	1.45499	4.56248	Macrophages
CAGATTGCAGCAAGAC	9.34618	5.17183	T cells
TGCAGATTCCACACAA	12.289	-8.62111	Plasma cells
TCCAGAATCTCAGTCC	11.914	4.57302	T cells
ATCGTCCAGACTGGGT	11.8087	5.57461	T cells
GAAGGACAGCTTGTTG	11.3978	7.30455	T cells
GCTTGGGAGCTAAATG	1.19431	4.52453	Macrophages
GACGCTGTCGTCAACA	11.5635	6.67201	T cells
CCGATCTCATTGTACG	10.3326	6.8265	T cells
TGGATGTTCGAAACAA	12.0871	5.37392	T cells
TTCCTTCGTTAGGCCC	2.4335	4.52412	Macrophages
AGGACGATCCACGTGG	11.1053	3.37164	ILC
ATGCCTCCATGTACGT	0.176384	6.32468	Macrophages
TAGTGCAAGCATGAAT	0.795376	5.48767	Macrophages
ACCAAACCAGATTAAG	11.4522	4.27216	T cells
TTTACCACAACAGCTT	0.284911	6.21857	Macrophages
GTGTTCCTCTTGGCTC	11.1084	3.53208	ILC
ACATCCCTCGTTGCCT	0.54734	6.31456	Macrophages
CGGAACCCAGGGTCTC	5.03025	3.28535	DC
CCTACGTTCAGTGATC	11.9243	4.70439	T cells
GGTAATCAGAAGGGAT	8.6757	-0.749797	Mast cells
CAAGCTACATAACCCA	12.2762	5.33501	T cells
CAGGGCTTCGTTATCT	12.2234	5.14665	T cells
CTCCGATCAGATAAAC	2.88761	2.80158	Macrophages
CACTGTCCACTGTCCT	11.86	4.35695	T cells
TCCACGTTCTCTTCAA	11.5483	5.76381	T cells
TCATGTTAGGGAGGAC	1.06101	5.17282	Macrophages
TGTTACTCATCGAACT	9.67274	4.94977	T cells
ACACTGAGTCTAGATC	12.0551	4.80734	T cells
GTCATTTGTACTGGGA	11.0727	5.00105	T cells
GAGACCCGTAGAATGT	0.112341	5.53021	Macrophages
TAGTGCATCGGTCTAA	3.7728	3.00888	Macrophages
TGGTGATCAAGGCGTA	10.4781	6.90743	T cells
CCTCAGTCAGAGCTAG	12.286	-8.7268	Plasma cells
CACGTGGCAACTTGCA	3.31703	0.568547	Monocytes
TCACAAGAGCAATTCC	12.1875	5.51895	T cells
GTTGTAGCAGACCTAT	10.7163	5.41199	T cells
TCGGGCACATTCCTAT	3.8838	5.18299	Macrophages
ACGTAGTAGTTCACTG	0.745551	4.89222	Macrophages
AACGAAACAAACTAAG	8.73628	-0.684647	Mast cells
ATTCCATTCCTTTGAT	0.683203	5.19717	Macrophages
TCGCTTGCAGAGAGGG	0.717377	5.29626	Macrophages
GTGCACGAGGCATGGT	0.834271	3.7613	Macrophages
TCAAGCACAAAGGGCT	1.52768	3.78043	Macrophages
TGCAGTAAGGGCATGT	1.02858	5.21758	Macrophages
TGTTCTATCCTAAGTG	0.375949	3.81383	Macrophages
GAGAAATAGGCCATAG	3.03454	2.58884	Macrophages
TCTGTCGGTATACAGA	0.149779	5.17744	Macrophages
CGAGTGCGTGGTGATG	11.0327	5.91464	T cells
ATTTCACTCCTGGGTG	12.1148	-8.78216	Plasma cells
ATCGGATTCATCAGTG	11.796	6.27437	T cells
GGGCGTTTCAGTAGGG	11.6382	4.72928	T cells
AATTCCTGTCATGGCC	5.0478	5.0285	T cells
GGAACCCCACGAAGAC	2.58157	1.5809	Macrophages
CTTAGGATCAGAATAG	2.97163	2.96769	Macrophages
CGTCAAATCTTTGCTA	-0.586149	5.61547	Macrophages
GGAATCTTCCTAAACG	11.5649	4.02624	ILC
GAGTGTTGTGGCTAGA	1.43763	5.37002	Macrophages
AGGGAGTTCAGTCCGG	11.6595	3.79182	ILC
GAATAGAGTAACGATA	2.89767	2.25516	Macrophages
ATCGTCCAGCCTGGAA	11.129	4.74134	T cells
TAACCAGTCTCGACGG	-1.28361	3.57253	Macrophages
TGTGGCGGTACAGTCT	10.6384	4.65411	ILC
AGTAGCTCATGTGACT	10.2734	5.29399	T cells
TGTCCTGAGGCCACTC	0.848411	5.24364	Macrophages
ATTCTACTCACTGTCC	11.7986	-8.06354	Plasma cells
AAGCATCTCGACGTCG	11.7958	-8.09421	Plasma cells
TGGTAGTCAACGGGTA	10.4345	7.07148	T cells
ATCGCCTGTGAGTAGC	11.9019	-8.15314	Plasma cells
GCTACCTGTGTCCATA	4.09457	2.73032	Macrophages
TTCCGGTAGGGCTAAC	0.428297	5.89516	Macrophages
GGGAAGTCAACGGTAG	11.4543	3.79539	ILC
TATCGCCTCTGCCTCA	0.732439	5.99237	Macrophages
AACAACCAGCACTCTA	0.557967	6.55987	Macrophages
ATGGAGGGTAGATCGG	0.88222	5.9572	Macrophages
CCACGTTTCCAAAGGG	2.79675	1.52041	Macrophages
GCCGTGAGTAACACGG	0.430945	4.73103	Macrophages
CACTTCGTCCCTGGTT	0.176937	5.36285	Macrophages
ATTCGTTTCGTGGAAG	12.4957	7.0003	T cells
TGACGCGCACAACGCC	-0.431556	4.86173	Macrophages
TGTGGCGGTTGTAAAG	11.7255	5.49253	T cells
GCCCAGAGTAAGGTCG	1.0817	4.90107	Macrophages
CTCCATGAGGCGCTTC	11.3637	6.33392	T cells
GCCAGCACACCTGATA	0.30819	6.38918	Macrophages
TTCTTGAGTGATCATC	10.9281	3.3555	ILC
GATGTTGAGAGTCTTC	0.548593	5.38003	Macrophages
GACCCAGCATCTTAGG	9.69756	5.6158	T cells
TTCGATTGTACCCGCA	12.334	6.73654	T cells
GACTATGCATGCCGCA	3.28422	4.88208	Macrophages
CCTCCTCTCTAGACAC	1.32656	4.84161	Macrophages
CACACAATCATTACGG	1.37169	2.04097	Monocytes
GAGCCTGGTCTACAAC	0.595506	2.72463	Macrophages
CCTCCTCAGCGTGCCT	11.8508	-8.55489	Plasma cells
TTGGGCGGTGGGCTTC	3.41886	0.608633	Monocytes
AGTCTCCGTGCAACAG	3.18599	3.64003	Macrophages
ACTTATCTCTTGGGCG	10.9696	4.84903	T cells
AGAAATGAGAAGTCTA	0.575606	4.85052	Macrophages
TTGTGTTAGCCGCTTG	0.316743	4.62131	Macrophages
AGGTAGGTCATTGAGC	10.8879	6.16026	T cells
TCATCCGGTGTCATTG	7.86354	3.66639	B cells
ACTTTGTAGCAACCAG	9.83055	6.89137	T cells
CTGCCTACAGGCGATA	11.4363	3.069	ILC
CTCTCGAAGGTCGTCC	12.1909	5.35322	T cells
TATACCTCAGCAGTTT	9.95566	6.80549	T cells
CAACGGCAGGGTCTTT	0.807196	4.96892	Macrophages
TCATGCCTCCTGGGAC	1.44412	5.57615	Macrophages
CTGTGAATCATTCGGA	10.847	4.96454	T cells
GGGATGATCGAACGGA	11.2666	4.1551	ILC
TTCCACGAGATGCAGC	10.3367	6.64243	T cells
ATTCAGGCAGCTAACT	5.10466	5.18229	Macrophages
TGGATCAAGCGATTCT	12.5021	-8.79557	Plasma cells
AGTAACCCAAGGCGTA	0.534373	4.94752	Macrophages
GTTCGCTTCGTTTACT	0.880143	5.48514	Macrophages
ATATCCTCACGCAAAG	-6.12682	4.62904	DC
GCGGATCAGCGTCGAA	0.948549	5.44624	Macrophages
ATGCGATGTCTTCAAG	9.97449	6.54355	T cells
ACGTTCCCACTGCTTC	11.5894	3.45979	T cells
TTTCATGTCTTTCCAA	11.9889	5.09163	T cells
CCTTGTGCATCCAATG	1.3118	4.84907	Macrophages
TGAGCATGTGGGATTG	10.0357	6.51236	T cells
GTGCGTGGTCATCCGG	10.4292	4.31543	T cells
GCCCGAAGTCTCAGAT	10.4396	6.81318	T cells
ATATCCTGTCCAGTTA	11.0127	3.21062	ILC
CGAAGTTAGTGATTCC	7.83406	3.69427	B cells
GCACATATCGCTGTTC	0.317484	5.11871	Macrophages
ACTTTCATCGCTGTTC	12.0931	5.75927	T cells
CCTAACCAGCCTGGAA	0.72912	5.39879	Macrophages
TCCATCGTCTAGATCG	2.95235	4.62295	Macrophages
CAATGACAGATCCCGC	2.64192	1.50533	Macrophages
CGACAGCTCAAATGAG	11.4281	2.90434	ILC
CCTGCATCATGGTGGA	10.5344	5.07208	T cells
TAGAGTCGTAGGGAGG	12.0435	5.68368	T cells
TGTGAGTAGCTGGAGT	11.7427	6.852	T cells
AGGTTACTCATTTGCT	10.2426	6.97523	T cells
TTTGTTGTCGCAAGAG	0.730396	5.79555	Macrophages
TTTACTGGTTGACTAC	11.3625	2.96973	ILC
TACCGGGAGAAGCTCG	12.2824	7.16158	T cells
CCACCATCAGACAAGC	0.88761	5.69537	Macrophages
GCACGGTCACTACCGG	-1.44685	4.68209	Macrophages
TCTCACGCACGGGTAA	10.225	6.90153	T cells
TCCCACAGTGTAACGG	0.824028	5.17026	Macrophages
GACTGATGTACTGAGG	1.4949	3.14802	Macrophages
ACCTACCCAAGTCGTT	0.0671002	4.24411	Macrophages
AACAAGAGTACGGGAT	0.384565	5.35581	Macrophages
TCGATTTAGAAGCGGG	1.57735	4.27736	Macrophages
AGAGAGCAGGTCTTTG	0.563968	4.05685	Macrophages
GTCTACCTCGCGCTGA	11.352	2.85722	ILC
TGTTCTAGTAGTCGTT	2.35381	2.58954	Macrophages
GTGTCCTTCAGCGGAA	0.872539	5.25359	Macrophages
GCCAGCACAATACGAA	11.5491	3.90367	ILC
TCTCACGCATCCGTTC	12.5846	7.42265	T cells
ATCATTCAGCGCCTAC	10.1745	7.04769	T cells
ATGGTTGTCTCATTTG	0.514096	4.94472	Macrophages
CTTTCAATCGCTCTAC	11.8518	4.87497	T cells
CGACAGCAGCGACATG	12.2205	5.32146	T cells
TGAATGCGTACAAAGT	-0.0975775	4.861	Macrophages
TGGAACTGTCGTACAT	0.840265	5.09762	Macrophages
AGGTTACAGCATTTGC	4.23371	2.8706	Macrophages
ATTCACTAGGCACTAG	2.2816	3.16881	Macrophages
TGAGGAGCACACGGAA	0.683518	5.91273	Macrophages
ACTATGGCAGAACGCA	12.3344	5.1884	T cells
CAACCAAGTTGAAGTA	11.2925	2.86041	ILC
CGAGTTAAGTGGACTG	12.6745	7.28925	T cells
TCAAGACCAGGCTCTG	10.1882	6.48972	T cells
GACATCAGTGCGTTTA	1.89577	5.01184	Macrophages
TGATTTCTCTCGCTTG	11.9826	5.68448	T cells
TCATTCAAGATTAGCA	2.94998	1.1777	Macrophages
TTTCGATCAAAGGGCT	10.7205	5.69354	T cells
TTGATGGTCCCTCTAG	2.63922	1.52774	Macrophages
TCATTACAGCACCAGA	11.5679	2.80905	ILC
TTCCGTGAGCAACTTC	11.2623	4.79652	T cells
ATACTTCCACTGAGGA	3.26384	0.786648	Monocytes
TTCGGTCTCCTTCACG	9.62682	5.40325	T cells
CATACAGGTCCGGTGT	12.2643	6.77217	T cells
CGGCAGTGTATTTCTC	0.0265285	1.55798	Macrophages
CTAACTTAGATGACAT	11.2845	6.43386	T cells
CTCCAACCATCCGTGG	0.209395	5.66327	Macrophages
CTGCCATTCGCCTTGT	12.7625	7.43055	T cells
TATTGGGGTTCAGGTT	0.379466	1.82342	Macrophages
TGTGTGACACATTCGA	0.72197	5.55852	Macrophages
TCATGCCGTAGTTAGA	12.2346	5.12759	T cells
ACCAAACAGACCTCAT	12.074	5.38886	T cells
TACCGAACAGGACGAT	4.79145	3.40057	DC
TATTTCGAGAGGTTTA	11.5037	3.82206	ILC
GAGGGTAGTCTAACGT	0.685275	5.76545	Macrophages
CAAGCTACAACGGGTA	10.7266	6.04288	T cells
TCATTACAGACGCAGT	11.3626	3.54252	ILC
GAGCTGCCACGGTGCT	11.8869	5.36052	T cells
CTGAGCGTCCGCACGA	2.74933	4.34978	Mast cells
ATACTTCCAGCTTTGA	0.438093	3.96836	Macrophages
CGAGAAGGTGGATACG	10.8462	6.33892	T cells
TACGTCCGTGCATACT	12.3536	6.19669	T cells
TAAGCCAAGGTGCATG	10.0921	5.90941	T cells
TCAATCTTCGTTGTAG	0.808126	4.95011	Macrophages
ACGGGTCTCCGCGGAT	9.93258	7.12284	T cells
CCGTGAGCACATAACC	12.051	-8.36939	Plasma cells
TTCTTCCTCTAAGGAA	0.71649	4.74884	Macrophages
GCATGATCAGTCGCTG	1.10284	4.84053	Macrophages
AGTCAACTCACTGCTC	2.63973	4.77571	Macrophages
ATCGGCGGTTCTTAGG	11.9781	5.70584	T cells
AGGCCACAGTTCATGC	1.99112	2.60061	Macrophages
CCTAACCCACCCTGTT	11.4771	2.7798	ILC
AAAGGGCTCATTACCT	11.59	3.8048	ILC
TATATCCTCCGTTGAA	12.3149	7.4164	T cells
CTTCAATCATTGTCGA	0.329246	5.56852	Macrophages
TTGTGTTAGCGACATG	10.3283	6.36957	T cells
ACAACCATCGAGTGAG	12.1926	-8.62623	Plasma cells
TGATCAGAGCACCAGA	12.2734	5.24263	T cells
GGGTCACTCCTGCCAT	10.2083	7.09434	T cells
ACGTACAAGGCTTTCA	9.89938	6.53736	T cells
CGGGCATTCAAAGGTA	11.1683	6.74059	T cells
AATTTCCTCGTCGACG	1.08187	0.269965	Macrophages
GATCATGCACAGCATT	4.43647	3.03245	DC
CTGAGGCGTGGAGGTT	11.7341	5.45087	T cells
AAGACTCTCGCTAATG	0.633727	6.09525	Macrophages
AGGATCTGTTAGAAAC	11.9339	5.15386	T cells
GGGAGTATCCTTCACG	11.6609	5.60291	T cells
CTAAGTGCAACAACAA	11.9983	4.77832	T cells
GCCAGCACATGGCTAT	1.10193	5.74391	Macrophages
GTTGCGGTCGAAACAA	10.247	7.1721	T cells
ACAGAAATCGCACTCT	9.87392	6.88387	T cells
CAGCGTGGTAACACCT	11.2392	3.01302	ILC
ACTTAGGTCGTTAGAC	0.802155	4.58138	Macrophages
TTTCATGAGAATTGCA	2.68452	1.60932	Macrophages
GTCGTAAAGCACCTGC	-1.3635	2.69417	Macrophages
AGACAGGCAATTGAGA	4.02999	2.81091	Macrophages
AGAGCCCGTGGGCTTC	11.5094	-8.53857	Plasma cells
CCGATCTGTAGGGAGG	11.5364	5.02491	T cells
TTGGATGTCGCAGATT	10.1109	6.2576	T cells
GTTATGGCATAATCGC	8.68712	-0.736794	Mast cells
CTGTGAAGTCTTCCGT	10.7308	6.09743	T cells
ATGAAAGCATTGCAAC	11.6783	-8.40944	Plasma cells
CATGGTATCTAGTACG	11.9992	-8.24962	Plasma cells
AGGGTTTTCGCCTTTG	10.4091	6.60479	T cells
TTGGATGAGGAACGAA	11.2906	6.49788	T cells
CCCTCTCTCTTGGCTC	11.4131	2.84862	ILC
GATCCCTGTCCACAGC	11.5446	4.15453	T cells
GCCAGCATCCGATTAG	-1.26179	3.14587	Macrophages
AATGAAGGTCATACCA	11.6294	5.43066	T cells
GTTGTAGTCTCCGAGG	11.8434	5.47242	T cells
TCATGCCTCCGCAAAT	11.2247	2.92023	ILC
ACGATCAGTAGGCTCC	0.833773	4.66281	Macrophages
CGGGCATGTAGGCTGA	11.6645	4.0744	ILC
GTAGCTATCTAGCAAC	1.06147	5.53961	Macrophages
CTCAAGAAGCCTGACC	11.2212	4.89065	T cells
TGTGATGAGTGAGTGC	0.637206	4.15208	Macrophages
GTGATGTGTAGGTAGC	1.03753	4.92081	Macrophages
GTCTCACTCAAGGTGG	10.1746	7.30054	T cells
GTAGTACTCCACCCTA	1.0663	5.85323	Macrophages
ATCGTCCGTAGGACTG	2.79444	1.64436	Macrophages
ACGCACGTCACGTAGT	1.01864	5.99212	Macrophages
TGTAGACTCATTTGGG	1.0426	5.56163	Macrophages
AGGGTTTTCCAAGCTA	9.80655	6.98471	T cells
AGGAGGTGTAGGTAGC	1.23744	4.93728	Macrophages
TCAAGACGTTTGTGGT	9.7976	6.8228	T cells
ATTGGGTTCGCCTTTG	-1.08579	4.7924	Macrophages
TGCGGGTAGTAATACG	1.37047	5.73284	Macrophages
TCCTTTCGTAATGCGG	1.55559	5.01186	Macrophages
AAAGTCCCACACTGGC	10.527	6.07742	T cells
GCCTGTTCACTGGACC	1.48745	5.31462	Macrophages
ACCTGTCAGTGCCCGT	11.3179	4.12446	ILC
CTGAGCGTCTTCGGAA	0.146731	4.87782	Macrophages
AGGGTCCAGAGGTATT	10.2796	6.50165	T cells
CCGGACAAGGCTTAAA	1.89249	4.60416	Macrophages
CAGTTCCGTTAGGCTT	12.5891	7.43512	T cells
CAGAGCCTCTAGCCTC	9.93581	6.35777	T cells
CAACAGTAGGGCCAAT	10.9666	5.73194	T cells
GTACAGTCACTCCGGA	0.809106	4.50337	Macrophages
GGGTGTCTCAAGGTGG	3.85811	5.11573	Macrophages
AACCTGACATGTGCCG	12.0595	5.16283	T cells
GAGTCATAGTAAAGCT	1.1671	5.19268	Macrophages
TTGTGTTCATGGAAGC	0.729194	5.76403	Macrophages
TCATGAGAGTGAATAC	0.729223	3.65172	Macrophages
CCTAAGAAGGACACTG	10.7319	6.31444	T cells
ATCACTTGTAAGAACT	-2.08219	-0.791805	Macrophages
GTCATGATCTATCGCC	0.634049	6.27332	Macrophages
AAAGTCCCAAGACAAT	12.0675	6.95719	T cells
GCCCAGAAGTAAACTG	0.826764	4.55735	Macrophages
CACGTTCCATAATCGC	11.0339	5.41758	T cells
CAGTTAGTCCGGGACT	0.820527	6.06789	Macrophages
TCAGTGATCTGCTTTA	0.282266	0.625384	Macrophages
TACTTGTAGCGTCTCG	0.547805	6.28721	Macrophages
TCGCAGGTCACCTGTC	10.0654	6.96028	T cells
TGTGTGATCGCGTAGC	1.19817	5.58511	Macrophages
GTAGGTTCACGGCCAT	0.15134	1.90347	Macrophages
CCCAACTCAGGTGAGT	11.5765	4.47308	ILC
TGAATCGGTATACCTG	0.470102	6.64386	Macrophages
GGAGGATGTAGCACGA	0.421398	5.15562	Macrophages
ATGACCAAGAAGTCCG	1.7222	4.94792	Macrophages
CTTCCTTTCACTTCTA	11.6006	4.78064	T cells
CTACATTGTGTGTCCG	11.8866	5.68357	T cells
GTGTAACCATATTCGG	0.807096	4.40647	Macrophages
CGGAGAAGTTCGGACC	1.11728	5.54573	Macrophages
TGGATGTAGCCATTTG	0.753651	1.30423	Macrophages
GAGATGGCACGACAAG	9.78085	6.32265	T cells
CACCGTTCAACTGGTT	-0.912897	5.14236	Macrophages
TCACTATCAAAGCTAA	11.2104	4.26425	T cells
TCATTGTGTTACGGAG	10.2357	6.28399	T cells
CGGGTCAAGTCGCGAA	12.6015	7.21848	T cells
ACAGCCGAGCACACCC	11.9964	5.05065	T cells
TTTAGTCTCGCCTTGT	2.57908	1.39261	Macrophages
TAAGCCACACTCACTC	11.0006	6.60021	T cells
CTCCTCCGTCCCACGA	11.9662	-8.64421	Plasma cells
GCAACATGTAGTGTGG	11.4728	3.85208	ILC
CTACTATAGAGGACTC	11.2637	2.85159	ILC
AGTTCGAAGCCTCTTC	2.3743	1.47616	Macrophages
CGCCATTAGACTTCGT	10.2003	6.88637	T cells
CAGTGCGTCTTCCGTG	12.6292	7.40168	T cells
GTCGTTCAGTGAGTGC	9.7175	6.80393	T cells
GGCAGTCTCTCCAAGA	12.4119	7.19208	T cells
TACGCTCCATTCTTCA	7.89328	3.74686	T cells
CATGCAACAGTCCGTG	4.74193	3.29808	DC
GTCAAGTCACCCTCTA	11.5536	3.57369	ILC
CATTCTATCATTGCCC	1.72041	5.41964	Macrophages
ATTCCCGTCATACAGC	1.12371	5.32151	Macrophages
CTAAGTGTCCACGTGG	1.71644	3.42596	Macrophages
TGTACAGAGGTATAGT	12.5857	7.22567	T cells
CATTGTTCATCAGTGT	12.6209	7.23467	T cells
GGAGATGGTCACGCTG	0.745348	5.54336	Macrophages
TGATCTTTCACTTCTA	0.541538	6.48316	Macrophages
TGCAGTACAACGGGTA	11.8231	6.85533	T cells
AATCACGCACCCTAGG	0.41747	5.2454	Macrophages
AAGTTCGCATATGGCT	11.6838	5.62408	T cells
TATTGGGTCCAGGACC	4.72532	3.04561	DC
GAGAAATGTGTTCATG	10.2423	6.88129	T cells
CGAGTTATCCGGTAAT	11.509	4.32655	ILC
AGAAGTATCAAACCCA	1.73603	3.42415	Macrophages
GGGAGTACATAAGCGG	10.3037	6.55541	T cells
CGCATAATCCGTGGCA	11.8793	4.64952	T cells
AGCCACGAGGTCCTGC	3.46539	2.93642	Macrophages
TGTCAGACAAGGCAAC	2.11257	1.29971	Monocytes
TCTTTGATCTCGCAGG	12.6199	7.23938	T cells
GAAGCCCTCCTACCGT	0.754589	4.95092	Macrophages
TCCATGCAGGTCGTGA	10.5027	7.30847	T cells
AGGCATTAGCGAGAAA	0.564122	5.24702	Macrophages
TTTACGTCACCCAACG	1.03232	4.43908	Macrophages
GTCGAATGTTCGGACC	0.846121	6.28543	Macrophages
GGTGGCTTCCAATCTT	12.4689	7.15518	T cells
TTCCAATCAATGTCAC	0.353177	6.25593	Macrophages
AAGCCATAGTACTGTC	1.20182	5.19805	Macrophages
AATAGAGCAGTAGTTC	12.0267	5.56924	T cells
TCCTGCACAGTATTCG	0.434793	6.49581	Macrophages
TTCTGTACATGGCTAT	11.0088	2.96906	ILC
CAACCTCAGGTAAACT	0.850803	4.80389	Macrophages
GAACACTCAGTGTATC	0.26988	4.82474	Macrophages
TGCATCCCAATAACGA	11.341	3.0824	ILC
GGAATCTAGTATGAAC	12.1417	7.14768	T cells
CCACAAACATCGAAGG	10.5198	6.20756	T cells
CAACCAACAGGCACTC	1.16356	4.61441	Macrophages
CGAGTTAGTCCGGCAT	10.3518	4.62933	T cells
CCATCACCATTAAAGG	10.0111	6.96536	T cells
GATAGAAGTTCTCCTG	1.18922	5.95371	Macrophages
ATGGAGGCAAACTCTG	10.0443	6.4483	T cells
TGGAGAGAGTAAACTG	0.78238	4.88854	Macrophages
CTAAGTGAGTTGCATC	3.36405	0.619373	Monocytes
ATTCCATAGGGTCACA	0.814327	6.54184	Macrophages
CATGAGTTCCTGTTGC	11.2837	4.28742	ILC
CGAAGGAAGCACCTGC	11.6725	5.0109	T cells
TATTGCTTCCAGTGCG	2.98128	4.15559	Macrophages
CCAAGCGTCATTGGTG	11.717	-8.32369	Plasma cells
CGAAGTTCATTGTGCA	0.386185	4.59524	Macrophages
TCCGAAAAGTTCCGTA	0.897357	5.56659	Macrophages
CGAGGCTAGATCCAAA	4.66754	-1.49921	pDC
CGCGTGATCTGTGCTC	11.6433	5.31259	T cells
ATGACCAGTACCCACG	11.7759	-8.23768	Plasma cells
TCTAACTTCTATCGTT	11.2648	5.72004	T cells
ATTCTTGCATGTGCTA	11.1107	6.84512	T cells
TTCTTCCCATGCTGCG	0.794119	6.39553	Macrophages
TTCTTCCCATCCTAAG	11.5591	4.76398	T cells
TCACAAGGTAGCACGA	11.6828	4.92753	T cells
CCCTTAGCATCTGCGG	0.784845	2.60482	Macrophages
TCTACCGAGTATAGGT	11.3803	6.24144	T cells
CATCGTCCAAGCACAG	9.91104	6.62513	T cells
GTAGCTACATTGGATC	10.0514	6.51078	T cells
AAAGGATAGGCGAAGG	12.0611	7.1062	T cells
TTAGTCTGTTGTAAAG	3.50819	2.57912	DC
ACAGCCGAGTGCACCC	0.387918	6.39354	Macrophages
ACTTATCGTGACCGTC	10.7447	6.73738	T cells
AGGCTGCAGCAAGTCG	11.6167	-8.6438	Plasma cells
AGTTAGCAGCGTTCAT	12.6019	4.72665	T cells
ACTCCCAGTGCTAGCC	11.656	5.41495	T cells
GACTCAACATCACGGC	1.51796	5.73908	Macrophages
GATAGCTTCGCTAAAC	11.818	-8.78235	Plasma cells
TCCTGCACATTGCTGA	12.0866	7.09409	T cells
TGGGTTATCAGTCATG	11.6836	-8.74372	Plasma cells
GTTCTATCAACCGCCA	11.802	4.67769	T cells
CCGAACGTCCGGTAGC	0.696628	3.37881	Macrophages
ATCCCTGAGCTTGTTG	1.08932	5.95512	Macrophages
TCAGTGAAGGTATAGT	0.869373	5.57384	Macrophages
TACTTGTAGGTGAGAA	11.9308	4.87856	T cells
GGGAAGTTCCGTGTGG	10.4507	6.93843	T cells
TTGGATGGTCCAGCGT	1.28972	4.61661	Macrophages
GGTGGCTGTGAGATCG	0.802951	3.96915	Macrophages
AGTGACTCAAAGGCGT	10.0114	6.20088	T cells
GTAACCATCCTTCACG	6.01373	2.74341	DC
GACTATGAGCATCTTG	10.8447	6.08143	T cells
CATCGTCTCACCTCAC	11.1594	3.20267	ILC
TGTGGCGCATGCCGGT	7.91612	3.71283	B cells
ATTCATCTCGTGCTCT	10.9524	3.0404	ILC
AACAAAGTCTAACGCA	10.9323	4.15081	ILC
ACACTGACATGACAGG	0.834753	6.49274	Macrophages
GGGTATTCATGACTTG	12.168	6.90646	T cells
TCGATTTGTGTTCATG	0.971381	5.44477	Macrophages
GGCTGTGTCTCAACCC	10.7924	3.44464	ILC
CGGGTCAAGCTGGAGT	0.586434	5.85267	Macrophages
GGGACCTCAACAACAA	10.7757	6.49179	T cells
TATACCTCAGATCACT	3.43312	15.9405	Macrophages
TGGAGGAAGAAGCTGC	10.5071	6.77793	T cells
AGATCGTAGTACTCGT	0.703144	4.83193	Macrophages
GACACGCGTATACAGA	0.852851	4.9695	Macrophages
TATATCCGTCTTCCGT	10.6271	4.25068	T cells
CATAAGCCAGGTGTGA	11.7556	5.3012	T cells
AACCTGATCTGGGCAC	11.5902	5.23164	T cells
CATCGTCTCTTGGGCG	11.834	-8.4036	Plasma cells
AGAAGTAGTCTTTCAT	9.91374	6.38781	T cells
GTCGTTCTCTCTTGCG	1.43112	4.67669	Macrophages
TGTACAGCAAACACCT	12.4841	7.31207	T cells
TACCTGCAGAACTGAT	0.432926	5.95409	Macrophages
AACCCAATCAATCTCT	11.6637	5.46064	T cells
CTGGCAGGTGACAGCA	10.616	6.85944	T cells
TCCCAGTGTACGTTCA	9.75671	6.35371	T cells
TGTTCATTCACCGGGT	11.1445	3.20612	ILC
ACGGTCGCATAGTCGT	10.6892	4.10569	ILC
TTCGGTCGTAGATCGG	0.972816	5.20539	Macrophages
GCACTAACATCATCCC	0.783489	5.26508	Macrophages
GATCAGTTCCCAGCGA	10.1425	6.15705	T cells
CTGAATGTCGTTCTGC	10.9708	5.58259	T cells
TTCCACGGTACAGCGA	10.0645	6.76151	T cells
AAGCATCCATATCTGG	11.0848	5.37543	T cells
AAGACAATCATTTCGT	11.1151	4.9367	T cells
TCGAACAAGGTTGAGC	0.951685	5.45758	Macrophages
TTTGGTTCATACAGAA	0.198821	3.7398	Macrophages
GTGGTTAAGTGCCGAA	-0.230649	1.3102	Macrophages
AGACCCGCATGAATCC	4.23147	5.16633	Macrophages
ACAACCAAGTTGGCGA	12.2959	6.31613	T cells
TTCCAATCACAAGCAG	0.493985	5.76641	Macrophages
TGCATCCAGAGTTGCG	11.4086	2.93768	ILC
CCTACGTTCGTCAGAT	1.2787	5.45851	Macrophages
CCGATGGCATCCGAAT	1.26242	5.61231	Macrophages
AAGCCATAGTTAACAG	10.7258	4.83952	T cells
GCGAGAATCGTCTAAG	2.17785	2.06511	Macrophages
GATGACTAGACCTGGA	0.941501	5.38312	Macrophages
CTGCCATCACAAGTGG	12.2179	7.24412	T cells
GAGATGGTCCTAGCGG	3.08704	3.75764	Macrophages
TCATTCATCGGTATGT	10.8576	3.19672	ILC
ATCGTCCTCGAGAACG	2.50791	2.36715	Macrophages
CCATAAGTCAAGGTGG	11.5337	4.23085	ILC
CGTGATAGTACTCCGG	0.6597	5.65975	Macrophages
ATCCACCGTGCGTTTA	4.60893	-1.45301	pDC
GTCACTCAGGTTGACG	10.0972	6.35484	T cells
TGAGCATCACTCTCGT	0.992985	4.72786	Macrophages
GAAGGACCAGGTAGTG	-0.24655	4.39602	Macrophages
TTAGGGTCAGCTTTGA	9.89084	6.05327	T cells
GTAGGTTAGCATCTTG	12.2417	6.12463	T cells
AGAAGCGTCTGAGGCC	1.37581	5.49602	Macrophages
CACTTCGAGTCACACT	10.5888	6.40496	T cells
GTGGCGTTCTGTCAGA	9.76258	6.66519	T cells
CGGGTCAAGGGTGGGA	9.97136	6.2308	T cells
TAAGCGTAGCACCCAC	1.28176	4.75181	Macrophages
CCTTTGGTCAGCCTCT	3.32142	0.65986	Monocytes
GCAGCCAAGATCCCAT	8.67646	-0.746973	Mast cells
GGTAGAGCAGCGATTT	11.0699	6.62776	T cells
CTGGTCTGTCGATTAC	1.79368	4.75832	Macrophages
TCACGGGAGCATAGGC	11.6865	-8.3271	Plasma cells
GACGTTAAGTAATCCC	2.51708	2.23868	Macrophages
TCAAGTGCAGCTGTTA	11.4006	4.38477	T cells
AAACGAATCTAGTGTG	11.1672	4.32418	ILC
GCTGGGTTCAGGTAAA	1.18785	4.1404	Macrophages
ATTACTCTCTGGGAGA	11.9329	5.10278	T cells
ACGTAGTGTATGAGCG	12.0853	5.17453	T cells
TACAGGTGTGTTCAGT	10.1625	6.94648	T cells
AATGAAGTCTTCCGTG	9.83285	6.5195	T cells
CATACAGAGGGCAGTT	11.6626	5.24364	T cells
CTTTCGGGTCACCACG	1.01686	4.66424	Macrophages
GTTGTGAAGGGAGGTG	-0.860661	4.81118	Macrophages
GTGGAAGAGCTCATAC	11.4555	3.62262	ILC
TTGACCCGTACTGTTG	1.05654	6.00046	Macrophages
TGTGATGCATCTCAAG	10.0552	6.55574	T cells
CCAATTTCAATCCTAG	10.8393	3.23574	ILC
TGTGCGGTCAATGCAC	10.4187	6.61249	T cells
TCTTCCTCAGGAGGAG	10.0594	6.50084	T cells
GTTAGACGTATCCCTC	9.75577	6.49914	T cells
CCACGAGTCACTGCTC	11.6185	-8.34392	Plasma cells
TAAGTCGTCTGATGGT	10.3258	7.0857	T cells
ACTGATGGTTCTTAGG	1.2969	5.57891	Macrophages
AGAGCCCTCTCGAACA	0.895881	5.14961	Macrophages
GTCGAATCATTCGGGC	11.2305	6.74336	T cells
ACACAGTAGAGTTGAT	10.9303	3.22248	ILC
GTGCTTCCATGTTACG	11.91	5.24104	T cells
AACAACCCATGGTACT	11.5648	4.29061	T cells
CGTTAGATCGACATTG	10.3637	5.10351	T cells
CTGTAGAAGATAGGGA	8.62459	-0.797097	Mast cells
GCCCAGACAACTGGTT	10.2555	6.08821	T cells
GAGACTTGTATGACAA	1.4561	4.43579	Macrophages
CTACTATAGGTTCATC	11.6155	-8.02144	Plasma cells
CTCCATGGTAAGATAC	11.6184	6.7158	T cells
TCGCTCACAAATAGCA	12.1941	5.13866	T cells
GGCAGTCTCAACCGAT	1.98644	4.84488	Macrophages
CCGATGGAGAAATTCG	10.6558	6.30768	T cells
ATTATCCGTACTGGGA	12.2369	4.61273	T cells
CATTTCACACGCCAGT	10.2739	6.49328	T cells
ATCCCTGGTGTAGCAG	9.72623	6.08821	T cells
CGGAACCAGGTGGGTT	0.95795	6.13849	Macrophages
AGGGTTTCAGGACTTT	11.5008	3.02796	ILC
ACTTATCGTAGCCAGA	1.20922	5.25633	Macrophages
CAGCAATAGAGCTGAC	1.13458	6.02156	Macrophages
AGATCGTCAAGACCTT	11.8885	4.54931	T cells
ACGTAGTCAGCCTTCT	10.8823	5.41873	T cells
GTTATGGTCCAGCCTT	11.5275	5.55473	T cells
TCCTCGATCTTTCTAG	3.25382	3.58175	Macrophages
GCTGAATGTTAGCGGA	11.195	4.16354	ILC
GTAGGTTGTGGATTTC	11.234	5.39085	T cells
AAGACAAAGCTCATAC	11.0557	2.93083	ILC
AAAGGATGTGCTAGCC	11.3796	4.56076	ILC
CTGTATTGTTCTCCCA	9.70239	6.77506	T cells
CATGCAAGTAGGAGGG	1.16523	5.11205	Macrophages
GCGTTTCAGAGTGAAG	11.0352	2.97111	ILC
TGTTCATCATGGCGCT	2.19615	4.95816	Macrophages
TATATCCGTATGGAGC	-0.255042	4.91577	Macrophages
CATCCGTTCCGTGACG	1.00928	6.23738	Macrophages
ATTCCATCAGCATGCC	11.3653	3.68821	ILC
GAGGCAACAAAGGTTA	0.1362	5.26846	Macrophages
AAGTCGTTCAGACAAA	2.77042	1.73584	Macrophages
GTAGCTAGTACCGTCG	9.88582	6.57204	T cells
GACTATGTCAGCGTCG	12.4292	7.15181	T cells
GTGCTGGCATGAGATA	9.78283	6.54329	T cells
GCGTTTCAGACGGTTG	10.3146	5.14955	T cells
TTCACGCTCAGCATTG	11.3771	5.95725	T cells
CGAATTGTCGTTCTAT	1.83347	1.2149	Macrophages
TGGTAGTAGCAGTACG	9.66026	6.11732	T cells
TCATGTTAGGCTATCT	4.96284	4.97551	T cells
CTGGTCTCATTGTAGC	11.4508	5.22504	T cells
GCGAGAAGTTCTCCTG	11.2137	4.99544	T cells
TGATGCAGTAGACAGC	11.8188	6.91378	T cells
AAACGCTGTTGGGATG	11.0552	3.04771	ILC
AGATAGACAAAGGGCT	2.91512	16.2767	Macrophages
TTGTTCAAGTATTGCC	10.9963	3.02988	ILC
AAATGGAGTCCGTACG	8.64022	-0.77566	Mast cells
TAAGTCGGTTGGACCC	10.7926	4.8133	T cells
ACGTAGTTCTGTCAGA	11.9413	6.04276	T cells
ACACTGATCTCGTTTA	0.970341	3.38666	Macrophages
TGAGGGACAAGTACCT	12.1051	7.091	T cells
CAGGCCATCCTCTAAT	3.57713	3.24068	Macrophages
ATGATCGTCAAATAGG	0.769046	5.73198	Macrophages
GCTCAAATCTCTCTAA	10.7112	3.99201	ILC
ACATCCCAGAATGTTG	12.1009	4.94387	T cells
GATGGAGTCTACACTT	12.22	6.12957	T cells
GTTGTGATCGCTACGG	0.15807	4.31386	Macrophages
TCCATGCTCTGAGCAT	9.63893	5.56869	T cells
GAAATGACATTCACAG	3.14873	3.30628	Macrophages
GGCTTGGAGGTCCCTG	11.3012	5.1572	T cells
CCTTTGGTCTGTGCAA	11.1222	5.82533	T cells
GAACACTTCATGGTAC	11.7762	4.72185	T cells
TAGGTTGGTTCCTACC	1.25888	6.1233	Macrophages
GATTCGACAATGGGTG	0.893664	3.56054	Macrophages
GTCAGCGGTGATGTAA	10.9257	5.08617	T cells
ATCGCCTTCTCGTGGG	1.06793	5.91229	Macrophages
CCCTTAGGTCCAGCAC	10.1559	5.1379	T cells
GACCAATTCTGCGAGC	12.4051	6.77913	T cells
TTGAGTGAGCCTTTCC	12.1083	5.08109	T cells
GCACGTGGTCAAAGTA	1.2948	5.52089	Macrophages
GGAACCCGTTGTGCAT	10.8394	4.98336	T cells
TGAGGTTTCGAGTCCG	1.33101	6.01321	Macrophages
CATTGTTCAATATCCG	1.55822	5.22396	Macrophages
TGCAGGCCAGTGAGCA	1.50009	5.27321	Macrophages
AACCATGCAAGACGAC	2.63044	4.83482	Macrophages
CTACAGAGTTATGGTC	11.4481	5.22958	T cells
GACGTTAAGAGTATAC	10.1861	5.4882	T cells
TCATTGTAGGCAGTCA	7.92647	3.74063	B cells
CAATACGTCAGCGCAC	0.831485	3.69405	Macrophages
CAGCAGCGTTACCCAA	7.96328	3.53682	B cells
AGGCCACTCTTCGGAA	1.25012	5.53642	Macrophages
ATCTTCATCGTCGATA	12.6658	6.70724	T cells
GTGTTCCGTTGTCTAG	10.0665	5.10842	T cells
GCAACATTCATCCTGC	11.3257	3.98051	ILC
CACGGGTAGGCCACTC	11.7056	-8.39834	Plasma cells
GTGAGGAGTTCTAACG	0.736138	6.36449	Macrophages
AGGGTGAAGCTCCACG	11.4902	2.94865	ILC
TTACCATCACCGAATT	-0.344242	3.91427	Macrophages
TGCAGTACAGCTCATA	10.0151	6.30712	T cells
TCAGTTTTCATTGCTT	2.13236	4.82821	Macrophages
TACACCCAGTTTGCTG	10.9909	6.08896	T cells
TCTAACTGTTCAATCG	12.4786	7.35841	T cells
TCTGGCTGTCCACAGC	12.4604	7.0889	T cells
ATGGAGGCAACGCATT	11.0413	6.45485	T cells
AATGGCTCACCCTTAC	11.1734	4.36475	ILC
GGGACAACACCAGTAT	10.6077	5.42808	T cells
TACCCACCATACCATG	3.00837	0.923294	Monocytes
ATTATCCTCATTCGTT	1.18108	5.14384	Macrophages
GTACAACCACAGTCGC	1.18664	6.16401	Macrophages
GTCAAACTCATAAGGA	-0.103271	3.67751	Macrophages
GCACATAAGCTGACAG	10.1289	6.41796	T cells
ACGTCCTCAGACATCT	1.5034	2.39392	Macrophages
ACGGGTCTCGTAGGGA	2.20201	4.97273	Macrophages
GTAATGCCATTGTAGC	10.1795	6.52745	T cells
CATGCAACAATTTCTC	12.217	6.74998	T cells
GCGAGAAAGCTTCATG	6.06348	2.50753	DC
TAGGAGGAGAGACAAG	11.4682	5.32906	T cells
CGCCATTCAAGATTGA	12.4749	6.77954	T cells
TTACCATGTCACTTAG	10.4865	5.40397	T cells
ATTCCATTCAATCTCT	10.2235	6.50232	T cells
TCGCTTGCACAATGCT	2.64351	2.16798	Macrophages
ATACCGACAAGATCCT	10.5853	4.30303	ILC
AACAAGAAGATAGCTA	11.0924	6.43789	T cells
GAGTTGTGTAGGCTGA	10.1886	5.33915	T cells
AATTTCCGTTCAAACC	11.3137	4.63916	T cells
GGTGTTAAGTGCGTCC	1.14154	4.10776	Macrophages
GCTGGGTGTCAGCGTC	9.79923	5.37103	T cells
ATTGTTCTCTTCGCTG	1.4258	5.56363	Macrophages
GACCCAGAGCTAGCCC	10.4183	7.08876	T cells
TCGCAGGCAATTGCGT	1.55691	4.91708	Macrophages
TGGAGAGTCAATCTTC	10.4684	6.50589	T cells
AATTTCCCATGGGTTT	9.73249	5.561	T cells
GAACACTCACCCTTAC	10.379	4.61625	T cells
TTCAGGATCTTGGTGA	9.58512	6.11732	T cells
TAGTGCAGTAGAGACC	11.03	6.25825	T cells
GACCAATGTGTATCCA	11.732	4.64841	T cells
TCGACCTTCCACAGGC	10.949	6.14339	T cells
GTTGTAGAGCGCCCAT	1.01804	5.0437	Macrophages
CGTTGGGGTGAATGAT	11.6674	4.88892	T cells
GTTGTGACACGACGAA	1.01961	4.49458	Macrophages
ACACAGTAGATTAGCA	10.8426	3.52407	ILC
TCAGCAATCTCGCTCA	2.5018	2.55098	Macrophages
CTAAGTGGTGTACGCC	11.0055	5.57723	T cells
ATTCCTAGTGCACGCT	0.675317	3.11056	Macrophages
AGGATAAGTATCTCTT	10.4748	4.9284	T cells
AGGTTGTCACGAAGAC	11.6311	-7.97506	Plasma cells
AATAGAGGTACGCTTA	11.9365	5.28571	T cells
CTCCAACTCACATTGG	11.6898	5.15854	T cells
CATGGATCAGCGATTT	1.13677	4.47482	Macrophages
ACTATCTTCGGTCATA	1.74913	15.5117	DC
GCCAGGTCACTGCGTG	11.1342	3.01149	ILC
AAGTTCGCAAGAATAC	10.9828	3.30591	ILC
GCTACAATCAGTGTTG	11.9046	6.36784	T cells
AAGCGTTTCTGGCCAG	1.30613	4.44612	Macrophages
AGAACAATCATTCCTA	1.53535	5.57599	Macrophages
GACCCTTCACAGCATT	0.653787	3.29111	Macrophages
ATCACGACACGTCATA	12.2122	6.09401	T cells
AAAGTGACAAGGCAAC	0.957885	6.12041	Macrophages
AAAGGATGTTGTGTTG	9.84473	6.48939	T cells
TCCACCATCTGACAGT	10.4059	5.23157	T cells
GAGTTGTGTATGACAA	2.02963	1.5456	Macrophages
TCGGATATCGTTCAGA	10.7711	5.14242	T cells
CCTCACAGTTCGTTCC	4.90862	4.50874	Macrophages
CCCATTGCATCGTCCT	0.623129	3.97216	Macrophages
TGATGGTCAATCACGT	11.593	-8.38734	Plasma cells
CTTGATTTCTCAAAGC	2.02299	1.45476	Macrophages
AACCCAACAGCAGGAT	2.82249	4.72493	Macrophages
CATTCATGTTTGTTCT	12.0292	4.9653	T cells
CGGGCATCAGCGACCT	2.13799	2.465	Macrophages
CTGCATCGTGGATCGA	11.9944	5.16005	T cells
TGCGGGTAGACCAGAC	9.93805	6.61589	T cells
ACATGCAGTCCTGTTC	0.979108	4.98825	Macrophages
GAACACTCACAAGCTT	4.16833	5.20508	Macrophages
ATGAAAGTCGCGTCGA	10.0897	4.98571	T cells
AACAACCCAAAGGTTA	1.10298	4.52985	Macrophages
GAGTTGTTCGTTGTAG	10.3675	5.44048	T cells
AACAAGAAGGCTTAAA	2.73292	1.64822	Macrophages
CTCTCAGGTGGTATGG	1.89179	4.31727	Macrophages
GCGGAAAAGTCTTCCC	11.0655	5.45884	T cells
CAGATTGCATCTTCGC	4.44153	2.77312	DC
TATCAGGCAAGTTCCA	1.08032	5.48348	Macrophages
GGGAAGTAGGTGCTAG	12.1965	6.752	T cells
GCAGGCTTCTCGGTAA	3.05264	3.31192	Macrophages
ACCCTCAAGTATGAGT	9.97702	6.46797	T cells
TCGACCTGTCGAACAG	1.7219	4.68544	Macrophages
GGTGATTCAACTGCTA	12.0299	6.44437	T cells
CGACAGCGTTCACGAT	12.5906	6.83679	T cells
CACATGACATCTCATT	1.39369	5.973	Macrophages
ATTCAGGAGATACGAT	11.0774	4.76681	T cells
AGACAAAAGCTCGACC	11.474	4.94795	T cells
ATGGGAGTCTGAGATC	10.9033	4.1975	ILC
GGAGATGGTGCGGATA	1.30559	5.89642	Macrophages
GTCCACTAGCCTAGGA	10.4103	4.63308	ILC
AACCACAAGGTCGTGA	11.5483	5.12187	T cells
CGATCGGTCTTCCCGA	-0.60894	2.93981	Macrophages
GTCGTAACACGCAGTC	10.2595	5.24601	T cells
GTTACCCCAATAGGGC	4.37352	4.49462	Macrophages
CCTGTTGAGCTTCGTA	4.66113	5.04267	Macrophages
GTGCTGGAGGGACTGT	2.67969	1.35418	Macrophages
TGTGCGGCAGGATGAC	1.72498	5.11456	Macrophages
GAGACCCAGTCGCCAC	3.94378	3.48068	Macrophages
GATGATCGTGAGGCAT	10.4478	5.64534	T cells
CTAAGTGGTTTACCTT	1.03546	3.85932	Macrophages
ACGGGTCTCACCTTAT	9.68747	6.39503	T cells
TTAGGGTCAAGACAAT	10.3125	5.8816	T cells
TGGATCAAGGTCGCCT	1.17612	5.77111	Macrophages
GGAGATGAGACTTGTC	1.24657	4.77585	Macrophages
ACAGAAACATATGGCT	3.25153	4.18302	Macrophages
AAGGAATAGTGGTGGT	0.419075	2.88004	Macrophages
ACACTGATCTCATAGG	1.44753	5.5617	Macrophages
TCTCACGGTTCCAGGC	9.92828	6.24024	T cells
AACCATGTCTAACACG	1.08735	5.29211	Macrophages
GCTTGGGAGTCGAAGC	3.96172	5.19433	Macrophages
GCCAGCAGTAGGGAGG	1.27761	5.71786	Macrophages
TCCTAATAGTTGCATC	1.71387	5.30057	Macrophages
TCCTCCCAGACGCATG	11.4978	-8.68598	Plasma cells
CAACAGTCACAAATAG	1.39492	5.54005	Macrophages
GGGTTATCACAATCTG	1.05175	3.56856	Macrophages
ACCTACCTCAAGAAAC	1.2118	5.80055	Macrophages
GACCCTTGTATGGAGC	2.09804	5.1176	Macrophages
CTAGACAGTTCACCGG	2.98384	17.8754	Macrophages
CTCCACACAGCTGTGC	2.42673	15.7978	Macrophages
ACTGATGGTTCCACAA	2.59335	17.8234	Macrophages
TACTTACTCACCGGTG	9.84424	5.30677	T cells
GAAGTAATCCACACAA	2.41366	18.0513	Macrophages
TCAATTCTCTCGCTCA	-2.33073	3.8757	Macrophages
AAACCCATCTAACACG	3.89532	3.74797	DC
ACTTTGTCAAAGCTCT	3.11313	15.2705	Macrophages
AACCAACAGATAACGT	0.440339	4.19677	Macrophages
CCTACGTGTATTTCCT	2.26072	16.533	Macrophages
TAGACCAGTGGACCAA	3.13648	15.2871	Macrophages
AATGCCACAATCGCCG	-0.934693	4.8425	Macrophages
GATGTTGGTCACTTAG	2.28107	15.7835	Macrophages
CACGGGTCACCAATTG	0.276197	3.85758	Macrophages
AAACGCTGTGATAGAT	10.0375	5.73254	T cells
GGTGAAGTCCAAGGGA	2.25126	15.6558	Macrophages
GCCCGAAGTTTAAGGA	2.61758	18.0385	Macrophages
CGCATGGGTCGTTTCC	0.458257	2.06251	Macrophages
CCTGCATGTCTTAGTG	2.4809	15.8706	Macrophages
ACCCTCAGTACAAGTA	3.17452	17.4765	Macrophages
AGTGACTAGGTAAACT	3.25068	15.3368	Macrophages
CATACTTAGCCATCCG	2.73918	17.6951	Macrophages
CCACACTAGCCGATAG	0.171618	1.9666	Macrophages
TGCAGGCAGCGTCAGA	5.42869	5.0101	T cells
AACCAACTCGACCAAT	3.39406	17.5547	Macrophages
TGCGACGTCTTACCGC	4.06635	5.26441	Macrophages
GATCCCTAGCCTGCCA	4.73888	5.0712	T cells
AAGTACCGTTGGCTAT	3.61446	16.7016	Macrophages
CTCAGGGAGCACTTTG	2.30902	15.9934	Macrophages
TCAGGTAAGAATAACC	0.393118	5.63032	Macrophages
TCCTTTCTCCGGACTG	3.77024	17.2218	Macrophages
TCAGGGCGTGACTGAG	-6.13944	4.68789	Macrophages
TGAGGTTAGCGAATGC	0.515531	3.89462	Macrophages
AGTAACCGTTCAAAGA	0.484223	3.67922	Macrophages
AGGATCTTCCAAACCA	0.231007	1.71793	Macrophages
CACTGAAAGACAACTA	3.48053	17.0294	Macrophages
GAAATGATCGACTCCT	9.69393	5.018	T cells
CAACGATTCTTTCTAG	0.23893	2.07762	Macrophages
AGAACAAGTCTGGTTA	3.40825	16.2774	Macrophages
ACCAACATCATTCCTA	3.54294	16.1813	Macrophages
CTAACTTTCGGCATAT	3.45237	15.1556	Macrophages
TCATGAGAGGTGCTAG	3.03651	17.9703	Macrophages
CATCCGTAGTTGGAGC	2.2739	16.0446	Macrophages
GGCAGTCGTCCACACG	2.40272	15.8698	Macrophages
ACTCCCAAGTTCACTG	9.85873	5.43357	T cells
TGTGAGTGTTGCTTGA	2.38504	17.4335	Macrophages
CTCGAGGGTCGAAACG	3.31512	17.681	Macrophages
GCGTTTCTCTTCTAAC	11.9289	6.75252	T cells
TTGTGGACATGAGTAA	3.35893	15.1158	Macrophages
TGAGGGAAGACTCGAG	2.95563	17.4457	Macrophages
AAGTACCTCATGAGGG	3.24088	17.3221	Macrophages
CTAACTTCAGTCGTTA	10.1348	5.71733	T cells
TTGGTTTAGCTACTGT	3.05767	17.6243	Macrophages
CTAACTTTCGCATGAT	2.75146	17.0195	Macrophages
CTATAGGTCGGATAAA	3.14647	17.3706	Macrophages
AGACAAATCAGAGCAG	3.46535	17.0759	Macrophages
ATGACCACACTACCCT	4.0521	5.20532	Macrophages
TCAGGTACACAAATGA	3.49506	15.8539	Macrophages
GATCAGTGTCTGTGTA	2.97629	16.8326	Macrophages
ATGAGGGCAAAGTGTA	3.34502	17.1999	Macrophages
ACAAGCTCAACAGAGC	0.116502	1.68667	Macrophages
GTTGCTCAGACTGTTC	3.21804	17.8874	Macrophages
ATTCCATGTCACTTCC	0.350699	1.8454	Macrophages
ATTTACCGTAGAGTTA	3.89509	17.0456	Macrophages
GTCATGATCTCGAACA	3.74963	16.9608	Macrophages
ATACTTCCAAGCACCC	0.437468	2.68845	Macrophages
CCACAAACAGGAAGTC	2.76574	15.8304	Macrophages
GTTAGTGTCGCTGACG	3.51315	17.2998	Macrophages
ATACTTCTCTGCAGCG	3.40276	17.2331	Macrophages
CGATGGCGTAGTGATA	3.77237	5.17282	Macrophages
AGGAGGTGTAACGGTG	3.23563	15.6633	Macrophages
CACTGTCAGATGAACT	11.1835	5.38779	T cells
TCACGGGCATGTGGTT	3.23786	15.5027	Macrophages
GCCGATGAGGGACAGG	8.08665	3.94006	T cells
TTCTAGTCAGAGGAAA	3.50618	17.207	Macrophages
TTTCATGGTGTTCAGT	4.87662	5.05532	Macrophages
TGCACGGGTAGCGAGT	2.86869	16.6898	Macrophages
GCAACATCAGTCTTCC	3.90912	5.19761	Macrophages
AACCTTTGTCACGCTG	4.0247	3.00684	Macrophages
ATTATCCGTACAAACA	3.06314	16.8884	Macrophages
ATGTCCCCAGACAAAT	0.411882	3.40836	Macrophages
TTCCTTCAGTCACTAC	3.61678	17.1179	Macrophages
AGGTTACCAGGTTCGC	10.383	4.9105	T cells
GCAACATAGATTAGTG	3.10115	15.9981	Macrophages
AGATGCTTCTCCTGAC	4.46445	5.20765	Macrophages
GAAGAATGTGTCCAAT	2.73441	17.0969	Macrophages
[truncated: 7,206 more rows]

## Sheet: Panel_D
	B cells	DC	ILC	Macrophages	Mast cells	Monocytes	Plasma cells	T cells	pDC
P-6	0.455927	4.55927	6.53495	51.2918	0.683891	0.683891	3.79939	30.9271	1.06383
P-14	0.497512	0.995025	0	82.5871	0	0	0.497512	15.4229	0
P-31	0.119856	2.497	0.19976	87.3552	0	4.05513	0	4.93408	0.838993	*sorted by t-cell props
P-32	0	1.92308	0	92.3077	0	0	0	5.76923	0	**Red annotation bar from panel A
P-33	1.24481	7.88382	8.29875	38.1743	5.80913	1.65975	0.414938	36.0996	0.414938
P-42	1.07527	5.37634	9.54301	61.4247	0	9.00538	0.672043	12.7688	0.134409
P-46	0	4.67626	0	87.2302	1.43885	0	3.23741	3.41727	0
P-66	0	5.45455	1.81818	69.0909	0	1.81818	5.45455	16.3636	0
P-79	0	18.7943	1.77305	15.9574	1.41844	0	0	62.0567	0
P-85	4.35511	4.0201	1.17253	29.4807	0.670017	0	19.263	40.871	0.167504
P-103	0	12.2581	6.45161	48.3871	0.645161	0.645161	9.03226	22.5806	0
